# Supplementary material for: RNA Polymerase II “Pause” Prepares Promoters for Upcoming Transcription during Drosophila Development
Source: Int J Mol Sci. 2022 Sep 13;23(18):10662. doi: 10.3390/ijms231810662 (PMC9503990; doi:10.3390/ijms231810662)
Supplement: Supplementary file 1 [file ijms-23-10662-s001.zip]

Archive with 8 entries (7 files):
- Supplementary figures.pdf
- Supplementary tables/
- Supplementary tables/Table S1. The set of í░6-8h genesí▒ which are induced at the 6-8h AEL (after eggs laying) stage by at least 5 times relative to 2-4h AEL stage of embryogenesis.xlsx
- Supplementary tables/Table S2. The set of í░10-12h genesí▒ which are induced at the 10-12h AEL (after eggs laying) stage by at least 5 times relative to 6-8h AEL stage of embryogenesis.xlsx
- Supplementary tables/Table S3. The set of í░14-16h genesí▒ which are induced at the 14-16h AEL (after eggs laying) stage by at least 5 times relative to 10-12h AEL stage of embryogenesis.xlsx
- Supplementary tables/Table S4. The set of í░WL genesí▒ which are induced at the L3 PS7-9 empty gut stage by at least 5 times relative to L3 PS1-3 full gut larval stage.xlsx
- Supplementary tables/Table S5. The set of í░WPP 24h genesí▒ which are induced at the WPP 24h APF stage by at least 5 times relative to WPP 12h APF stage.xlsx
- Supplementary tables/Table S6. The set of genes stably induced by 20-hydroxyecdysone in 41 various cell lines according to (Stoiber et al).xlsx
