# Supplementary material for: RNA Polymerase II “Pause” Prepares Promoters for Upcoming Transcription during Drosophila Development
Source: Int J Mol Sci. 2022 Sep 13;23(18):10662. doi: 10.3390/ijms231810662 (PMC9503990; doi:10.3390/ijms231810662)
Supplement: Supplementary file 1 [file ijms-23-10662-s001.zip › Supplementary tables/Table S1. The set of í░6-8h genesí▒ which are induced at the 6-8h AEL (after eggs laying) stage by at least 5 times relative to 2-4h AEL stage of embryogenesis.xlsx]

## Sheet: Table S1. The set of “6-8h gene
#chrom	start	end	name	score	strand	thickStart	thickEnd	itemRGB	blockCount	blockSizes	blockStart	deepTools_group	silhouette
chr3R	16242815	16260329	NM_169709	0	+	16242815	16260329	0	1	17514	16242814	cluster_1	0.130116
chr2L	9699828	9700459	NM_079975	0	+	9699828	9700459	0	1	631	9699819	cluster_1	0.23161
chr2L	9699790	9700459	NM_001273364	0	+	9699790	9700459	0	1	669	9699781	cluster_1	0.214516
chr2R	21697989	21704501	NM_166477	0	-	21697989	21704501	0	1	6512	21697987	cluster_1	0.116391
chr2R	21697487	21702830	NM_166476	0	-	21697487	21702830	0	1	5343	21697485	cluster_1	0.139637
chr2R	21697487	21702830	NM_001299765	0	-	21697487	21702830	0	1	5343	21697485	cluster_1	0.139637
chr2R	19275731	19281396	NM_080534	0	+	19275731	19281396	0	1	5665	19275730	cluster_1	0.291191
chr2R	19275731	19281396	NM_001274156	0	+	19275731	19281396	0	1	5665	19275730	cluster_1	0.291191
chr2R	15011395	15041378	NM_176175	0	+	15011395	15041378	0	1	29983	15011394	cluster_1	0.323205
chr2R	15011395	15041378	NM_079963	0	+	15011395	15041378	0	1	29983	15011394	cluster_1	0.323205
chr2R	15011395	15042134	NM_001299510	0	+	15011395	15042134	0	1	30739	15011394	cluster_1	0.323205
chr3L	3983895	3988569	NM_079187	0	+	3983895	3988569	0	1	4674	3983892	cluster_1	0.300929
chr3L	3983895	3994003	NM_001274461	0	+	3983895	3994003	0	1	10108	3983892	cluster_1	0.300929
chr3L	3336859	3368133	NM_001274439	0	+	3336859	3368133	0	1	31274	3336856	cluster_1	0.343437
chr3L	3336859	3368133	NM_001202112	0	+	3336859	3368133	0	1	31274	3336856	cluster_1	0.343437
chr3R	24273028	24275276	NM_142981	0	+	24273028	24275276	0	1	2248	24273026	cluster_1	-0.00593795
chr3R	24273028	24275728	NM_001275978	0	+	24273028	24275728	0	1	2700	24273026	cluster_1	-0.00593795
chr3L	9614913	9623980	NM_079282	0	+	9614913	9623980	0	1	9067	9614904	cluster_1	0.330959
chr2L	8074116	8082982	NM_079949	0	-	8074116	8082982	0	1	8866	8074108	cluster_1	-0.00754055
chr3L	3337102	3368133	NM_206265	0	+	3337102	3368133	0	1	31031	3337099	cluster_1	0.132285
chr3L	3337102	3368133	NM_206266	0	+	3337102	3368133	0	1	31031	3337099	cluster_1	0.132285
chr3L	3337102	3368133	NM_079176	0	+	3337102	3368133	0	1	31031	3337099	cluster_1	0.132285
chr2R	19826577	19832973	NM_079073	0	+	19826577	19832973	0	1	6396	19826576	cluster_1	0.34698
chr2L	9579497	9581745	NM_001273363	0	-	9579497	9581745	0	1	2248	9579488	cluster_1	0.324668
chr2L	9579759	9581745	NM_057760	0	-	9579759	9581745	0	1	1986	9579750	cluster_1	0.324668
chr3R	24814261	24814930	NM_001043291	0	+	24814261	24814930	0	1	669	24814259	cluster_1	0.0120944
chr3R	16658042	16734426	NM_169728	0	-	16658042	16734426	0	1	76384	16658041	cluster_1	0.176874
chr3R	16656622	16734426	NM_206497	0	-	16656622	16734426	0	1	77804	16656621	cluster_1	0.176874
chr3R	16656622	16734426	NM_080504	0	-	16656622	16734426	0	1	77804	16656621	cluster_1	0.176874
chr3R	16657147	16734426	NM_080500	0	-	16657147	16734426	0	1	77279	16657146	cluster_1	0.176874
chr3R	16657760	16734426	NM_169729	0	-	16657760	16734426	0	1	76666	16657759	cluster_1	0.176874
chr3R	16656622	16734426	NM_169730	0	-	16656622	16734426	0	1	77804	16656621	cluster_1	0.176874
chr2L	9613165	9616404	NM_164863	0	+	9613165	9616404	0	1	3239	9613156	cluster_1	0.146458
chr2L	9613413	9616047	NM_078802	0	+	9613413	9616047	0	1	2634	9613404	cluster_1	0.361356
chr3R	14391682	14481713	NM_001104316	0	-	14391682	14481713	0	1	90031	14391681	cluster_1	0.380194
chr3R	14391682	14481713	NM_001104318	0	-	14391682	14481713	0	1	90031	14391681	cluster_1	0.380194
chr2L	7811437	7820771	NM_057270	0	+	7811437	7820771	0	1	9334	7811430	cluster_1	0.329305
chr2L	19190341	19208621	NM_001273637	0	+	19190341	19208621	0	1	18280	19190340	cluster_1	0.366177
chr2L	19190341	19208621	NM_057791	0	+	19190341	19208621	0	1	18280	19190340	cluster_1	0.366177
chr3L	1298671	1300389	NM_058044	0	+	1298671	1300389	0	1	1718	1298670	cluster_1	0.377331
chrX	17633690	17636044	NM_001298450	0	-	17633690	17636044	0	1	2354	17633689	cluster_1	0.135112
chrX	17633690	17636044	NM_133001	0	-	17633690	17636044	0	1	2354	17633689	cluster_1	0.135112
chr3L	1298885	1300389	NM_058045	0	+	1298885	1300389	0	1	1504	1298884	cluster_1	0.151508
chr2R	13222432	13227745	NM_057691	0	+	13222432	13227745	0	1	5313	13222431	cluster_1	0.137985
chr2L	11794326	11809438	NM_164971	0	-	11794326	11809438	0	1	15112	11794325	cluster_1	-0.00509441
chr2L	11794326	11809438	NM_001273462	0	-	11794326	11809438	0	1	15112	11794325	cluster_1	-0.00509441
chr2L	11794326	11809438	NM_001273463	0	-	11794326	11809438	0	1	15112	11794325	cluster_1	-0.00509441
chr2L	11795169	11809438	NM_001273464	0	-	11795169	11809438	0	1	14269	11795168	cluster_1	-0.00509441
chr2L	11794326	11809438	NM_001273461	0	-	11794326	11809438	0	1	15112	11794325	cluster_1	-0.00509441
chr3L	10981170	11009188	NM_001300095	0	-	10981170	11009188	0	1	28018	10981169	cluster_1	0.199594
chr3L	10981170	11008833	NM_001274762	0	-	10981170	11008833	0	1	27663	10981169	cluster_1	0.0277559
chr3L	10981737	11008833	NM_001274761	0	-	10981737	11008833	0	1	27096	10981736	cluster_1	0.0277559
chr3L	10981737	11008833	NM_057714	0	-	10981737	11008833	0	1	27096	10981736	cluster_1	0.0277559
chr3L	1140428	1177276	NM_079155	0	-	1140428	1177276	0	1	36848	1140427	cluster_1	0.377429
chr3L	1140428	1177276	NM_001274313	0	-	1140428	1177276	0	1	36848	1140427	cluster_1	0.377429
chr3R	12281109	12296138	NM_169458	0	+	12281109	12296138	0	1	15029	12281108	cluster_1	0.354826
chr3R	12281151	12302785	NM_079601	0	+	12281151	12302785	0	1	21634	12281150	cluster_1	0.378084
chr3R	12281151	12302785	NM_001382014	0	+	12281151	12302785	0	1	21634	12281150	cluster_1	0.378084
chr3R	12281151	12302785	NM_001275570	0	+	12281151	12302785	0	1	21634	12281150	cluster_1	0.378084
chr2L	11795495	11808972	NM_057895	0	-	11795495	11808972	0	1	13477	11795494	cluster_1	0.0185445
chr2L	11795171	11808972	NM_001259064	0	-	11795171	11808972	0	1	13801	11795170	cluster_1	0.0185445
chr2L	11795171	11808972	NM_057897	0	-	11795171	11808972	0	1	13801	11795170	cluster_1	0.0185445
chr2L	11795171	11808972	NM_057896	0	-	11795171	11808972	0	1	13801	11795170	cluster_1	0.0185445
chr2R	6981445	6985712	NM_001273823	0	-	6981445	6985712	0	1	4267	6981439	cluster_1	0.350397
chr3L	3402815	3417961	NM_079178	0	-	3402815	3417961	0	1	15146	3402812	cluster_1	0.378864
chr2L	14047581	14048863	NM_135854	0	+	14047581	14048863	0	1	1282	14047580	cluster_1	0.225825
chr3L	6203830	6218022	NM_057269	0	-	6203830	6218022	0	1	14192	6203824	cluster_1	0.373926
chrX	2950398	2973834	NM_001297906	0	-	2950398	2973834	0	1	23436	2950396	cluster_1	0.311342
chrX	2951831	2973834	NM_080319	0	-	2951831	2973834	0	1	22003	2951829	cluster_1	0.311342
chr3L	17952161	17999821	NM_168756	0	-	17952161	17999821	0	1	47660	17952160	cluster_1	-0.0386311
chr2L	6789769	6794599	NM_001014476	0	-	6789769	6794599	0	1	4830	6789763	cluster_1	0.330855
chr2L	6789769	6794599	NM_164711	0	-	6789769	6794599	0	1	4830	6789763	cluster_1	0.330855
chr2L	6789769	6794599	NM_057821	0	-	6789769	6794599	0	1	4830	6789763	cluster_1	0.330855
chr3L	13228691	13279642	NM_168540	0	+	13228691	13279642	0	1	50951	13228690	cluster_1	0.357991
chr3L	13228691	13279642	NM_001043139	0	+	13228691	13279642	0	1	50951	13228690	cluster_1	0.357991
chr3L	13228691	13279642	NM_001316462	0	+	13228691	13279642	0	1	50951	13228690	cluster_1	0.357991
chr3L	13228691	13279642	NM_079332	0	+	13228691	13279642	0	1	50951	13228690	cluster_1	0.357991
chrX	7608427	7678859	NM_001272381	0	+	7608427	7678859	0	1	70432	7608420	cluster_1	0.356415
chrX	6274971	6276724	NM_206632	0	-	6274971	6276724	0	1	1753	6274965	cluster_1	-0.0922955
chrX	6274971	6276724	NM_132076	0	-	6274971	6276724	0	1	1753	6274965	cluster_1	-0.0922955
chrX	6274971	6276724	NM_001258619	0	-	6274971	6276724	0	1	1753	6274965	cluster_1	-0.0922955
chr2R	21697989	21707861	NM_001299766	0	-	21697989	21707861	0	1	9872	21697987	cluster_1	-0.0698454
chr2R	24275733	24291084	NM_001274237	0	+	24275733	24291084	0	1	15351	24275731	cluster_1	0.245383
chr2R	24275733	24291084	NM_079117	0	+	24275733	24291084	0	1	15351	24275731	cluster_1	0.245383
chr3R	7909597	7911779	NM_079547	0	-	7909597	7911779	0	1	2182	7909590	cluster_1	-0.101508
chr3R	7909597	7911779	NM_001260043	0	-	7909597	7911779	0	1	2182	7909590	cluster_1	-0.101508
chr3R	31725779	31732768	NM_170567	0	+	31725779	31732768	0	1	6989	31725776	cluster_1	0.250008
chr3R	31725779	31735392	NM_170564	0	+	31725779	31735392	0	1	9613	31725776	cluster_1	0.250008
chr2L	3771919	3784121	NM_001258934	0	+	3771919	3784121	0	1	12202	3771916	cluster_1	0.0498304
chr2L	3771699	3784121	NM_001258933	0	+	3771699	3784121	0	1	12422	3771696	cluster_1	0.357997
chr2L	3771699	3784121	NM_057535	0	+	3771699	3784121	0	1	12422	3771696	cluster_1	0.357997
chr2L	3771699	3784121	NM_164557	0	+	3771699	3784121	0	1	12422	3771696	cluster_1	0.357997
chr2L	3771699	3784121	NM_001258932	0	+	3771699	3784121	0	1	12422	3771696	cluster_1	0.357997
chr3R	22528919	22530572	NM_176537	0	-	22528919	22530572	0	1	1653	22528917	cluster_1	0.0125627
chr2R	12759692	12760836	NM_165950	0	-	12759692	12760836	0	1	1144	12759691	cluster_1	-0.086114
chr2R	12759692	12760792	NM_134312	0	-	12759692	12760792	0	1	1100	12759691	cluster_1	-0.074499
chr3R	24881465	24894605	NM_170179	0	-	24881465	24894605	0	1	13140	24881463	cluster_1	-0.11301
chr2R	22243962	22286469	NM_057894	0	+	22243962	22286469	0	1	42507	22243960	cluster_1	-0.00622837
chr3R	24894741	24897613	NM_143050	0	+	24894741	24897613	0	1	2872	24894739	cluster_1	-0.149691
chrX	11851348	11852530	NM_001272536	0	-	11851348	11852530	0	1	1182	11851347	cluster_1	0.0592081
chrX	11850908	11852530	NM_132526	0	-	11850908	11852530	0	1	1622	11850907	cluster_1	0.0592081
chrX	769944	784222	NM_001297831	0	+	769944	784222	0	1	14278	769937	cluster_1	0.298519
chrX	770025	783302	NM_080296	0	+	770025	783302	0	1	13277	770018	cluster_1	0.363978
chrX	517235	523226	NM_080294	0	-	517235	523226	0	1	5991	517230	cluster_1	0.159114
chrX	517235	523226	NM_001144670	0	-	517235	523226	0	1	5991	517230	cluster_1	0.159114
chrX	509234	523226	NM_001258518	0	-	509234	523226	0	1	13992	509229	cluster_1	0.159114
chrX	8517372	8551207	NM_206657	0	+	8517372	8551207	0	1	33835	8517364	cluster_1	0.301222
chrX	8517372	8553332	NM_001272408	0	+	8517372	8553332	0	1	35960	8517364	cluster_1	0.301222
chrX	8517372	8555170	NM_001169234	0	+	8517372	8555170	0	1	37798	8517364	cluster_1	0.301222
chrX	8517429	8552119	NM_167160	0	+	8517429	8552119	0	1	34690	8517421	cluster_1	0.277885
chrX	8517429	8551207	NM_078535	0	+	8517429	8551207	0	1	33778	8517421	cluster_1	0.277885
chr2R	11370299	11371163	NM_136835	0	-	11370299	11371163	0	1	864	11370298	cluster_1	0.198268
chrX	4617563	4627206	NM_001014722	0	+	4617563	4627206	0	1	9643	4617559	cluster_1	-0.00705102
chrX	4617563	4626104	NM_057326	0	+	4617563	4626104	0	1	8541	4617559	cluster_1	-0.00705102
chr2L	9917220	9918176	NM_135477	0	-	9917220	9918176	0	1	956	9917211	cluster_1	-0.165593
chr3R	29671656	29672285	NM_001300657	0	+	29671656	29672285	0	1	629	29671654	cluster_1	0.130413
chr3R	29671656	29672334	NM_143450	0	+	29671656	29672334	0	1	678	29671654	cluster_1	0.130413
chrX	8517487	8551207	NM_001169235	0	+	8517487	8551207	0	1	33720	8517479	cluster_1	0.192077
chrX	8517487	8551207	NM_001258652	0	+	8517487	8551207	0	1	33720	8517479	cluster_1	0.192077
chrX	8517508	8550375	NM_001272407	0	+	8517508	8550375	0	1	32867	8517500	cluster_1	0.152955
chr2R	21872029	21946259	NM_001103932	0	+	21872029	21946259	0	1	74230	21872027	cluster_1	0.360404
chr2R	21872029	21946259	NM_001382077	0	+	21872029	21946259	0	1	74230	21872027	cluster_1	0.360404
chrX	19281231	19298162	NM_133148	0	-	19281231	19298162	0	1	16931	19281230	cluster_1	0.336725
chrX	4140174	4206093	NM_167005	0	-	4140174	4206093	0	1	65919	4140170	cluster_1	0.287534
chrX	4134382	4206093	NM_001297925	0	-	4134382	4206093	0	1	71711	4134378	cluster_1	0.287534
chrX	4135869	4206093	NM_001297926	0	-	4135869	4206093	0	1	70224	4135865	cluster_1	0.287534
chrX	4134382	4206093	NM_001272306	0	-	4134382	4206093	0	1	71711	4134378	cluster_1	0.287534
chrX	4132886	4206093	NM_001272308	0	-	4132886	4206093	0	1	73207	4132882	cluster_1	0.287534
chrX	4139052	4206093	NM_167004	0	-	4139052	4206093	0	1	67041	4139048	cluster_1	0.287534
chrX	4134382	4206093	NM_080327	0	-	4134382	4206093	0	1	71711	4134378	cluster_1	0.287534
chr3R	18236191	18239602	NM_057678	0	+	18236191	18239602	0	1	3411	18236190	cluster_1	0.232084
chr3L	8827504	8891192	NM_001259756	0	+	8827504	8891192	0	1	63688	8827496	cluster_1	0.327063
chr3L	8827504	8890153	NM_079259	0	+	8827504	8890153	0	1	62649	8827496	cluster_1	0.327063
chr3R	29841656	29854699	NM_001202382	0	+	29841656	29854699	0	1	13043	29841654	cluster_1	0.370823
chr3R	29841656	29854694	NM_170435	0	+	29841656	29854694	0	1	13038	29841654	cluster_1	0.370823
chr3R	9497194	9502581	NM_079568	0	-	9497194	9502581	0	1	5387	9497185	cluster_1	0.339085
chr2R	15350132	15368300	NM_137189	0	+	15350132	15368300	0	1	18168	15350131	cluster_1	0.126622
chr2L	4198403	4221796	NM_058149	0	-	4198403	4221796	0	1	23393	4198399	cluster_1	0.00493947
chr2R	14772649	14798956	NM_166070	0	-	14772649	14798956	0	1	26307	14772648	cluster_1	0.127964
chr2R	14772649	14798956	NM_137146	0	-	14772649	14798956	0	1	26307	14772648	cluster_1	0.127964
chr2R	14772649	14798956	NM_080074	0	-	14772649	14798956	0	1	26307	14772648	cluster_1	0.127964
chr3L	6790157	6794537	NM_001316455	0	+	6790157	6794537	0	1	4380	6790151	cluster_1	0.357226
chr3L	6790157	6794941	NM_001300028	0	+	6790157	6794941	0	1	4784	6790151	cluster_1	0.357226
chr3L	6790157	6794537	NM_079224	0	+	6790157	6794537	0	1	4380	6790151	cluster_1	0.357226
chr3L	6790157	6794537	NM_001316454	0	+	6790157	6794537	0	1	4380	6790151	cluster_1	0.357226
chr3L	6790157	6794537	NM_001169884	0	+	6790157	6794537	0	1	4380	6790151	cluster_1	0.357226
chr3L	4938056	4976176	NM_079206	0	-	4938056	4976176	0	1	38120	4938052	cluster_1	0.335177
chr2L	7098187	7157695	NM_001298777	0	-	7098187	7157695	0	1	59508	7098180	cluster_1	0.372276
chr2L	7099691	7157695	NM_001103637	0	-	7099691	7157695	0	1	58004	7099684	cluster_1	0.372276
chrX	2409364	2410901	NM_130647	0	-	2409364	2410901	0	1	1537	2409362	cluster_1	0.14594
chr2R	14219897	14230620	NM_137096	0	+	14219897	14230620	0	1	10723	14219896	cluster_1	0.127901
chr2R	14219897	14230620	NM_166038	0	+	14219897	14230620	0	1	10723	14219896	cluster_1	0.127901
chr2R	14219897	14230620	NM_166039	0	+	14219897	14230620	0	1	10723	14219896	cluster_1	0.127901
chr2R	12085193	12119340	NM_001273981	0	-	12085193	12119340	0	1	34147	12085192	cluster_1	0.0290148
chr3R	21318299	21349601	NM_142710	0	-	21318299	21349601	0	1	31302	21318297	cluster_1	0.294395
chr3R	21320759	21349601	NM_001300512	0	-	21320759	21349601	0	1	28842	21320757	cluster_1	0.294395
chr3R	21320759	21349601	NM_001300513	0	-	21320759	21349601	0	1	28842	21320757	cluster_1	0.294395
chr3R	21318299	21349601	NM_001300514	0	-	21318299	21349601	0	1	31302	21318297	cluster_1	0.294395
chrX	15585288	15593534	NM_206717	0	-	15585288	15593534	0	1	8246	15585287	cluster_1	0.0633563
chr2R	20821261	20836028	NM_057676	0	-	20821261	20836028	0	1	14767	20821259	cluster_1	0.37237
chr2R	22270917	22286469	NM_057893	0	+	22270917	22286469	0	1	15552	22270915	cluster_1	0.293859
chr3R	27375498	27437482	NM_001260405	0	-	27375498	27437482	0	1	61984	27375496	cluster_1	0.367502
chr3R	27375498	27437482	NM_079806	0	-	27375498	27437482	0	1	61984	27375496	cluster_1	0.367502
chr3R	27375087	27437482	NM_001260406	0	-	27375087	27437482	0	1	62395	27375085	cluster_1	0.367502
chr3R	27375087	27437482	NM_001144645	0	-	27375087	27437482	0	1	62395	27375085	cluster_1	0.367502
chr2L	21237249	21256186	NM_057585	0	+	21237249	21256186	0	1	18937	21237247	cluster_1	0.153988
chr2L	21237249	21259675	NM_165364	0	+	21237249	21259675	0	1	22426	21237247	cluster_1	0.153988
chr2L	21237249	21258196	NM_057584	0	+	21237249	21258196	0	1	20947	21237247	cluster_1	0.153988
chr2L	21237249	21259675	NM_134296	0	+	21237249	21259675	0	1	22426	21237247	cluster_1	0.153988
chr3L	271637	275018	NM_143739	0	+	271637	275018	0	1	3381	271635	cluster_1	0.149174
chr3L	271637	275018	NM_001274270	0	+	271637	275018	0	1	3381	271635	cluster_1	0.149174
chr3L	271637	275018	NM_001274269	0	+	271637	275018	0	1	3381	271635	cluster_1	0.149174
chr2L	11210677	11260808	NM_057215	0	+	11210677	11260808	0	1	50131	11210676	cluster_1	0.236075
chr2L	11210677	11261080	NM_057214	0	+	11210677	11261080	0	1	50403	11210676	cluster_1	0.236075
chr2L	11210677	11260808	NM_001169481	0	+	11210677	11260808	0	1	50131	11210676	cluster_1	0.236075
chr2L	640012	714983	NM_078722	0	-	640012	714983	0	1	74971	640006	cluster_1	0.191106
chr2L	640305	714983	NM_001298622	0	-	640305	714983	0	1	74678	640299	cluster_1	0.191106
chr2L	18320101	18387103	NM_001103703	0	+	18320101	18387103	0	1	67002	18320100	cluster_1	0.250841
chr2L	18320101	18389248	NM_001169534	0	+	18320101	18389248	0	1	69147	18320100	cluster_1	0.250841
chr2L	18320101	18393441	NM_001299109	0	+	18320101	18393441	0	1	73340	18320100	cluster_1	0.250841
chr2L	18320101	18390710	NM_001103704	0	+	18320101	18390710	0	1	70609	18320100	cluster_1	0.250841
chr2L	18320101	18393441	NM_165249	0	+	18320101	18393441	0	1	73340	18320100	cluster_1	0.250841
chr2L	18320101	18392911	NM_001299110	0	+	18320101	18392911	0	1	72810	18320100	cluster_1	0.250841
chr2L	18320101	18393441	NM_165250	0	+	18320101	18393441	0	1	73340	18320100	cluster_1	0.250841
chr2R	9712320	9716256	NM_057600	0	+	9712320	9716256	0	1	3936	9712311	cluster_1	0.188356
chr3L	5654680	5657384	NM_139726	0	+	5654680	5657384	0	1	2704	5654675	cluster_1	0.27061
chr2R	8327489	8396280	NM_001299264	0	+	8327489	8396280	0	1	68791	8327481	cluster_1	0.209413
chr2R	8327489	8396280	NM_001201956	0	+	8327489	8396280	0	1	68791	8327481	cluster_1	0.209413
chr2R	8327489	8396280	NM_001144145	0	+	8327489	8396280	0	1	68791	8327481	cluster_1	0.209413
chr2R	16589517	16594646	NM_137296	0	-	16589517	16594646	0	1	5129	16589516	cluster_1	0.0293901
chr3R	8278051	8279274	NM_169213	0	+	8278051	8279274	0	1	1223	8278043	cluster_1	0.28485
chr3R	16502769	16571363	NM_001275712	0	+	16502769	16571363	0	1	68594	16502768	cluster_1	-0.0437772
chr3R	16502769	16571363	NM_001144589	0	+	16502769	16571363	0	1	68594	16502768	cluster_1	-0.0437772
chr3R	16502769	16571363	NM_001275711	0	+	16502769	16571363	0	1	68594	16502768	cluster_1	-0.0437772
chr3R	16502769	16571363	NM_001260214	0	+	16502769	16571363	0	1	68594	16502768	cluster_1	-0.0437772
chr3R	16502769	16571363	NM_001144592	0	+	16502769	16571363	0	1	68594	16502768	cluster_1	-0.0437772
chr3R	16502769	16568978	NM_001144591	0	+	16502769	16568978	0	1	66209	16502768	cluster_1	-0.0437772
chr3R	16502769	16571363	NM_001202305	0	+	16502769	16571363	0	1	68594	16502768	cluster_1	-0.0437772
chr3R	16502769	16571363	NM_001202306	0	+	16502769	16571363	0	1	68594	16502768	cluster_1	-0.0437772
chr3R	16502769	16571363	NM_001260213	0	+	16502769	16571363	0	1	68594	16502768	cluster_1	-0.0437772
chr3R	16502769	16568978	NM_001144590	0	+	16502769	16568978	0	1	66209	16502768	cluster_1	-0.0437772
chr3R	16502769	16571363	NM_001260212	0	+	16502769	16571363	0	1	68594	16502768	cluster_1	-0.0437772
chr3R	16502769	16571363	NM_001170160	0	+	16502769	16571363	0	1	68594	16502768	cluster_1	-0.0437772
chr2R	10673344	10718134	NM_001259329	0	+	10673344	10718134	0	1	44790	10673343	cluster_1	0.121085
chr2R	10673344	10721138	NM_001201974	0	+	10673344	10721138	0	1	47794	10673343	cluster_1	0.121085
chr2R	10673344	10721138	NM_001259328	0	+	10673344	10721138	0	1	47794	10673343	cluster_1	0.121085
chr2R	10673344	10721138	NM_001273942	0	+	10673344	10721138	0	1	47794	10673343	cluster_1	0.121085
chr2R	10673344	10721138	NM_001299362	0	+	10673344	10721138	0	1	47794	10673343	cluster_1	0.121085
chr3L	15535394	15551905	NM_079363	0	+	15535394	15551905	0	1	16511	15535393	cluster_1	0.0983654
chr3L	15535394	15553214	NM_206374	0	+	15535394	15553214	0	1	17820	15535393	cluster_1	0.0983654
chr3L	22136089	22247702	NM_001275275	0	+	22136089	22247702	0	1	111613	22136087	cluster_1	0.291401
chr3L	22136089	22242792	NM_168948	0	+	22136089	22242792	0	1	106703	22136087	cluster_1	0.291401
chr2R	11475707	11507180	NM_078975	0	+	11475707	11507180	0	1	31473	11475706	cluster_1	-0.0902235
chr2R	11475707	11509695	NM_165838	0	+	11475707	11509695	0	1	33988	11475706	cluster_1	-0.0902235
chrX	2068591	2069688	NM_130619	0	+	2068591	2069688	0	1	1097	2068589	cluster_1	-0.0806214
chrX	15812326	15827681	NM_001382196	0	+	15812326	15827681	0	1	15355	15812325	cluster_1	-0.10964
chrX	15812326	15825722	NM_001103522	0	+	15812326	15825722	0	1	13396	15812325	cluster_1	-0.10964
chrX	15812326	15826608	NM_001258771	0	+	15812326	15826608	0	1	14282	15812325	cluster_1	-0.10964
chrX	15812326	15825722	NM_078614	0	+	15812326	15825722	0	1	13396	15812325	cluster_1	-0.10964
chrX	15812326	15825722	NM_001169291	0	+	15812326	15825722	0	1	13396	15812325	cluster_1	-0.10964
chrX	15812326	15825722	NM_001169290	0	+	15812326	15825722	0	1	13396	15812325	cluster_1	-0.10964
chrX	15812326	15827681	NM_001258770	0	+	15812326	15827681	0	1	15355	15812325	cluster_1	-0.10964
chrX	15812326	15825722	NM_001103521	0	+	15812326	15825722	0	1	13396	15812325	cluster_1	-0.10964
chrX	15812326	15825722	NM_001103520	0	+	15812326	15825722	0	1	13396	15812325	cluster_1	-0.10964
chrX	15812326	15825495	NM_001272654	0	+	15812326	15825495	0	1	13169	15812325	cluster_1	-0.10964
chrX	15812326	15825495	NM_001272653	0	+	15812326	15825495	0	1	13169	15812325	cluster_1	-0.10964
chrX	15812326	15825722	NM_167465	0	+	15812326	15825722	0	1	13396	15812325	cluster_1	-0.10964
chr2R	8798488	8856091	NM_001299284	0	+	8798488	8856091	0	1	57603	8798480	cluster_1	0.0161576
chr2R	8798488	8856091	NM_001043067	0	+	8798488	8856091	0	1	57603	8798480	cluster_1	0.0161576
chr2R	8798488	8856091	NM_176106	0	+	8798488	8856091	0	1	57603	8798480	cluster_1	0.0161576
chr2R	10977955	11106816	NM_001273950	0	-	10977955	11106816	0	1	128861	10977954	cluster_1	0.275724
chr2R	10982793	11106816	NM_206089	0	-	10982793	11106816	0	1	124023	10982792	cluster_1	0.275724
chr3R	8774285	8792547	NM_001031985	0	-	8774285	8792547	0	1	18262	8774277	cluster_1	0.157588
chr2L	7255418	7277171	NM_057624	0	-	7255418	7277171	0	1	21753	7255411	cluster_1	0.0747657
chr2L	7255847	7277171	NM_001273258	0	-	7255847	7277171	0	1	21324	7255840	cluster_1	0.0747657
chr2L	1737466	1750612	NM_134774	0	+	1737466	1750612	0	1	13146	1737465	cluster_1	0.130026
chr3L	12368645	12391444	NM_001274828	0	-	12368645	12391444	0	1	22799	12368644	cluster_1	0.104463
chr3L	12368645	12391444	NM_001274827	0	-	12368645	12391444	0	1	22799	12368644	cluster_1	0.104463
chr3L	12368645	12391444	NM_001274829	0	-	12368645	12391444	0	1	22799	12368644	cluster_1	0.104463
chr3L	12368645	12391444	NM_140315	0	-	12368645	12391444	0	1	22799	12368644	cluster_1	0.104463
chr3L	12368645	12391444	NM_206344	0	-	12368645	12391444	0	1	22799	12368644	cluster_1	0.104463
chrX	4427134	4485647	NM_001258598	0	+	4427134	4485647	0	1	58513	4427130	cluster_1	-0.177141
chrX	4427134	4485647	NM_001258599	0	+	4427134	4485647	0	1	58513	4427130	cluster_1	-0.177141
chrX	4427134	4484452	NM_001169192	0	+	4427134	4484452	0	1	57318	4427130	cluster_1	-0.177141
chr3L	3846205	3861692	NM_001274450	0	+	3846205	3861692	0	1	15487	3846202	cluster_1	-0.0992018
chr3L	3846205	3861692	NM_168042	0	+	3846205	3861692	0	1	15487	3846202	cluster_1	-0.0992018
chr3L	3846205	3861692	NM_079183	0	+	3846205	3861692	0	1	15487	3846202	cluster_1	-0.0992018
chr3L	3846205	3861692	NM_001274451	0	+	3846205	3861692	0	1	15487	3846202	cluster_1	-0.0992018
chr2R	9494165	9503188	NM_001299322	0	+	9494165	9503188	0	1	9023	9494156	cluster_1	-0.0922419
chr2R	9494165	9503188	NM_057462	0	+	9494165	9503188	0	1	9023	9494156	cluster_1	-0.0922419
chr3R	11999277	12003516	NM_141885	0	+	11999277	12003516	0	1	4239	11999276	cluster_1	-0.152042
chr3L	6329323	6352390	NM_139786	0	-	6329323	6352390	0	1	23067	6329317	cluster_1	0.102129
chr3L	19650817	19663664	NM_140883	0	-	19650817	19663664	0	1	12847	19650816	cluster_1	0.0140766
chr3L	19650505	19663664	NM_001144509	0	-	19650505	19663664	0	1	13159	19650504	cluster_1	0.0140766
chr3L	19650505	19663664	NM_001275130	0	-	19650505	19663664	0	1	13159	19650504	cluster_1	0.0140766
chr3L	6689698	6703521	NM_168176	0	-	6689698	6703521	0	1	13823	6689692	cluster_1	-0.0650809
chr3L	6689326	6703521	NM_168177	0	-	6689326	6703521	0	1	14195	6689320	cluster_1	-0.0650809
chr3L	6689326	6703521	NM_168178	0	-	6689326	6703521	0	1	14195	6689320	cluster_1	-0.0650809
chrX	7226454	7241538	NM_001103430	0	+	7226454	7241538	0	1	15084	7226447	cluster_1	-0.156488
chrX	7226454	7241538	NM_001370055	0	+	7226454	7241538	0	1	15084	7226447	cluster_1	-0.156488
chr3L	9615959	9623980	NM_001300080	0	+	9615959	9623980	0	1	8021	9615950	cluster_2	0.108096
chr2R	13223590	13227745	NM_001274020	0	+	13223590	13227745	0	1	4155	13223589	cluster_2	0.237652
chr2L	7802414	7810703	NM_001169434	0	-	7802414	7810703	0	1	8289	7802407	cluster_2	0.123057
chr2L	7802414	7810703	NM_001169433	0	-	7802414	7810703	0	1	8289	7802407	cluster_2	0.123057
chr2L	7803924	7810703	NM_001298793	0	-	7803924	7810703	0	1	6779	7803917	cluster_2	0.123057
chr2L	7801667	7810703	NM_001298792	0	-	7801667	7810703	0	1	9036	7801660	cluster_2	0.123057
chr2L	7802414	7810703	NM_135309	0	-	7802414	7810703	0	1	8289	7802407	cluster_2	0.123057
chr2L	20348392	20350012	NM_057666	0	-	20348392	20350012	0	1	1620	20348390	cluster_2	0.215878
chr3R	20328464	20330029	NM_142623	0	+	20328464	20330029	0	1	1565	20328462	cluster_2	0.182787
chr3R	20328464	20330915	NM_001300493	0	+	20328464	20330915	0	1	2451	20328462	cluster_2	0.182787
chr2R	7282571	7300804	NM_001273834	0	+	7282571	7300804	0	1	18233	7282564	cluster_2	0.216703
chr2R	7282571	7300804	NM_136423	0	+	7282571	7300804	0	1	18233	7282564	cluster_2	0.216703
chr3R	13049397	13051453	NM_141999	0	-	13049397	13051453	0	1	2056	13049396	cluster_2	0.213303
chr3L	9371510	9372497	NM_079270	0	-	9371510	9372497	0	1	987	9371501	cluster_2	0.2244
chr2R	13225321	13228202	NM_165974	0	+	13225321	13228202	0	1	2881	13225320	cluster_2	0.306237
chr3R	31726401	31732768	NM_001202401	0	+	31726401	31732768	0	1	6367	31726398	cluster_2	0.276918
chr3R	31726401	31735392	NM_001202400	0	+	31726401	31735392	0	1	8991	31726398	cluster_2	0.276918
chrX	7609147	7678259	NM_080025	0	+	7609147	7678259	0	1	69112	7609140	cluster_2	0.184631
chrX	15084028	15084699	NM_132770	0	-	15084028	15084699	0	1	671	15084027	cluster_2	0.287714
chr3R	17054896	17070408	NM_169740	0	+	17054896	17070408	0	1	15512	17054895	cluster_2	0.278646
chr3L	10661474	10662970	NM_140149	0	+	10661474	10662970	0	1	1496	10661473	cluster_2	0.156832
chr3L	10661474	10663157	NM_001274754	0	+	10661474	10663157	0	1	1683	10661473	cluster_2	0.156832
chr2R	15992407	15993707	NM_137228	0	+	15992407	15993707	0	1	1300	15992406	cluster_2	0.307932
chrX	750346	758719	NM_001297830	0	+	750346	758719	0	1	8373	750339	cluster_2	0.387838
chr2L	7885502	7886109	NM_001042879	0	+	7885502	7886109	0	1	607	7885495	cluster_2	0.300861
chr3R	22448098	22459421	NM_170013	0	+	22448098	22459421	0	1	11323	22448096	cluster_2	0.243278
chr3R	22448098	22460749	NM_001104402	0	+	22448098	22460749	0	1	12651	22448096	cluster_2	0.243278
chr2L	13905644	13909170	NM_057698	0	+	13905644	13909170	0	1	3526	13905643	cluster_2	0.146993
chr2L	3772025	3784121	NM_164558	0	+	3772025	3784121	0	1	12096	3772022	cluster_2	0.0984484
chr3L	877290	882013	NM_138225	0	-	877290	882013	0	1	4723	877282	cluster_2	0.365977
chr2R	12759692	12760524	NM_001299434	0	-	12759692	12760524	0	1	832	12759691	cluster_2	0.1577
chrX	4636317	4639112	NM_080333	0	+	4636317	4639112	0	1	2795	4636313	cluster_2	0.343407
chr2R	12759692	12760999	NM_057868	0	-	12759692	12760999	0	1	1307	12759691	cluster_2	0.181829
chrX	15928713	15933867	NM_001298379	0	-	15928713	15933867	0	1	5154	15928712	cluster_2	0.374617
chrX	15928713	15933675	NM_176740	0	-	15928713	15933675	0	1	4962	15928712	cluster_2	0.319975
chrX	15928713	15933675	NM_001201668	0	-	15928713	15933675	0	1	4962	15928712	cluster_2	0.319975
chrX	15928713	15933675	NM_001201667	0	-	15928713	15933675	0	1	4962	15928712	cluster_2	0.319975
chrX	15928713	15933675	NM_001201665	0	-	15928713	15933675	0	1	4962	15928712	cluster_2	0.319975
chrX	15927184	15933675	NM_001201666	0	-	15927184	15933675	0	1	6491	15927183	cluster_2	0.319975
chr2R	12924566	12930644	NM_001274003	0	+	12924566	12930644	0	1	6078	12924565	cluster_2	0.362617
chr2R	11357901	11359176	NM_136832	0	-	11357901	11359176	0	1	1275	11357900	cluster_2	0.379451
chr3L	18893119	18898293	NM_140812	0	-	18893119	18898293	0	1	5174	18893118	cluster_2	0.28537
chr3R	31724995	31732768	NM_080172	0	+	31724995	31732768	0	1	7773	31724992	cluster_2	0.169847
chr3R	31724995	31735392	NM_170565	0	+	31724995	31735392	0	1	10397	31724992	cluster_2	0.169847
chr2L	9917220	9918330	NM_001316388	0	-	9917220	9918330	0	1	1110	9917211	cluster_2	0.22747
chrX	8517740	8551207	NM_001169233	0	+	8517740	8551207	0	1	33467	8517732	cluster_2	0.184765
chr2L	7994837	7998151	NM_135325	0	-	7994837	7998151	0	1	3314	7994830	cluster_2	0.23073
chr2R	11370299	11371335	NM_001299386	0	-	11370299	11371335	0	1	1036	11370298	cluster_2	0.126505
chr3R	23820591	23859167	NM_001260340	0	+	23820591	23859167	0	1	38576	23820589	cluster_2	0.289027
chr3R	23820591	23859167	NM_001104419	0	+	23820591	23859167	0	1	38576	23820589	cluster_2	0.289027
chr3R	23820591	23859167	NM_001316615	0	+	23820591	23859167	0	1	38576	23820589	cluster_2	0.289027
chr2L	11211796	11257466	NM_001273449	0	+	11211796	11257466	0	1	45670	11211795	cluster_2	0.279023
chr2L	7814353	7820771	NM_164773	0	+	7814353	7820771	0	1	6418	7814346	cluster_2	0.354515
chr3R	9363304	9364838	NM_169272	0	+	9363304	9364838	0	1	1534	9363295	cluster_2	0.342734
chr2L	6625137	6632407	NM_135211	0	-	6625137	6632407	0	1	7270	6625131	cluster_2	0.349349
chrX	17579860	17598955	NM_132995	0	+	17579860	17598955	0	1	19095	17579859	cluster_2	0.374368
chrX	17579860	17599314	NM_001272719	0	+	17579860	17599314	0	1	19454	17579859	cluster_2	0.374368
chrX	17579860	17599314	NM_001272720	0	+	17579860	17599314	0	1	19454	17579859	cluster_2	0.374368
chrX	17579860	17599314	NM_001272721	0	+	17579860	17599314	0	1	19454	17579859	cluster_2	0.374368
chrX	17579860	17599314	NM_001272718	0	+	17579860	17599314	0	1	19454	17579859	cluster_2	0.374368
chr3L	273343	275018	NM_001274271	0	+	273343	275018	0	1	1675	273341	cluster_2	0.35434
chr3R	17054006	17070408	NM_001382177	0	+	17054006	17070408	0	1	16402	17054005	cluster_2	0.185235
chr3R	17054006	17070408	NM_001014629	0	+	17054006	17070408	0	1	16402	17054005	cluster_2	0.185235
chr3R	17054006	17070408	NM_057912	0	+	17054006	17070408	0	1	16402	17054005	cluster_2	0.185235
chr2L	13906428	13909212	NM_001298986	0	+	13906428	13909212	0	1	2784	13906427	cluster_2	0.36707
chr2L	13906433	13909170	NM_165070	0	+	13906433	13909170	0	1	2737	13906432	cluster_2	0.366776
chr2L	7994837	7997704	NM_001259005	0	-	7994837	7997704	0	1	2867	7994830	cluster_2	0.218495
chr2L	7994387	7997704	NM_001298804	0	-	7994387	7997704	0	1	3317	7994380	cluster_2	0.218495
chr2R	12034210	12036260	NM_001299399	0	+	12034210	12036260	0	1	2050	12034209	cluster_2	0.347957
chrX	18775227	18781345	NM_133095	0	+	18775227	18781345	0	1	6118	18775226	cluster_2	0.258306
chrX	516849	520285	NM_001014713	0	-	516849	520285	0	1	3436	516844	cluster_2	0.441247
chr2R	12033945	12036260	NM_136876	0	+	12033945	12036260	0	1	2315	12033944	cluster_2	0.356088
chrX	15585288	15593151	NM_001298351	0	-	15585288	15593151	0	1	7863	15585287	cluster_2	0.29606
chr3L	271199	275018	NM_001274272	0	+	271199	275018	0	1	3819	271197	cluster_2	0.315488
chr3R	9436834	9449468	NM_001043226	0	+	9436834	9449468	0	1	12634	9436825	cluster_2	0.474892
chr3R	9436834	9448649	NM_169285	0	+	9436834	9448649	0	1	11815	9436825	cluster_2	0.474892
chr3R	9436834	9448649	NM_001202271	0	+	9436834	9448649	0	1	11815	9436825	cluster_2	0.474892
chr3R	9436834	9455500	NM_001300323	0	+	9436834	9455500	0	1	18666	9436825	cluster_2	0.474892
chr3R	9436834	9448649	NM_169284	0	+	9436834	9448649	0	1	11815	9436825	cluster_2	0.474892
chr3L	17953357	18061453	NM_001259892	0	-	17953357	18061453	0	1	108096	17953356	cluster_2	0.340336
chr2L	21182445	21198762	NM_057696	0	-	21182445	21198762	0	1	16317	21182443	cluster_2	0.341584
chr2L	21182445	21198762	NM_165359	0	-	21182445	21198762	0	1	16317	21182443	cluster_2	0.341584
chr2L	21182445	21198762	NM_165358	0	-	21182445	21198762	0	1	16317	21182443	cluster_2	0.341584
chr3R	16807626	16829752	NM_057345	0	-	16807626	16829752	0	1	22126	16807625	cluster_2	0.358264
chr3R	16807626	16829752	NM_001170161	0	-	16807626	16829752	0	1	22126	16807625	cluster_2	0.358264
chrX	10930839	10964046	NM_001298174	0	+	10930839	10964046	0	1	33207	10930838	cluster_2	0.20158
chr2R	12090629	12118853	NM_136882	0	-	12090629	12118853	0	1	28224	12090628	cluster_2	0.317278
chr2L	10403196	10404021	NM_001201849	0	-	10403196	10404021	0	1	825	10403195	cluster_2	0.39335
chrX	10930936	10964046	NM_132441	0	+	10930936	10964046	0	1	33110	10930935	cluster_2	0.294523
chrX	10930936	10964046	NM_001042804	0	+	10930936	10964046	0	1	33110	10930935	cluster_2	0.294523
chr3L	9106547	9134405	NM_168320	0	-	9106547	9134405	0	1	27858	9106538	cluster_2	0.231092
chr3L	877290	881045	NM_001299965	0	-	877290	881045	0	1	3755	877282	cluster_2	0.41119
chrX	10473937	10477201	NM_132404	0	+	10473937	10477201	0	1	3264	10473936	cluster_2	0.304719
chr2R	10418717	10419761	NM_078959	0	+	10418717	10419761	0	1	1044	10418716	cluster_2	0.382651
chr2R	13826370	13832914	NM_166011	0	+	13826370	13832914	0	1	6544	13826369	cluster_2	0.223807
chr2R	13826370	13831359	NM_137060	0	+	13826370	13831359	0	1	4989	13826369	cluster_2	0.223807
chr2R	13826370	13833503	NM_001299464	0	+	13826370	13833503	0	1	7133	13826369	cluster_2	0.223807
chr3L	7814336	7828018	NM_168239	0	-	7814336	7828018	0	1	13682	7814329	cluster_2	0.384704
chr3L	7814336	7828018	NM_001274615	0	-	7814336	7828018	0	1	13682	7814329	cluster_2	0.384704
chr3R	17944105	18015779	NM_080105	0	+	17944105	18015779	0	1	71674	17944104	cluster_2	0.263717
chr3R	17944105	18015779	NM_001275760	0	+	17944105	18015779	0	1	71674	17944104	cluster_2	0.263717
chr3R	17944105	18015779	NM_001275763	0	+	17944105	18015779	0	1	71674	17944104	cluster_2	0.263717
chr3R	17944105	18018892	NM_001275759	0	+	17944105	18018892	0	1	74787	17944104	cluster_2	0.263717
chr3R	17944105	18018892	NM_001014632	0	+	17944105	18018892	0	1	74787	17944104	cluster_2	0.263717
chr3R	17944105	18015779	NM_169783	0	+	17944105	18015779	0	1	71674	17944104	cluster_2	0.263717
chr2L	20081605	20085070	NM_001201926	0	-	20081605	20085070	0	1	3465	20081603	cluster_2	0.309376
chr2L	20082303	20085070	NM_080713	0	-	20082303	20085070	0	1	2767	20082301	cluster_2	0.309376
chr2L	20079269	20085070	NM_001273688	0	-	20079269	20085070	0	1	5801	20079267	cluster_2	0.309376
chr2L	5047817	5051062	NM_001298681	0	-	5047817	5051062	0	1	3245	5047812	cluster_2	0.432623
chr3R	7052334	7054541	NM_058000	0	+	7052334	7054541	0	1	2207	7052327	cluster_2	0.443926
chr2L	5047817	5050975	NM_001273152	0	-	5047817	5050975	0	1	3158	5047812	cluster_2	0.43228
chr2L	5047817	5050975	NM_135057	0	-	5047817	5050975	0	1	3158	5047812	cluster_2	0.43228
chr2R	23528044	23538499	NM_001299840	0	-	23528044	23538499	0	1	10455	23528042	cluster_2	0.28344
chr2R	23527804	23538499	NM_079100	0	-	23527804	23538499	0	1	10695	23527802	cluster_2	0.28344
chr2L	3778937	3784121	NM_164556	0	+	3778937	3784121	0	1	5184	3778934	cluster_2	0.485674
chr2L	476445	479688	NM_134685	0	-	476445	479688	0	1	3243	476441	cluster_2	0.24739
chr2L	476445	479688	NM_164384	0	-	476445	479688	0	1	3243	476441	cluster_2	0.24739
chr2L	476445	479688	NM_001272903	0	-	476445	479688	0	1	3243	476441	cluster_2	0.24739
chr3R	16807213	16830049	NM_001260216	0	-	16807213	16830049	0	1	22836	16807212	cluster_2	0.414104
chr3R	8774285	8799944	NM_001275457	0	-	8774285	8799944	0	1	25659	8774277	cluster_2	0.371573
chr2R	13160062	13163484	NM_057907	0	+	13160062	13163484	0	1	3422	13160061	cluster_2	0.4106
chrX	10474715	10477201	NM_001258686	0	+	10474715	10477201	0	1	2486	10474714	cluster_2	0.383202
chr3R	8774285	8801176	NM_001316570	0	-	8774285	8801176	0	1	26891	8774277	cluster_2	0.331541
chr3R	8774285	8801176	NM_001275458	0	-	8774285	8801176	0	1	26891	8774277	cluster_2	0.331541
chrX	17104570	17105852	NM_132965	0	-	17104570	17105852	0	1	1282	17104569	cluster_2	0.31131
chrX	17104570	17105852	NM_001272711	0	-	17104570	17105852	0	1	1282	17104569	cluster_2	0.31131
chr3R	16807626	16828105	NM_169733	0	-	16807626	16828105	0	1	20479	16807625	cluster_2	0.428407
chrX	17104570	17105849	NM_001103539	0	-	17104570	17105849	0	1	1279	17104569	cluster_2	0.310309
chr3R	31759403	31761579	NM_143634	0	-	31759403	31761579	0	1	2176	31759400	cluster_2	0.499105
chr2L	6415267	6423310	NM_057685	0	-	6415267	6423310	0	1	8043	6415261	cluster_2	0.343506
chr2L	6415178	6423310	NM_001298741	0	-	6415178	6423310	0	1	8132	6415172	cluster_2	0.343506
chrX	15813552	15825722	NM_001258769	0	+	15813552	15825722	0	1	12170	15813551	cluster_2	0.380652
chr2L	122623	130791	NM_205881	0	-	122623	130791	0	1	8168	122622	cluster_2	0.468936
chr2L	122623	130791	NM_164366	0	-	122623	130791	0	1	8168	122622	cluster_2	0.468936
chr3L	909111	912319	NM_080044	0	+	909111	912319	0	1	3208	909102	cluster_2	0.174091
chrX	749240	751301	NM_130498	0	-	749240	751301	0	1	2061	749233	cluster_2	0.423194
chrX	18779632	18781345	NM_167630	0	+	18779632	18781345	0	1	1713	18779631	cluster_2	0.287868
chrX	19277259	19280349	NM_133147	0	-	19277259	19280349	0	1	3090	19277258	cluster_2	0.496265
chrX	19277175	19280349	NM_001103561	0	-	19277175	19280349	0	1	3174	19277174	cluster_2	0.496265
chrX	16811698	16826494	NM_167550	0	+	16811698	16826494	0	1	14796	16811697	cluster_2	0.350734
chrX	16811698	16826494	NM_001103535	0	+	16811698	16826494	0	1	14796	16811697	cluster_2	0.350734
chr2L	9940772	9947648	NM_001298857	0	-	9940772	9947648	0	1	6876	9940763	cluster_2	0.41024
chr2L	9940772	9947407	NM_176005	0	-	9940772	9947407	0	1	6635	9940763	cluster_2	0.414837
chr2L	9940772	9947407	NM_001273380	0	-	9940772	9947407	0	1	6635	9940763	cluster_2	0.414837
chr3R	7052526	7054541	NM_001300274	0	+	7052526	7054541	0	1	2015	7052519	cluster_2	0.434006
chr2L	10247501	10249742	NM_001169459	0	-	10247501	10249742	0	1	2241	10247500	cluster_2	0.431769
chrX	11112394	11124726	NM_132457	0	-	11112394	11124726	0	1	12332	11112393	cluster_2	0.404428
chr3L	15119877	15125321	NM_168608	0	-	15119877	15125321	0	1	5444	15119876	cluster_2	0.263328
chr3L	15119877	15125321	NM_140493	0	-	15119877	15125321	0	1	5444	15119876	cluster_2	0.263328
chr3L	15119877	15125321	NM_001300140	0	-	15119877	15125321	0	1	5444	15119876	cluster_2	0.263328
chr3L	15119877	15125321	NM_001274941	0	-	15119877	15125321	0	1	5444	15119876	cluster_2	0.263328
chr3L	15119877	15125321	NM_001202180	0	-	15119877	15125321	0	1	5444	15119876	cluster_2	0.263328
chr2L	10247501	10250501	NM_164900	0	-	10247501	10250501	0	1	3000	10247500	cluster_2	0.391581
chr2R	12153070	12154263	NM_001169653	0	+	12153070	12154263	0	1	1193	12153069	cluster_2	0.464917
chr2L	10247501	10249600	NM_001169461	0	-	10247501	10249600	0	1	2099	10247500	cluster_2	0.442881
chrX	15010693	15063429	NM_078604	0	-	15010693	15063429	0	1	52736	15010692	cluster_2	0.500517
chrX	15010136	15063429	NM_001298329	0	-	15010136	15063429	0	1	53293	15010135	cluster_2	0.500517
chr3L	7814336	7867369	NM_168233	0	-	7814336	7867369	0	1	53033	7814329	cluster_2	0.449041
chr3L	7814336	7867369	NM_001274618	0	-	7814336	7867369	0	1	53033	7814329	cluster_2	0.449041
chr3R	27634624	27636060	NM_001276087	0	-	27634624	27636060	0	1	1436	27634622	cluster_2	0.405741
chr3R	27634903	27636060	NM_143317	0	-	27634903	27636060	0	1	1157	27634901	cluster_2	0.405741
chr3R	16225650	16260329	NM_080255	0	+	16225650	16260329	0	1	34679	16225649	cluster_2	0.474871
chrX	18094589	18097413	NM_001258801	0	+	18094589	18097413	0	1	2824	18094588	cluster_2	0.521316
chrX	18094589	18097413	NM_001298471	0	+	18094589	18097413	0	1	2824	18094588	cluster_2	0.521316
chrX	18094589	18097413	NM_133039	0	+	18094589	18097413	0	1	2824	18094588	cluster_2	0.521316
chr3R	16927666	16944273	NM_001275719	0	-	16927666	16944273	0	1	16607	16927665	cluster_2	0.452333
chr3R	16927666	16944273	NM_169736	0	-	16927666	16944273	0	1	16607	16927665	cluster_2	0.452333
chr3R	16927666	16944273	NM_001316544	0	-	16927666	16944273	0	1	16607	16927665	cluster_2	0.452333
chr3R	16927211	16944273	NM_001316545	0	-	16927211	16944273	0	1	17062	16927210	cluster_2	0.452333
chrX	15812093	15825722	NM_001258768	0	+	15812093	15825722	0	1	13629	15812092	cluster_2	0.187989
chrX	15812093	15825722	NM_001298370	0	+	15812093	15825722	0	1	13629	15812092	cluster_2	0.187989
chrX	10264232	10265263	NM_144290	0	-	10264232	10265263	0	1	1031	10264231	cluster_2	0.308179
chr2R	17757404	17760517	NM_057954	0	+	17757404	17760517	0	1	3113	17757403	cluster_2	0.46087
chr3L	4263718	4277778	NM_139626	0	+	4263718	4277778	0	1	14060	4263714	cluster_2	0.362766
chr3L	16865294	16922487	NM_206388	0	+	16865294	16922487	0	1	57193	16865293	cluster_2	0.318977
chr3L	16865294	16922487	NM_140673	0	+	16865294	16922487	0	1	57193	16865293	cluster_2	0.318977
chr3L	16865294	16922487	NM_001259879	0	+	16865294	16922487	0	1	57193	16865293	cluster_2	0.318977
chr3R	23803858	23859167	NM_001300559	0	+	23803858	23859167	0	1	55309	23803856	cluster_2	0.416464
chr3R	29692590	29697025	NM_079825	0	+	29692590	29697025	0	1	4435	29692588	cluster_2	0.320712
chr3R	18669389	18674679	NM_142483	0	+	18669389	18674679	0	1	5290	18669388	cluster_2	0.501931
chr3R	18669389	18674679	NM_169829	0	+	18669389	18674679	0	1	5290	18669388	cluster_2	0.501931
chr2L	3460321	3461952	NM_134937	0	-	3460321	3461952	0	1	1631	3460318	cluster_2	0.486754
chr2L	4338723	4345776	NM_001103608	0	+	4338723	4345776	0	1	7053	4338719	cluster_2	0.527111
chr3L	5598556	5599692	NM_139721	0	-	5598556	5599692	0	1	1136	5598551	cluster_2	0.46997
chr2R	12153408	12154263	NM_136890	0	+	12153408	12154263	0	1	855	12153407	cluster_2	0.487813
chrX	279702	350202	NM_130483	0	+	279702	350202	0	1	70500	279700	cluster_2	0.382268
chr3R	9419520	9448649	NM_169280	0	+	9419520	9448649	0	1	29129	9419511	cluster_2	0.451478
chrX	18093144	18097413	NM_176755	0	+	18093144	18097413	0	1	4269	18093143	cluster_2	0.508763
chrX	18093144	18097413	NM_001298472	0	+	18093144	18097413	0	1	4269	18093143	cluster_2	0.508763
chr3L	1189587	1190472	NM_138235	0	+	1189587	1190472	0	1	885	1189586	cluster_2	0.420656
chr2L	10529414	10531560	NM_135574	0	+	10529414	10531560	0	1	2146	10529413	cluster_2	0.509764
chrX	19282519	19284801	NM_001169323	0	-	19282519	19284801	0	1	2282	19282518	cluster_2	0.435217
chr3L	16787572	16807731	NM_176339	0	-	16787572	16807731	0	1	20159	16787571	cluster_2	0.519223
chrX	338428	350504	NM_001297804	0	+	338428	350504	0	1	12076	338425	cluster_2	0.297114
chr2R	24305880	24313099	NM_001299906	0	+	24305880	24313099	0	1	7219	24305878	cluster_2	0.35819
chr2R	24305880	24313099	NM_079118	0	+	24305880	24313099	0	1	7219	24305878	cluster_2	0.35819
chrX	2782905	2789942	NM_166952	0	-	2782905	2789942	0	1	7037	2782903	cluster_2	0.450194
chrX	2782905	2790567	NM_001258580	0	-	2782905	2790567	0	1	7662	2782903	cluster_2	0.495714
chr3R	13426446	13428089	NM_169525	0	+	13426446	13428089	0	1	1643	13426445	cluster_2	0.482571
chr2L	19538424	19539740	NM_136140	0	+	19538424	19539740	0	1	1316	19538423	cluster_2	0.528017
chrX	2782905	2789865	NM_130673	0	-	2782905	2789865	0	1	6960	2782903	cluster_2	0.448526
chrX	2782905	2789865	NM_206617	0	-	2782905	2789865	0	1	6960	2782903	cluster_2	0.448526
chr3R	23021221	23026713	NM_170044	0	-	23021221	23026713	0	1	5492	23021219	cluster_2	0.49587
chr2L	6789769	6798194	NM_001273235	0	-	6789769	6798194	0	1	8425	6789763	cluster_2	0.492381
chr3L	366523	377316	NM_079148	0	-	366523	377316	0	1	10793	366520	cluster_2	0.380804
chr3L	366523	377316	NM_001274281	0	-	366523	377316	0	1	10793	366520	cluster_2	0.380804
chr3L	366523	377316	NM_001274279	0	-	366523	377316	0	1	10793	366520	cluster_2	0.380804
chr3L	366523	377316	NM_001274278	0	-	366523	377316	0	1	10793	366520	cluster_2	0.380804
chr3L	366523	377316	NM_001043110	0	-	366523	377316	0	1	10793	366520	cluster_2	0.380804
chr3R	15402597	15407070	NM_001300409	0	-	15402597	15407070	0	1	4473	15402596	cluster_2	0.445606
chr3R	15402806	15407070	NM_142208	0	-	15402806	15407070	0	1	4264	15402805	cluster_2	0.445606
chr2R	19229062	19243751	NM_166338	0	+	19229062	19243751	0	1	14689	19229061	cluster_2	0.286446
chr2R	19229062	19243751	NM_166337	0	+	19229062	19243751	0	1	14689	19229061	cluster_2	0.286446
chr2R	19229062	19243751	NM_001299678	0	+	19229062	19243751	0	1	14689	19229061	cluster_2	0.286446
chr2R	19229062	19243751	NM_166336	0	+	19229062	19243751	0	1	14689	19229061	cluster_2	0.286446
chr2R	19229062	19243751	NM_079067	0	+	19229062	19243751	0	1	14689	19229061	cluster_2	0.286446
chr2R	19229062	19243751	NM_001299679	0	+	19229062	19243751	0	1	14689	19229061	cluster_2	0.286446
chr2L	20079269	20080196	NM_001201925	0	-	20079269	20080196	0	1	927	20079267	cluster_2	0.47965
chr2L	10403196	10405203	NM_001032065	0	-	10403196	10405203	0	1	2007	10403195	cluster_2	0.382207
chrX	6008182	6013181	NM_143714	0	-	6008182	6013181	0	1	4999	6008176	cluster_2	0.279222
chr3R	10675559	10677251	NM_141747	0	-	10675559	10677251	0	1	1692	10675558	cluster_2	0.477652
chr3L	12609630	12621798	NM_079322	0	+	12609630	12621798	0	1	12168	12609629	cluster_2	0.170788
chr2R	14772649	14797027	NM_001274051	0	-	14772649	14797027	0	1	24378	14772648	cluster_2	0.400571
chr3R	25095011	25096099	NM_079772	0	+	25095011	25096099	0	1	1088	25095009	cluster_2	0.373871
chr2L	10529127	10531560	NM_001201856	0	+	10529127	10531560	0	1	2433	10529126	cluster_2	0.488107
chr3R	16613397	16614391	NM_142308	0	-	16613397	16614391	0	1	994	16613396	cluster_2	0.211694
chrX	2782905	2789322	NM_001297905	0	-	2782905	2789322	0	1	6417	2782903	cluster_2	0.413423
chr2R	13826952	13831359	NM_166012	0	+	13826952	13831359	0	1	4407	13826951	cluster_2	0.469667
chr2R	13826952	13831359	NM_176169	0	+	13826952	13831359	0	1	4407	13826951	cluster_2	0.469667
chr2R	20883624	20897584	NM_001299721	0	-	20883624	20897584	0	1	13960	20883622	cluster_2	0.568329
chr2R	20883624	20897584	NM_001043098	0	-	20883624	20897584	0	1	13960	20883622	cluster_2	0.568329
chr2R	20883624	20897584	NM_001299722	0	-	20883624	20897584	0	1	13960	20883622	cluster_2	0.568329
chr2R	20883624	20897584	NM_079075	0	-	20883624	20897584	0	1	13960	20883622	cluster_2	0.568329
chrX	1051524	1052631	NM_130525	0	+	1051524	1052631	0	1	1107	1051523	cluster_2	0.480141
chrX	10842204	10842995	NM_132426	0	+	10842204	10842995	0	1	791	10842203	cluster_2	0.427257
chr2R	24987782	24990489	NM_001299945	0	+	24987782	24990489	0	1	2707	24987780	cluster_2	0.542724
chr3R	11883937	11887168	NM_001300362	0	-	11883937	11887168	0	1	3231	11883936	cluster_2	0.371004
chr3R	11883937	11887168	NM_141869	0	-	11883937	11887168	0	1	3231	11883936	cluster_2	0.371004
chr4	1098524	1113317	NM_001169363	0	+	1098524	1113317	0	1	14793	1098523	cluster_2	0.532641
chrX	1941939	2007956	NM_001272234	0	+	1941939	2007956	0	1	66017	1941938	cluster_2	0.407432
chrX	1941939	2005462	NM_001272227	0	+	1941939	2005462	0	1	63523	1941938	cluster_2	0.407432
chrX	1941939	2005462	NM_001038734	0	+	1941939	2005462	0	1	63523	1941938	cluster_2	0.407432
chrX	1941939	2005462	NM_001272233	0	+	1941939	2005462	0	1	63523	1941938	cluster_2	0.407432
chrX	1941939	2005462	NM_001272230	0	+	1941939	2005462	0	1	63523	1941938	cluster_2	0.407432
chrX	1941939	2005462	NM_001272232	0	+	1941939	2005462	0	1	63523	1941938	cluster_2	0.407432
chrX	1941939	2005462	NM_001272231	0	+	1941939	2005462	0	1	63523	1941938	cluster_2	0.407432
chr3R	13405108	13406998	NM_142032	0	-	13405108	13406998	0	1	1890	13405107	cluster_2	0.37631
chr2L	6789769	6798862	NM_057820	0	-	6789769	6798862	0	1	9093	6789763	cluster_2	0.487282
chr3L	9106547	9125313	NM_001169923	0	-	9106547	9125313	0	1	18766	9106538	cluster_2	0.47784
chr3L	9101640	9125313	NM_168318	0	-	9101640	9125313	0	1	23673	9101631	cluster_2	0.47784
chr3L	9106547	9125313	NM_168319	0	-	9106547	9125313	0	1	18766	9106538	cluster_2	0.47784
chr3R	9262653	9263819	NM_079563	0	-	9262653	9263819	0	1	1166	9262644	cluster_2	0.542217
chr3R	10792903	10793643	NM_141761	0	+	10792903	10793643	0	1	740	10792902	cluster_2	0.506048
chr3R	9428560	9448649	NM_001202273	0	+	9428560	9448649	0	1	20089	9428551	cluster_2	0.410884
chr3R	9428560	9455500	NM_001043230	0	+	9428560	9455500	0	1	26940	9428551	cluster_2	0.410884
chr3R	9428560	9448649	NM_169281	0	+	9428560	9448649	0	1	20089	9428551	cluster_2	0.410884
chr2L	4388326	4392778	NM_134983	0	+	4388326	4392778	0	1	4452	4388322	cluster_2	0.539865
chr2R	15252649	15258498	NM_166083	0	+	15252649	15258498	0	1	5849	15252648	cluster_2	0.465297
chr3R	18019374	18021161	NM_142415	0	+	18019374	18021161	0	1	1787	18019373	cluster_2	0.496412
chrX	1380913	1392843	NM_166885	0	+	1380913	1392843	0	1	11930	1380912	cluster_2	0.488425
chrX	1380913	1392478	NM_166881	0	+	1380913	1392478	0	1	11565	1380912	cluster_2	0.488425
chr3L	9101640	9130355	NM_079265	0	-	9101640	9130355	0	1	28715	9101631	cluster_2	0.41305
chr3L	9097628	9130355	NM_001274685	0	-	9097628	9130355	0	1	32727	9097619	cluster_2	0.41305
chr2L	6689624	6708602	NM_164704	0	-	6689624	6708602	0	1	18978	6689618	cluster_2	0.356949
chr2L	18955480	18957311	NM_001299145	0	-	18955480	18957311	0	1	1831	18955479	cluster_2	0.48748
chr3R	19616023	19625477	NM_001275805	0	-	19616023	19625477	0	1	9454	19616022	cluster_2	0.549463
chr2R	8204889	8205706	NM_136520	0	-	8204889	8205706	0	1	817	8204881	cluster_2	0.497099
chr3L	7814336	7833073	NM_168237	0	-	7814336	7833073	0	1	18737	7814329	cluster_2	0.486047
chr3L	7814336	7833073	NM_168238	0	-	7814336	7833073	0	1	18737	7814329	cluster_2	0.486047
chr3L	20367197	20370259	NM_176370	0	+	20367197	20370259	0	1	3062	20367195	cluster_2	0.517028
chr2L	18711070	18713748	NM_001144363	0	-	18711070	18713748	0	1	2678	18711069	cluster_2	0.529436
chr2L	18711070	18713748	NM_136059	0	-	18711070	18713748	0	1	2678	18711069	cluster_2	0.529436
chr2L	18712675	18713748	NM_001299129	0	-	18712675	18713748	0	1	1073	18712674	cluster_2	0.529436
chr3R	13425982	13428375	NM_001300385	0	+	13425982	13428375	0	1	2393	13425981	cluster_2	0.416118
chr3R	13425982	13428089	NM_057743	0	+	13425982	13428089	0	1	2107	13425981	cluster_2	0.416118
chr2R	7187232	7223378	NM_165512	0	+	7187232	7223378	0	1	36146	7187225	cluster_2	0.349211
chr2R	24986043	24990489	NM_138148	0	+	24986043	24990489	0	1	4446	24986041	cluster_2	0.514591
chr2L	8221126	8239878	NM_001273306	0	-	8221126	8239878	0	1	18752	8221118	cluster_2	0.290034
chr2L	8221126	8239878	NM_001201791	0	-	8221126	8239878	0	1	18752	8221118	cluster_2	0.290034
chr2L	8221126	8239878	NM_078785	0	-	8221126	8239878	0	1	18752	8221118	cluster_2	0.290034
chr2L	8221126	8239878	NM_164801	0	-	8221126	8239878	0	1	18752	8221118	cluster_2	0.290034
chr2L	8221126	8239878	NM_175983	0	-	8221126	8239878	0	1	18752	8221118	cluster_2	0.290034
chr2L	8221126	8239878	NM_205925	0	-	8221126	8239878	0	1	18752	8221118	cluster_2	0.290034
chr2L	8221126	8239878	NM_001273305	0	-	8221126	8239878	0	1	18752	8221118	cluster_2	0.290034
chr2L	8221126	8239878	NM_001169438	0	-	8221126	8239878	0	1	18752	8221118	cluster_2	0.290034
chr2L	8220979	8239878	NM_001169440	0	-	8220979	8239878	0	1	18899	8220971	cluster_2	0.290034
chr2L	8220979	8239878	NM_001169439	0	-	8220979	8239878	0	1	18899	8220971	cluster_2	0.290034
chr2L	8221126	8239878	NM_205927	0	-	8221126	8239878	0	1	18752	8221118	cluster_2	0.290034
chr3L	605164	606569	NM_138199	0	-	605164	606569	0	1	1405	605158	cluster_2	0.570421
chr2L	15423296	15425580	NM_057253	0	-	15423296	15425580	0	1	2284	15423295	cluster_2	0.482128
chr3R	19616023	19624640	NM_169864	0	-	19616023	19624640	0	1	8617	19616022	cluster_2	0.539932
chr2L	6686790	6709086	NM_001144330	0	-	6686790	6709086	0	1	22296	6686784	cluster_2	0.177881
chr2L	6689624	6709086	NM_164702	0	-	6689624	6709086	0	1	19462	6689618	cluster_2	0.177881
chr2L	6689624	6709086	NM_164703	0	-	6689624	6709086	0	1	19462	6689618	cluster_2	0.177881
chr2L	6686790	6709086	NM_078771	0	-	6686790	6709086	0	1	22296	6686784	cluster_2	0.177881
chr2R	22379636	22382675	NM_058056	0	+	22379636	22382675	0	1	3039	22379634	cluster_2	0.527597
chr2L	17590139	17591267	NM_001201902	0	+	17590139	17591267	0	1	1128	17590138	cluster_2	0.548829
chr3L	6990621	6994447	NM_079226	0	+	6990621	6994447	0	1	3826	6990615	cluster_2	0.484157
chr3R	30476683	30478849	NM_170493	0	+	30476683	30478849	0	1	2166	30476680	cluster_2	0.484447
chr2L	18955480	18957080	NM_001299144	0	-	18955480	18957080	0	1	1600	18955479	cluster_2	0.501846
chr3L	13384788	13385925	NM_140381	0	+	13384788	13385925	0	1	1137	13384787	cluster_2	0.476858
chr3L	14075771	14083229	NM_168577	0	+	14075771	14083229	0	1	7458	14075770	cluster_2	0.507388
chr3R	9434265	9448649	NM_001043232	0	+	9434265	9448649	0	1	14384	9434256	cluster_2	0.568737
chr3R	9434265	9448649	NM_001275485	0	+	9434265	9448649	0	1	14384	9434256	cluster_2	0.568737
chr3R	9434265	9449468	NM_169283	0	+	9434265	9449468	0	1	15203	9434256	cluster_2	0.568737
chr3L	9048879	9057581	NM_079264	0	-	9048879	9057581	0	1	8702	9048870	cluster_2	0.53549
chr3L	9101640	9130774	NM_001300063	0	-	9101640	9130774	0	1	29134	9101631	cluster_2	0.49668
chr3L	17953357	18059598	NM_168755	0	-	17953357	18059598	0	1	106241	17953356	cluster_2	0.52696
chr2L	18955480	18957169	NM_136077	0	-	18955480	18957169	0	1	1689	18955479	cluster_2	0.496763
chr2R	18400712	18401467	NM_137481	0	+	18400712	18401467	0	1	755	18400711	cluster_2	0.5
chrX	18209426	18210741	NM_133045	0	+	18209426	18210741	0	1	1315	18209425	cluster_2	0.51996
chr3L	14622795	14628174	NM_168590	0	+	14622795	14628174	0	1	5379	14622794	cluster_2	0.502732
chr3L	14622795	14628174	NM_140453	0	+	14622795	14628174	0	1	5379	14622794	cluster_2	0.502732
chr3L	14622795	14627983	NM_001169971	0	+	14622795	14627983	0	1	5188	14622794	cluster_2	0.502732
chr2R	11474464	11507180	NM_165839	0	+	11474464	11507180	0	1	32716	11474463	cluster_2	0.405124
chr3R	17002874	17007159	NM_142327	0	+	17002874	17007159	0	1	4285	17002873	cluster_2	0.520121
chr3R	17002874	17007208	NM_001275724	0	+	17002874	17007208	0	1	4334	17002873	cluster_2	0.520121
chr3R	14796304	14798474	NM_142133	0	+	14796304	14798474	0	1	2170	14796303	cluster_2	0.549728
chr2R	7580487	7587079	NM_165542	0	-	7580487	7587079	0	1	6592	7580480	cluster_2	0.555462
chr3R	21388879	21390449	NM_169958	0	+	21388879	21390449	0	1	1570	21388877	cluster_2	0.304369
chr3L	5567884	5567961	NR_002475	0	-	5567884	5567961	0	1	77	5567879	cluster_2	0.484939
chr3L	12462993	12468021	NM_001014582	0	-	12462993	12468021	0	1	5028	12462992	cluster_2	0.448663
chr3L	12462993	12468021	NM_079318	0	-	12462993	12468021	0	1	5028	12462992	cluster_2	0.448663
chr3L	12462536	12468021	NM_001300118	0	-	12462536	12468021	0	1	5485	12462535	cluster_2	0.448663
chr3R	11975155	11977197	NM_001275562	0	-	11975155	11977197	0	1	2042	11975154	cluster_2	0.238273
chr3R	11975155	11977197	NM_141880	0	-	11975155	11977197	0	1	2042	11975154	cluster_2	0.238273
chrX	784745	788215	NM_001272173	0	+	784745	788215	0	1	3470	784738	cluster_2	0.540383
chrX	784745	788046	NM_130502	0	+	784745	788046	0	1	3301	784738	cluster_2	0.540383
chr3R	6823119	6848505	NM_001382008	0	-	6823119	6848505	0	1	25386	6823113	cluster_2	0.522078
chr3R	6823119	6848505	NM_001369959	0	-	6823119	6848505	0	1	25386	6823113	cluster_2	0.522078
chr3R	6823119	6848505	NM_001369958	0	-	6823119	6848505	0	1	25386	6823113	cluster_2	0.522078
chr3R	6823119	6848505	NM_079524	0	-	6823119	6848505	0	1	25386	6823113	cluster_2	0.522078
chr3L	4898899	4900869	NM_139682	0	+	4898899	4900869	0	1	1970	4898895	cluster_2	0.49652
chr2R	21883311	21946259	NM_137775	0	+	21883311	21946259	0	1	62948	21883309	cluster_2	0.534463
chr3L	16891225	16922487	NM_170635	0	+	16891225	16922487	0	1	31262	16891224	cluster_2	0.531409
chr3L	16891225	16922487	NM_206387	0	+	16891225	16922487	0	1	31262	16891224	cluster_2	0.531409
chr2L	5047817	5050080	NM_001169413	0	-	5047817	5050080	0	1	2263	5047812	cluster_2	0.51191
chrX	4412855	4484452	NM_080331	0	+	4412855	4484452	0	1	71597	4412851	cluster_2	0.258292
chr2L	6686790	6689336	NM_001273219	0	-	6686790	6689336	0	1	2546	6686784	cluster_2	0.548473
chr2L	6492973	6494532	NM_135196	0	-	6492973	6494532	0	1	1559	6492967	cluster_2	0.559564
chr3R	9262653	9264142	NM_169263	0	-	9262653	9264142	0	1	1489	9262644	cluster_2	0.528074
chr2L	7402855	7404727	NM_001298780	0	+	7402855	7404727	0	1	1872	7402848	cluster_2	0.480915
chrX	490786	493495	NM_130489	0	-	490786	493495	0	1	2709	490782	cluster_2	0.485587
chr2R	6981445	6982986	NM_165500	0	-	6981445	6982986	0	1	1541	6981439	cluster_2	0.55034
chr2L	7402903	7404526	NM_164748	0	+	7402903	7404526	0	1	1623	7402896	cluster_2	0.471618
chr2L	7402903	7404526	NM_135269	0	+	7402903	7404526	0	1	1623	7402896	cluster_2	0.471618
chrX	7683457	7694918	NM_001272382	0	-	7683457	7694918	0	1	11461	7683450	cluster_2	0.526206
chrX	10772767	10778778	NM_001298160	0	+	10772767	10778778	0	1	6011	10772766	cluster_2	0.498044
chr2R	7106679	7127868	NM_001273831	0	+	7106679	7127868	0	1	21189	7106672	cluster_2	0.375067
chrX	7196028	7241932	NM_167121	0	+	7196028	7241932	0	1	45904	7196021	cluster_2	0.556046
chr3R	23712813	23718357	NM_001170231	0	-	23712813	23718357	0	1	5544	23712811	cluster_2	0.472709
chr3R	23712813	23718357	NM_057302	0	-	23712813	23718357	0	1	5544	23712811	cluster_2	0.472709
chr3L	1649079	1651501	NM_139382	0	+	1649079	1651501	0	1	2422	1649078	cluster_2	0.52816
chrX	17586945	17598955	NM_167571	0	+	17586945	17598955	0	1	12010	17586944	cluster_2	0.561036
chr2L	7403143	7404526	NM_001144334	0	+	7403143	7404526	0	1	1383	7403136	cluster_2	0.430594
chr2L	1732523	1750612	NM_164436	0	+	1732523	1750612	0	1	18089	1732522	cluster_2	0.497078
chr2R	7663785	7665269	NM_001273858	0	+	7663785	7665269	0	1	1484	7663778	cluster_2	0.565473
chr2R	7663785	7665269	NM_136465	0	+	7663785	7665269	0	1	1484	7663778	cluster_2	0.565473
chr3R	30460466	30465736	NM_170490	0	+	30460466	30465736	0	1	5270	30460463	cluster_2	0.508477
chr3R	30460466	30465736	NM_170489	0	+	30460466	30465736	0	1	5270	30460463	cluster_2	0.508477
chr3R	30460466	30465736	NM_143540	0	+	30460466	30465736	0	1	5270	30460463	cluster_2	0.508477
chr3R	30460466	30465736	NM_170491	0	+	30460466	30465736	0	1	5270	30460463	cluster_2	0.508477
chr3L	9096876	9097494	NM_144186	0	+	9096876	9097494	0	1	618	9096867	cluster_2	0.566838
chr3L	9096876	9097374	NM_001300062	0	+	9096876	9097374	0	1	498	9096867	cluster_2	0.566838
chr2R	19367247	19373702	NM_001274159	0	-	19367247	19373702	0	1	6455	19367246	cluster_2	0.517839
chrX	2044291	2050120	NM_001201605	0	-	2044291	2050120	0	1	5829	2044289	cluster_2	0.547267
chrX	2044291	2050120	NM_001201607	0	-	2044291	2050120	0	1	5829	2044289	cluster_2	0.547267
chr3R	27172089	27193995	NM_079803	0	-	27172089	27193995	0	1	21906	27172087	cluster_2	0.336105
chr3L	21204786	21208092	NM_206411	0	+	21204786	21208092	0	1	3306	21204784	cluster_2	0.569859
chr3L	16916254	16922487	NM_140676	0	+	16916254	16922487	0	1	6233	16916253	cluster_2	0.501528
chr3L	16916254	16922487	NM_001169985	0	+	16916254	16922487	0	1	6233	16916253	cluster_2	0.501528
chr3L	16916254	16922487	NM_206390	0	+	16916254	16922487	0	1	6233	16916253	cluster_2	0.501528
chr2L	18952205	18954431	NM_136076	0	-	18952205	18954431	0	1	2226	18952204	cluster_2	0.541613
chr2L	18952205	18954431	NM_001299143	0	-	18952205	18954431	0	1	2226	18952204	cluster_2	0.541613
chr2L	18952205	18954431	NM_001299142	0	-	18952205	18954431	0	1	2226	18952204	cluster_2	0.541613
chr3R	19616023	19627758	NM_169866	0	-	19616023	19627758	0	1	11735	19616022	cluster_2	0.524178
chr3R	24283954	24288617	NM_142983	0	+	24283954	24288617	0	1	4663	24283952	cluster_2	0.390672
chr3R	16197999	16203083	NM_142271	0	-	16197999	16203083	0	1	5084	16197998	cluster_2	0.558923
chr3L	1648943	1651501	NM_001299973	0	+	1648943	1651501	0	1	2558	1648942	cluster_2	0.530873
chr2R	10313890	10321900	NM_136731	0	+	10313890	10321900	0	1	8010	10313889	cluster_2	0.53493
chr2R	10313890	10322104	NM_206074	0	+	10313890	10322104	0	1	8214	10313889	cluster_2	0.53493
chrX	10772540	10778981	NM_001103475	0	+	10772540	10778981	0	1	6441	10772539	cluster_2	0.45943
chrX	10772540	10778778	NM_001103477	0	+	10772540	10778778	0	1	6238	10772539	cluster_2	0.45943
chrX	10772540	10778778	NM_001103476	0	+	10772540	10778778	0	1	6238	10772539	cluster_2	0.45943
chrX	10772540	10778981	NM_132425	0	+	10772540	10778981	0	1	6441	10772539	cluster_2	0.45943
chr3R	30459520	30465736	NM_001276180	0	+	30459520	30465736	0	1	6216	30459517	cluster_2	0.556686
chr3R	27172089	27194267	NM_001300629	0	-	27172089	27194267	0	1	22178	27172087	cluster_2	0.421015
chr2L	17589183	17591267	NM_001299088	0	+	17589183	17591267	0	1	2084	17589182	cluster_2	0.554433
chr3L	20353919	20356632	NM_140954	0	+	20353919	20356632	0	1	2713	20353917	cluster_2	0.510565
chr3L	20353919	20356632	NM_206402	0	+	20353919	20356632	0	1	2713	20353917	cluster_2	0.510565
chr2R	24284686	24291084	NM_001274235	0	+	24284686	24291084	0	1	6398	24284684	cluster_2	0.562766
chr2R	24284686	24291084	NM_001274236	0	+	24284686	24291084	0	1	6398	24284684	cluster_2	0.562766
chr2L	6686790	6689393	NM_001144331	0	-	6686790	6689393	0	1	2603	6686784	cluster_2	0.546224
chr3R	30196359	30202998	NM_143524	0	-	30196359	30202998	0	1	6639	30196356	cluster_2	0.579621
chrX	15818150	15825722	NM_206727	0	+	15818150	15825722	0	1	7572	15818149	cluster_2	0.516545
chr3L	19650817	19664104	NM_001275131	0	-	19650817	19664104	0	1	13287	19650816	cluster_2	0.327451
chr2L	17589401	17591267	NM_001201901	0	+	17589401	17591267	0	1	1866	17589400	cluster_2	0.553806
chr2L	17589401	17591267	NM_078868	0	+	17589401	17591267	0	1	1866	17589400	cluster_2	0.553806
chr3L	19310893	19337609	NM_176359	0	-	19310893	19337609	0	1	26716	19310892	cluster_2	0.549707
chr3L	19307993	19337609	NM_168793	0	-	19307993	19337609	0	1	29616	19307992	cluster_2	0.549707
chr3L	19300400	19337609	NM_176351	0	-	19300400	19337609	0	1	37209	19300399	cluster_2	0.549707
chr3L	19309330	19337609	NM_176357	0	-	19309330	19337609	0	1	28279	19309329	cluster_2	0.549707
chr3L	19306650	19337609	NM_176356	0	-	19306650	19337609	0	1	30959	19306649	cluster_2	0.549707
chr3L	19298622	19337609	NM_079434	0	-	19298622	19337609	0	1	38987	19298621	cluster_2	0.549707
chr3L	19301550	19337609	NM_176352	0	-	19301550	19337609	0	1	36059	19301549	cluster_2	0.549707
chr3L	19309330	19337609	NM_176358	0	-	19309330	19337609	0	1	28279	19309329	cluster_2	0.549707
chr3L	19303671	19337609	NM_176354	0	-	19303671	19337609	0	1	33938	19303670	cluster_2	0.549707
chr3L	19305254	19337609	NM_176355	0	-	19305254	19337609	0	1	32355	19305253	cluster_2	0.549707
chr3L	19302504	19337609	NM_176353	0	-	19302504	19337609	0	1	35105	19302503	cluster_2	0.549707
chr2L	122623	129245	NM_134650	0	-	122623	129245	0	1	6622	122622	cluster_2	0.47983
chr2L	122623	129245	NM_001038776	0	-	122623	129245	0	1	6622	122622	cluster_2	0.47983
chr3R	16927666	16968574	NM_001316542	0	-	16927666	16968574	0	1	40908	16927665	cluster_2	0.569261
chrX	946661	947500	NM_130519	0	-	946661	947500	0	1	839	946652	cluster_2	0.517803
chr2L	8221126	8239158	NM_205926	0	-	8221126	8239158	0	1	18032	8221118	cluster_2	0.479439
chr2L	8221126	8230677	NM_001201792	0	-	8221126	8230677	0	1	9551	8221118	cluster_2	0.530788
chrX	6720474	6739986	NM_001298028	0	-	6720474	6739986	0	1	19512	6720468	cluster_2	0.557377
chrX	6720474	6739986	NM_167086	0	-	6720474	6739986	0	1	19512	6720468	cluster_2	0.557377
chr3R	14029227	14031483	NM_142070	0	+	14029227	14031483	0	1	2256	14029226	cluster_2	0.561817
chr3R	12713102	12720784	NM_169479	0	-	12713102	12720784	0	1	7682	12713101	cluster_2	0.489744
chr3R	30459786	30465736	NM_170488	0	+	30459786	30465736	0	1	5950	30459783	cluster_2	0.553677
chr3R	19215433	19226651	NM_001275797	0	-	19215433	19226651	0	1	11218	19215432	cluster_2	0.534993
chr3R	19217743	19226651	NM_079680	0	-	19217743	19226651	0	1	8908	19217742	cluster_2	0.534993
chr3R	31713866	31732768	NM_170568	0	+	31713866	31732768	0	1	18902	31713863	cluster_2	0.538889
chr3R	31713866	31735392	NM_170566	0	+	31713866	31735392	0	1	21526	31713863	cluster_2	0.538889
chr3L	7385647	7387363	NM_139858	0	-	7385647	7387363	0	1	1716	7385640	cluster_2	0.54756
chr3R	9417939	9448649	NM_001202274	0	+	9417939	9448649	0	1	30710	9417930	cluster_2	0.298728
chr3R	9417939	9448649	NM_001043227	0	+	9417939	9448649	0	1	30710	9417930	cluster_2	0.298728
chr3R	9417939	9448649	NM_001202272	0	+	9417939	9448649	0	1	30710	9417930	cluster_2	0.298728
chr3R	9417939	9455500	NM_001202270	0	+	9417939	9455500	0	1	37561	9417930	cluster_2	0.298728
chr3R	9432601	9448649	NM_001275486	0	+	9432601	9448649	0	1	16048	9432592	cluster_2	0.531375
chr3R	9432601	9448649	NM_001300324	0	+	9432601	9448649	0	1	16048	9432592	cluster_2	0.531375
chr2R	7580487	7584222	NM_001169603	0	-	7580487	7584222	0	1	3735	7580480	cluster_2	0.578435
chr2R	6992680	6994306	NM_001169598	0	+	6992680	6994306	0	1	1626	6992674	cluster_2	0.522946
chr2R	6992680	6994306	NM_136410	0	+	6992680	6994306	0	1	1626	6992674	cluster_2	0.522946
chr2R	14261205	14267919	NM_001299486	0	-	14261205	14267919	0	1	6714	14261204	cluster_2	0.561261
chr2R	14261205	14267919	NM_137103	0	-	14261205	14267919	0	1	6714	14261204	cluster_2	0.561261
chr2R	10265056	10269205	NM_001273928	0	+	10265056	10269205	0	1	4149	10265055	cluster_2	0.491493
chr3R	24881465	24891835	NM_170180	0	-	24881465	24891835	0	1	10370	24881463	cluster_2	0.570333
chr2L	14390627	14409549	NM_205990	0	-	14390627	14409549	0	1	18922	14390626	cluster_2	0.517947
chr2L	14390627	14409549	NM_078842	0	-	14390627	14409549	0	1	18922	14390626	cluster_2	0.517947
chr3L	13380358	13381346	NM_140380	0	-	13380358	13381346	0	1	988	13380357	cluster_2	0.50942
chr2L	4333912	4345411	NM_078747	0	+	4333912	4345411	0	1	11499	4333908	cluster_2	0.382643
chr2L	4333912	4345411	NM_164580	0	+	4333912	4345411	0	1	11499	4333908	cluster_2	0.382643
chr2L	4333912	4345776	NM_001103609	0	+	4333912	4345776	0	1	11864	4333908	cluster_2	0.382643
chr3R	21871548	21873634	NM_001260302	0	+	21871548	21873634	0	1	2086	21871546	cluster_2	0.435014
chr3L	6911998	6913964	NM_168181	0	-	6911998	6913964	0	1	1966	6911992	cluster_2	0.559996
chr2R	6992919	6994306	NM_206046	0	+	6992919	6994306	0	1	1387	6992913	cluster_2	0.526032
chrX	7632221	7678259	NM_001258636	0	+	7632221	7678259	0	1	46038	7632214	cluster_2	0.520678
chrX	4413461	4484452	NM_001169191	0	+	4413461	4484452	0	1	70991	4413457	cluster_2	0.485056
chrX	4413461	4485647	NM_001297932	0	+	4413461	4485647	0	1	72186	4413457	cluster_2	0.485056
chrX	4413461	4484452	NM_001272309	0	+	4413461	4484452	0	1	70991	4413457	cluster_2	0.485056
chr3R	6824521	6849981	NM_206443	0	-	6824521	6849981	0	1	25460	6824515	cluster_2	0.52307
chr3R	19215433	19226558	NM_001300473	0	-	19215433	19226558	0	1	11125	19215432	cluster_2	0.536964
chr3R	24276259	24278792	NM_079755	0	+	24276259	24278792	0	1	2533	24276257	cluster_2	0.522507
chr2R	24581244	24597862	NM_166677	0	+	24581244	24597862	0	1	16618	24581242	cluster_2	0.276173
chr2R	24581244	24597862	NM_001169824	0	+	24581244	24597862	0	1	16618	24581242	cluster_2	0.276173
chr2R	24581244	24592756	NM_138094	0	+	24581244	24592756	0	1	11512	24581242	cluster_2	0.276173
chr3R	24276638	24278792	NM_001275979	0	+	24276638	24278792	0	1	2154	24276636	cluster_2	0.524926
chr3L	20353448	20356632	NM_001275177	0	+	20353448	20356632	0	1	3184	20353446	cluster_2	0.436065
chr2L	7401334	7404526	NM_001201780	0	+	7401334	7404526	0	1	3192	7401327	cluster_2	0.524135
chrX	756185	758719	NM_130500	0	+	756185	758719	0	1	2534	756178	cluster_2	0.531826
chr3L	13356375	13357223	NM_001300130	0	+	13356375	13357223	0	1	848	13356374	cluster_2	0.517896
chr3L	21205273	21208092	NM_168889	0	+	21205273	21208092	0	1	2819	21205271	cluster_2	0.577598
chrX	490786	493023	NM_166844	0	-	490786	493023	0	1	2237	490782	cluster_2	0.533514
chr3R	9497100	9498509	NM_001260074	0	-	9497100	9498509	0	1	1409	9497091	cluster_2	0.550355
chr2L	6789769	6796783	NM_001014475	0	-	6789769	6796783	0	1	7014	6789763	cluster_2	0.570038
chr3L	19492269	19497290	NM_001275118	0	-	19492269	19497290	0	1	5021	19492268	cluster_2	0.561417
chrX	1992299	2005462	NM_001272228	0	+	1992299	2005462	0	1	13163	1992298	cluster_2	0.569192
chrX	1992299	2005462	NM_001272229	0	+	1992299	2005462	0	1	13163	1992298	cluster_2	0.569192
chrX	10598145	10601646	NM_001272494	0	-	10598145	10601646	0	1	3501	10598144	cluster_2	0.556394
chr2L	13665524	13669844	NM_165048	0	+	13665524	13669844	0	1	4320	13665523	cluster_2	0.582168
chr2L	13665524	13672967	NM_001273518	0	+	13665524	13672967	0	1	7443	13665523	cluster_2	0.582168
chr2L	13665524	13671247	NM_001273520	0	+	13665524	13671247	0	1	5723	13665523	cluster_2	0.582168
chr2L	13665524	13671247	NM_135822	0	+	13665524	13671247	0	1	5723	13665523	cluster_2	0.582168
chr2L	13665524	13671680	NM_001273519	0	+	13665524	13671680	0	1	6156	13665523	cluster_2	0.582168
chr2R	20916752	20937030	NM_166413	0	+	20916752	20937030	0	1	20278	20916750	cluster_2	0.504578
chr3L	12580671	12596018	NM_079321	0	+	12580671	12596018	0	1	15347	12580670	cluster_2	0.598235
chr3L	12580671	12596018	NM_001169961	0	+	12580671	12596018	0	1	15347	12580670	cluster_2	0.598235
chr3R	9681414	9684264	NM_001275502	0	-	9681414	9684264	0	1	2850	9681405	cluster_2	0.601733
chr3L	13356533	13357223	NM_001316458	0	+	13356533	13357223	0	1	690	13356532	cluster_2	0.508089
chr3L	13356533	13357223	NM_144173	0	+	13356533	13357223	0	1	690	13356532	cluster_2	0.508089
chr3R	18378123	18380736	NM_001300462	0	-	18378123	18380736	0	1	2613	18378122	cluster_2	0.563856
chr2R	13829447	13831359	NM_001299465	0	+	13829447	13831359	0	1	1912	13829446	cluster_2	0.49967
chr3R	19616023	19623476	NM_001275806	0	-	19616023	19623476	0	1	7453	19616022	cluster_2	0.586636
chr2R	17054001	17059299	NM_058087	0	+	17054001	17059299	0	1	5298	17054000	cluster_2	0.562661
chr2R	9611138	9683858	NM_206066	0	-	9611138	9683858	0	1	72720	9611129	cluster_2	0.392349
chr3L	19492052	19497723	NM_001275119	0	-	19492052	19497723	0	1	5671	19492051	cluster_2	0.567756
chrX	11422831	11430197	NM_167284	0	+	11422831	11430197	0	1	7366	11422830	cluster_2	0.601312
chrX	11422831	11430197	NM_001298192	0	+	11422831	11430197	0	1	7366	11422830	cluster_2	0.601312
chrX	9196807	9201820	NM_167182	0	-	9196807	9201820	0	1	5013	9196798	cluster_2	0.596758
chr2R	19367247	19373243	NM_137571	0	-	19367247	19373243	0	1	5996	19367246	cluster_2	0.546819
chr2L	18487746	18503978	NM_001273610	0	-	18487746	18503978	0	1	16232	18487745	cluster_2	0.523947
chr2L	18487746	18503978	NM_136037	0	-	18487746	18503978	0	1	16232	18487745	cluster_2	0.523947
chr2R	23878506	23880860	NM_001038879	0	+	23878506	23880860	0	1	2354	23878504	cluster_2	0.555786
chr2R	23878506	23880860	NM_057900	0	+	23878506	23880860	0	1	2354	23878504	cluster_2	0.555786
chr3L	21202919	21208092	NM_141032	0	+	21202919	21208092	0	1	5173	21202917	cluster_2	0.558283
chr2R	5707223	5727525	NM_001169588	0	-	5707223	5727525	0	1	20302	5707218	cluster_2	0.547065
chr3L	19647279	19649851	NM_140882	0	-	19647279	19649851	0	1	2572	19647278	cluster_2	0.454091
chr3L	17446548	17455283	NM_001275056	0	+	17446548	17455283	0	1	8735	17446547	cluster_2	0.549936
chr2R	7665827	7667343	NM_136466	0	+	7665827	7667343	0	1	1516	7665820	cluster_2	0.447328
chr3L	13396227	13401125	NM_080079	0	-	13396227	13401125	0	1	4898	13396226	cluster_2	0.410406
chr3L	15500937	15503769	NM_140511	0	+	15500937	15503769	0	1	2832	15500936	cluster_2	0.464965
chr3L	1694616	1696412	NM_139389	0	+	1694616	1696412	0	1	1796	1694615	cluster_2	0.559302
chr3L	6911998	6914876	NM_079225	0	-	6911998	6914876	0	1	2878	6911992	cluster_2	0.554501
chr3R	18378123	18381178	NM_001300461	0	-	18378123	18381178	0	1	3055	18378122	cluster_2	0.565551
chr3R	18378123	18381178	NM_169809	0	-	18378123	18381178	0	1	3055	18378122	cluster_2	0.565551
chr3R	18378123	18381178	NM_142460	0	-	18378123	18381178	0	1	3055	18378122	cluster_2	0.565551
chr3R	18378123	18381178	NM_206511	0	-	18378123	18381178	0	1	3055	18378122	cluster_2	0.565551
chrX	3491010	3493173	NM_001297911	0	-	3491010	3493173	0	1	2163	3491007	cluster_2	0.599784
chr2R	18878390	18959500	NM_166314	0	+	18878390	18959500	0	1	81110	18878389	cluster_2	0.571407
chr2R	18878390	18959500	NM_001144234	0	+	18878390	18959500	0	1	81110	18878389	cluster_2	0.571407
chr2R	18878390	18959500	NM_166315	0	+	18878390	18959500	0	1	81110	18878389	cluster_2	0.571407
chr3L	12824879	12832551	NM_140348	0	-	12824879	12832551	0	1	7672	12824878	cluster_2	0.562838
chr2R	7098557	7127868	NM_165507	0	+	7098557	7127868	0	1	29311	7098550	cluster_2	0.584521
chr2R	7098557	7127868	NM_001273832	0	+	7098557	7127868	0	1	29311	7098550	cluster_2	0.584521
chr3R	29685735	29686784	NM_143454	0	-	29685735	29686784	0	1	1049	29685733	cluster_2	0.439929
chr3L	19493338	19497042	NM_001144503	0	-	19493338	19497042	0	1	3704	19493337	cluster_2	0.562931
chr3L	19492269	19497042	NM_001144504	0	-	19492269	19497042	0	1	4773	19492268	cluster_2	0.562931
chrX	460746	463176	NM_057346	0	+	460746	463176	0	1	2430	460742	cluster_2	0.553951
chr3R	5712974	5716805	NM_079938	0	-	5712974	5716805	0	1	3831	5712969	cluster_2	0.454556
chr3R	5712974	5716805	NM_001275371	0	-	5712974	5716805	0	1	3831	5712969	cluster_2	0.454556
chr2L	7723309	7726298	NM_135294	0	-	7723309	7726298	0	1	2989	7723302	cluster_2	0.558601
chr2L	7723044	7726298	NM_001298783	0	-	7723044	7726298	0	1	3254	7723037	cluster_2	0.558601
chr3L	12008224	12056474	NM_168488	0	-	12008224	12056474	0	1	48250	12008223	cluster_2	0.310708
chr3L	12008224	12056474	NM_140285	0	-	12008224	12056474	0	1	48250	12008223	cluster_2	0.310708
chr3L	12008224	12056474	NM_168490	0	-	12008224	12056474	0	1	48250	12008223	cluster_2	0.310708
chr3L	12008224	12056474	NM_168489	0	-	12008224	12056474	0	1	48250	12008223	cluster_2	0.310708
chr3L	12008224	12056474	NM_001274807	0	-	12008224	12056474	0	1	48250	12008223	cluster_2	0.310708
chr3L	12008224	12056474	NM_001274809	0	-	12008224	12056474	0	1	48250	12008223	cluster_2	0.310708
chr3L	17953357	17961814	NM_168757	0	-	17953357	17961814	0	1	8457	17953356	cluster_2	0.593402
chr3R	9681414	9684027	NM_141670	0	-	9681414	9684027	0	1	2613	9681405	cluster_2	0.604038
chr3L	12824879	12827844	NM_168522	0	-	12824879	12827844	0	1	2965	12824878	cluster_2	0.553194
chr3R	14104487	14108321	NM_142078	0	-	14104487	14108321	0	1	3834	14104486	cluster_2	0.335519
chr3R	14104487	14108321	NM_001275629	0	-	14104487	14108321	0	1	3834	14104486	cluster_2	0.335519
chr3R	14104487	14108321	NM_001316552	0	-	14104487	14108321	0	1	3834	14104486	cluster_2	0.335519
chr3R	4719457	4731878	NM_001275331	0	-	4719457	4731878	0	1	12421	4719453	cluster_2	0.573937
chr3R	4719797	4731878	NM_001259985	0	-	4719797	4731878	0	1	12081	4719793	cluster_2	0.573937
chr3R	4719797	4731878	NM_079503	0	-	4719797	4731878	0	1	12081	4719793	cluster_2	0.573937
chr3L	7385647	7387914	NM_001274585	0	-	7385647	7387914	0	1	2267	7385640	cluster_2	0.577634
chr3R	21870680	21873640	NM_169977	0	+	21870680	21873640	0	1	2960	21870678	cluster_2	0.511833
chr3R	21870680	21873640	NM_001260303	0	+	21870680	21873640	0	1	2960	21870678	cluster_2	0.511833
chr3R	19616023	19621141	NM_142562	0	-	19616023	19621141	0	1	5118	19616022	cluster_2	0.544418
chr2R	8439460	8441121	NM_001273876	0	-	8439460	8441121	0	1	1661	8439452	cluster_2	0.595999
chr2L	10527571	10531777	NM_001273427	0	+	10527571	10531777	0	1	4206	10527570	cluster_2	0.56755
chr2R	23925235	23926911	NM_138006	0	+	23925235	23926911	0	1	1676	23925233	cluster_2	0.508437
chr2R	14772649	14807061	NM_001103847	0	-	14772649	14807061	0	1	34412	14772648	cluster_2	0.583986
chr3L	12824879	12843106	NM_168523	0	-	12824879	12843106	0	1	18227	12824878	cluster_2	0.543052
chr2L	7430529	7433516	NM_135275	0	-	7430529	7433516	0	1	2987	7430522	cluster_2	0.577382
chr3R	23021221	23024568	NM_001275927	0	-	23021221	23024568	0	1	3347	23021219	cluster_2	0.549589
chr3R	28520664	28540324	NM_176575	0	-	28520664	28540324	0	1	19660	28520662	cluster_2	0.535993
chr3R	28520664	28540324	NM_176574	0	-	28520664	28540324	0	1	19660	28520662	cluster_2	0.535993
chr3R	28520664	28540324	NM_001170290	0	-	28520664	28540324	0	1	19660	28520662	cluster_2	0.535993
chr3R	28520664	28540324	NM_001170289	0	-	28520664	28540324	0	1	19660	28520662	cluster_2	0.535993
chrX	12938516	12950417	NM_001258720	0	+	12938516	12950417	0	1	11901	12938515	cluster_2	0.277188
chrX	12938516	12946692	NM_132614	0	+	12938516	12946692	0	1	8176	12938515	cluster_2	0.277188
chrX	12938516	12950417	NM_001103495	0	+	12938516	12950417	0	1	11901	12938515	cluster_2	0.277188
chrX	12938516	12950417	NM_001272569	0	+	12938516	12950417	0	1	11901	12938515	cluster_2	0.277188
chr3R	23097727	23099191	NM_142866	0	+	23097727	23099191	0	1	1464	23097725	cluster_2	0.586615
chr2R	9195204	9199870	NM_057798	0	+	9195204	9199870	0	1	4666	9195195	cluster_2	0.524906
chr2R	19249760	19250917	NM_166339	0	+	19249760	19250917	0	1	1157	19249759	cluster_2	0.509035
chr2R	7580487	7585485	NM_001169602	0	-	7580487	7585485	0	1	4998	7580480	cluster_2	0.542164
chrX	16118787	16148977	NM_167487	0	-	16118787	16148977	0	1	30190	16118786	cluster_2	0.568367
chrX	16118787	16148977	NM_001272669	0	-	16118787	16148977	0	1	30190	16118786	cluster_2	0.568367
chrX	16118066	16148977	NM_001272670	0	-	16118066	16148977	0	1	30911	16118065	cluster_2	0.568367
chr2R	15340471	15368300	NM_001299521	0	+	15340471	15368300	0	1	27829	15340470	cluster_2	0.544594
chr2R	19249394	19250917	NM_001299680	0	+	19249394	19250917	0	1	1523	19249393	cluster_2	0.526439
chr3L	12008224	12064859	NM_168487	0	-	12008224	12064859	0	1	56635	12008223	cluster_2	0.563841
chr3L	12008224	12064859	NM_001274810	0	-	12008224	12064859	0	1	56635	12008223	cluster_2	0.563841
chr3L	12008224	12064859	NM_001274808	0	-	12008224	12064859	0	1	56635	12008223	cluster_2	0.563841
chrX	343040	350202	NM_166841	0	+	343040	350202	0	1	7162	343037	cluster_2	0.572002
chrX	343040	350202	NM_166840	0	+	343040	350202	0	1	7162	343037	cluster_2	0.572002
chrX	343040	350202	NM_001297805	0	+	343040	350202	0	1	7162	343037	cluster_2	0.572002
chr3L	3401152	3424935	NM_168031	0	-	3401152	3424935	0	1	23783	3401149	cluster_2	0.559645
chr3R	6346110	6347519	NM_141389	0	+	6346110	6347519	0	1	1409	6346104	cluster_2	0.516799
chr3L	16899414	16907156	NM_140674	0	+	16899414	16907156	0	1	7742	16899413	cluster_2	0.587613
chr3L	16899414	16907156	NM_206391	0	+	16899414	16907156	0	1	7742	16899413	cluster_2	0.587613
chr3L	16899414	16922487	NM_001202193	0	+	16899414	16922487	0	1	23073	16899413	cluster_2	0.587613
chr3L	17879095	17883653	NM_140763	0	+	17879095	17883653	0	1	4558	17879094	cluster_2	0.578839
chr3L	17879095	17883653	NM_001169991	0	+	17879095	17883653	0	1	4558	17879094	cluster_2	0.578839
chr3L	17879095	17882682	NM_001169992	0	+	17879095	17882682	0	1	3587	17879094	cluster_2	0.578839
chr3R	18303278	18310773	NM_169805	0	-	18303278	18310773	0	1	7495	18303277	cluster_2	0.542628
chr3L	1201870	1203036	NM_167858	0	-	1201870	1203036	0	1	1166	1201869	cluster_2	0.588503
chr2L	7098187	7133527	NM_001103638	0	-	7098187	7133527	0	1	35340	7098180	cluster_2	0.550308
chr3R	18303278	18310781	NM_001144602	0	-	18303278	18310781	0	1	7503	18303277	cluster_2	0.5416
chr2L	16451059	16455194	NM_001299053	0	+	16451059	16455194	0	1	4135	16451058	cluster_2	0.59295
chr2L	16451059	16454538	NM_165157	0	+	16451059	16454538	0	1	3479	16451058	cluster_2	0.59295
chr2L	16451059	16453042	NM_057908	0	+	16451059	16453042	0	1	1983	16451058	cluster_2	0.59295
chr2L	8329047	8332911	NM_164807	0	+	8329047	8332911	0	1	3864	8329039	cluster_2	0.523609
chr3R	18303278	18310819	NM_169804	0	-	18303278	18310819	0	1	7541	18303277	cluster_2	0.54039
chr2R	14261205	14267497	NM_166044	0	-	14261205	14267497	0	1	6292	14261204	cluster_2	0.577173
chr2L	16450906	16453042	NM_165158	0	+	16450906	16453042	0	1	2136	16450905	cluster_2	0.583433
chr3R	14566579	14567429	NM_001275639	0	-	14566579	14567429	0	1	850	14566578	cluster_2	0.543418
chr3R	14566743	14567429	NM_001275638	0	-	14566743	14567429	0	1	686	14566742	cluster_2	0.543418
chr3R	14566431	14567429	NM_169586	0	-	14566431	14567429	0	1	998	14566430	cluster_2	0.543418
chr3R	18303278	18310907	NM_169803	0	-	18303278	18310907	0	1	7629	18303277	cluster_2	0.529483
chr3R	18303278	18310907	NM_001275776	0	-	18303278	18310907	0	1	7629	18303277	cluster_2	0.529483
chr3R	18306321	18310907	NM_001275777	0	-	18306321	18310907	0	1	4586	18306320	cluster_2	0.529483
chr3R	18303278	18310907	NM_001275775	0	-	18303278	18310907	0	1	7629	18303277	cluster_2	0.529483
chr3L	17952161	17971439	NM_079409	0	-	17952161	17971439	0	1	19278	17952160	cluster_2	0.479203
chr2R	23878196	23880860	NM_001274230	0	+	23878196	23880860	0	1	2664	23878194	cluster_2	0.569107
chr3R	16009104	16019133	NM_001202302	0	+	16009104	16019133	0	1	10029	16009103	cluster_2	0.544872
chr3R	16009104	16019133	NM_001202303	0	+	16009104	16019133	0	1	10029	16009103	cluster_2	0.544872
chrX	7684886	7696704	NM_078516	0	-	7684886	7696704	0	1	11818	7684879	cluster_2	0.550636
chr3L	1190383	1193173	NM_138236	0	-	1190383	1193173	0	1	2790	1190382	cluster_2	0.587687
chr3R	14798985	14801163	NM_142134	0	+	14798985	14801163	0	1	2178	14798984	cluster_2	0.559228
chr3L	21205579	21208092	NM_168890	0	+	21205579	21208092	0	1	2513	21205577	cluster_2	0.577025
chr2R	10256685	10261276	NM_136724	0	+	10256685	10261276	0	1	4591	10256684	cluster_2	0.552561
chr2R	10256685	10261276	NM_001144163	0	+	10256685	10261276	0	1	4591	10256684	cluster_2	0.552561
chr2R	10256685	10261276	NM_001299350	0	+	10256685	10261276	0	1	4591	10256684	cluster_2	0.552561
chr2R	10256685	10261276	NM_001299352	0	+	10256685	10261276	0	1	4591	10256684	cluster_2	0.552561
chr2R	10256685	10261276	NM_001299351	0	+	10256685	10261276	0	1	4591	10256684	cluster_2	0.552561
chr2R	10256685	10261276	NM_001299353	0	+	10256685	10261276	0	1	4591	10256684	cluster_2	0.552561
chrX	15804369	15825722	NM_001258773	0	+	15804369	15825722	0	1	21353	15804368	cluster_2	0.520924
chrX	15804369	15825722	NM_001258772	0	+	15804369	15825722	0	1	21353	15804368	cluster_2	0.520924
chrX	15804369	15825722	NM_001258767	0	+	15804369	15825722	0	1	21353	15804368	cluster_2	0.520924
chrX	15804369	15827682	NM_001316637	0	+	15804369	15827682	0	1	23313	15804368	cluster_2	0.520924
chr3R	15402806	15405505	NM_169656	0	-	15402806	15405505	0	1	2699	15402805	cluster_2	0.564201
chr3L	14103480	14108118	NM_140437	0	-	14103480	14108118	0	1	4638	14103479	cluster_2	0.519233
chr3L	14103480	14108118	NM_001274898	0	-	14103480	14108118	0	1	4638	14103479	cluster_2	0.519233
chr3L	2609734	2630064	NM_167957	0	-	2609734	2630064	0	1	20330	2609732	cluster_2	0.563468
chr3L	2601454	2630064	NM_206255	0	-	2601454	2630064	0	1	28610	2601452	cluster_2	0.563468
chr3L	2601454	2630064	NM_079167	0	-	2601454	2630064	0	1	28610	2601452	cluster_2	0.563468
chr3L	2601454	2630064	NM_206254	0	-	2601454	2630064	0	1	28610	2601452	cluster_2	0.563468
chr3L	4936757	5079033	NM_001259706	0	-	4936757	5079033	0	1	142276	4936753	cluster_2	0.539299
chr3L	16911769	16922487	NM_001316485	0	+	16911769	16922487	0	1	10718	16911768	cluster_2	0.563654
chr3R	12713102	12719792	NM_001275580	0	-	12713102	12719792	0	1	6690	12713101	cluster_2	0.327939
chrX	10598458	10602714	NM_132411	0	-	10598458	10602714	0	1	4256	10598457	cluster_2	0.506978
chr2R	17066573	17071909	NM_001202033	0	-	17066573	17071909	0	1	5336	17066572	cluster_2	0.5612
chr3R	12713102	12722442	NM_080141	0	-	12713102	12722442	0	1	9340	12713101	cluster_2	0.589928
chr2R	17065970	17071945	NM_206148	0	-	17065970	17071945	0	1	5975	17065969	cluster_2	0.556169
chr3R	24627065	24630075	NM_170155	0	-	24627065	24630075	0	1	3010	24627063	cluster_2	0.583573
chrX	7683457	7704963	NM_206639	0	-	7683457	7704963	0	1	21506	7683450	cluster_2	0.542642
chr3L	19493338	19496704	NM_001300190	0	-	19493338	19496704	0	1	3366	19493337	cluster_2	0.526437
chr3L	19492269	19496704	NM_001275120	0	-	19492269	19496704	0	1	4435	19492268	cluster_2	0.526437
chr2R	17065970	17087633	NM_001103885	0	-	17065970	17087633	0	1	21663	17065969	cluster_2	0.501899
chr3R	6468436	6471016	NM_141401	0	+	6468436	6471016	0	1	2580	6468430	cluster_2	0.559332
chr2R	9811318	9812774	NM_165696	0	-	9811318	9812774	0	1	1456	9811309	cluster_2	0.570085
chr2L	7437491	7445882	NM_001273268	0	+	7437491	7445882	0	1	8391	7437484	cluster_2	0.573775
chr2L	7437491	7445269	NM_164750	0	+	7437491	7445269	0	1	7778	7437484	cluster_2	0.573775
chrX	777733	783302	NM_001103389	0	+	777733	783302	0	1	5569	777726	cluster_2	0.578676
chr2R	20944020	20946431	NM_079076	0	+	20944020	20946431	0	1	2411	20944018	cluster_2	0.560193
chr3L	17953357	18026032	NM_001316451	0	-	17953357	18026032	0	1	72675	17953356	cluster_2	0.595241
chrX	3491010	3504851	NM_001297912	0	-	3491010	3504851	0	1	13841	3491007	cluster_2	0.580018
chrX	3491433	3504851	NM_130709	0	-	3491433	3504851	0	1	13418	3491430	cluster_2	0.580018
chr3L	6185829	6189123	NM_057956	0	-	6185829	6189123	0	1	3294	6185823	cluster_2	0.473569
chr3L	7814336	7855548	NM_168235	0	-	7814336	7855548	0	1	41212	7814329	cluster_2	0.563448
chr3L	7811914	7855548	NM_001300044	0	-	7811914	7855548	0	1	43634	7811907	cluster_2	0.563448
chr3L	7811457	7855548	NM_080093	0	-	7811457	7855548	0	1	44091	7811450	cluster_2	0.563448
chr3L	7814336	7855548	NM_168236	0	-	7814336	7855548	0	1	41212	7814329	cluster_2	0.563448
chr3L	7814336	7855548	NM_001274616	0	-	7814336	7855548	0	1	41212	7814329	cluster_2	0.563448
chr3L	7814336	7855548	NM_168234	0	-	7814336	7855548	0	1	41212	7814329	cluster_2	0.563448
chr3L	7814336	7855548	NM_001274617	0	-	7814336	7855548	0	1	41212	7814329	cluster_2	0.563448
chr2R	7454921	7458874	NM_058057	0	-	7454921	7458874	0	1	3953	7454914	cluster_2	0.591078
chr2R	5707223	5726832	NM_001169587	0	-	5707223	5726832	0	1	19609	5707218	cluster_2	0.502332
chr2R	5706201	5726832	NM_165445	0	-	5706201	5726832	0	1	20631	5706196	cluster_2	0.502332
chrX	9729647	9756369	NM_132351	0	+	9729647	9756369	0	1	26722	9729638	cluster_2	0.571519
chrX	9729647	9755798	NM_167200	0	+	9729647	9755798	0	1	26151	9729638	cluster_2	0.571519
chrX	9729647	9755798	NM_001272459	0	+	9729647	9755798	0	1	26151	9729638	cluster_2	0.571519
chrX	9729647	9755798	NM_001103457	0	+	9729647	9755798	0	1	26151	9729638	cluster_2	0.571519
chr2L	5299646	5310625	NM_164639	0	+	5299646	5310625	0	1	10979	5299641	cluster_2	0.554823
chr3L	9048879	9053561	NM_001104086	0	-	9048879	9053561	0	1	4682	9048870	cluster_2	0.556185
chrX	2044291	2048395	NM_130614	0	-	2044291	2048395	0	1	4104	2044289	cluster_2	0.557076
chrX	2044291	2048395	NM_001272241	0	-	2044291	2048395	0	1	4104	2044289	cluster_2	0.557076
chrX	2044291	2048395	NM_001272242	0	-	2044291	2048395	0	1	4104	2044289	cluster_2	0.557076
chrX	2044291	2048395	NM_001201606	0	-	2044291	2048395	0	1	4104	2044289	cluster_2	0.557076
chr2R	8439394	8442806	NM_136536	0	-	8439394	8442806	0	1	3412	8439386	cluster_2	0.587661
chr3L	21972001	21984606	NM_001259948	0	+	21972001	21984606	0	1	12605	21971999	cluster_2	0.560909
chr3L	21972001	21982788	NM_141118	0	+	21972001	21982788	0	1	10787	21971999	cluster_2	0.560909
chr3R	21021043	21024163	NM_143973	0	-	21021043	21024163	0	1	3120	21021041	cluster_2	0.567147
chr2R	9811318	9820053	NM_136674	0	-	9811318	9820053	0	1	8735	9811309	cluster_2	0.50792
chr2R	9810973	9820053	NM_001299324	0	-	9810973	9820053	0	1	9080	9810964	cluster_2	0.50792
chr3R	14801772	14804342	NM_142135	0	+	14801772	14804342	0	1	2570	14801771	cluster_2	0.569217
chrX	11423956	11430197	NM_001298193	0	+	11423956	11430197	0	1	6241	11423955	cluster_2	0.595058
chrX	11423956	11430197	NM_001298194	0	+	11423956	11430197	0	1	6241	11423955	cluster_2	0.595058
chrX	11423956	11430197	NM_206685	0	+	11423956	11430197	0	1	6241	11423955	cluster_2	0.595058
chrX	11423956	11429992	NM_078568	0	+	11423956	11429992	0	1	6036	11423955	cluster_2	0.595058
chrX	19706417	19713045	NM_001169328	0	-	19706417	19713045	0	1	6628	19706416	cluster_2	0.569983
chrX	19706417	19713045	NM_144358	0	-	19706417	19713045	0	1	6628	19706416	cluster_2	0.569983
chrX	19706417	19713045	NM_001298532	0	-	19706417	19713045	0	1	6628	19706416	cluster_2	0.569983
chrX	19706417	19713045	NM_001298531	0	-	19706417	19713045	0	1	6628	19706416	cluster_2	0.569983
chr3L	18878652	18884845	NM_168782	0	-	18878652	18884845	0	1	6193	18878651	cluster_2	0.593376
chr3L	18878249	18884845	NM_001275095	0	-	18878249	18884845	0	1	6596	18878248	cluster_2	0.593376
chr3L	13860026	13866905	NM_140408	0	-	13860026	13866905	0	1	6879	13860025	cluster_2	0.468754
chr2L	6091411	6096498	NM_058118	0	+	6091411	6096498	0	1	5087	6091405	cluster_2	0.446733
chrX	14757530	14765787	NM_132740	0	-	14757530	14765787	0	1	8257	14757529	cluster_2	0.571657
chrX	14757530	14765787	NM_001298316	0	-	14757530	14765787	0	1	8257	14757529	cluster_2	0.571657
chrX	6720474	6730533	NM_132117	0	-	6720474	6730533	0	1	10059	6720468	cluster_2	0.566063
chrX	6720003	6730533	NM_001298031	0	-	6720003	6730533	0	1	10530	6719997	cluster_2	0.566063
chrX	6720474	6730533	NM_001298029	0	-	6720474	6730533	0	1	10059	6720468	cluster_2	0.566063
chr3R	16927211	16972236	NM_206498	0	-	16927211	16972236	0	1	45025	16927210	cluster_2	0.563122
chr2L	7440793	7445269	NM_135276	0	+	7440793	7445269	0	1	4476	7440786	cluster_2	0.578802
chr2L	7440793	7445269	NM_001273269	0	+	7440793	7445269	0	1	4476	7440786	cluster_2	0.578802
chr2L	7440793	7445882	NM_001169430	0	+	7440793	7445882	0	1	5089	7440786	cluster_2	0.578802
chr2L	7440793	7445269	NM_164751	0	+	7440793	7445269	0	1	4476	7440786	cluster_2	0.578802
chr2L	7099691	7134069	NM_001103639	0	-	7099691	7134069	0	1	34378	7099684	cluster_2	0.495247
chrX	8458493	8460898	NM_001201633	0	-	8458493	8460898	0	1	2405	8458485	cluster_2	0.557062
chrX	8458493	8460898	NM_132251	0	-	8458493	8460898	0	1	2405	8458485	cluster_2	0.557062
chr3R	16012273	16019133	NM_142259	0	+	16012273	16019133	0	1	6860	16012272	cluster_2	0.568854
chrX	1388567	1392843	NM_166884	0	+	1388567	1392843	0	1	4276	1388566	cluster_2	0.566681
chrX	1388567	1392843	NM_166883	0	+	1388567	1392843	0	1	4276	1388566	cluster_2	0.566681
chrX	1388567	1392843	NM_166882	0	+	1388567	1392843	0	1	4276	1388566	cluster_2	0.566681
chr3L	1203315	1204795	NM_138237	0	-	1203315	1204795	0	1	1480	1203314	cluster_2	0.555885
chr2R	17066380	17073052	NM_206150	0	-	17066380	17073052	0	1	6672	17066379	cluster_2	0.559814
chr2R	17065970	17073052	NM_206149	0	-	17065970	17073052	0	1	7082	17065969	cluster_2	0.559814
chr2R	17065970	17073052	NM_001169701	0	-	17065970	17073052	0	1	7082	17065969	cluster_2	0.559814
chr3R	16927666	16963641	NM_169735	0	-	16927666	16963641	0	1	35975	16927665	cluster_2	0.574859
chrX	7137722	7241538	NM_132157	0	+	7137722	7241538	0	1	103816	7137715	cluster_2	0.570175
chrX	7137722	7241932	NM_001103429	0	+	7137722	7241932	0	1	104210	7137715	cluster_2	0.570175
chr2R	6761912	6769758	NM_001273808	0	-	6761912	6769758	0	1	7846	6761906	cluster_2	0.59802
chr3R	16927666	16960281	NM_142320	0	-	16927666	16960281	0	1	32615	16927665	cluster_2	0.5916
chr3R	17919831	18018892	NM_001014631	0	+	17919831	18018892	0	1	99061	17919830	cluster_2	0.600414
chr3R	17919831	18015779	NM_169781	0	+	17919831	18015779	0	1	95948	17919830	cluster_2	0.600414
chr3L	3350107	3368133	NM_001104022	0	+	3350107	3368133	0	1	18026	3350104	cluster_2	0.584827
chr3L	3350107	3368133	NM_001274438	0	+	3350107	3368133	0	1	18026	3350104	cluster_2	0.584827
chr2L	378111	387439	NM_164382	0	+	378111	387439	0	1	9328	378108	cluster_2	0.491314
chr3L	14077064	14083229	NM_001014583	0	+	14077064	14083229	0	1	6165	14077063	cluster_2	0.553305
chrX	7682337	7709385	NM_001272383	0	-	7682337	7709385	0	1	27048	7682330	cluster_2	0.561311
chrX	2189187	2205373	NM_001297881	0	+	2189187	2205373	0	1	16186	2189185	cluster_2	0.578213
chrX	13368190	13370472	NM_078591	0	+	13368190	13370472	0	1	2282	13368189	cluster_2	0.577448
chr2R	6761912	6789023	NM_165490	0	-	6761912	6789023	0	1	27111	6761906	cluster_2	0.514957
chr3L	7655388	7713650	NM_001300043	0	-	7655388	7713650	0	1	58262	7655381	cluster_2	0.565742
chr3L	7655388	7713650	NM_001104068	0	-	7655388	7713650	0	1	58262	7655381	cluster_2	0.565742
chr3L	7655388	7713650	NM_001202135	0	-	7655388	7713650	0	1	58262	7655381	cluster_2	0.565742
chr3L	7655388	7713650	NM_001202139	0	-	7655388	7713650	0	1	58262	7655381	cluster_2	0.565742
chr3L	7655388	7713650	NM_001202141	0	-	7655388	7713650	0	1	58262	7655381	cluster_2	0.565742
chr3L	7655388	7713650	NM_001300041	0	-	7655388	7713650	0	1	58262	7655381	cluster_2	0.565742
chr3L	7655388	7713650	NM_001104066	0	-	7655388	7713650	0	1	58262	7655381	cluster_2	0.565742
chr3L	7655388	7713650	NM_168227	0	-	7655388	7713650	0	1	58262	7655381	cluster_2	0.565742
chr3L	7655388	7713650	NM_001104065	0	-	7655388	7713650	0	1	58262	7655381	cluster_2	0.565742
chr3L	7696510	7713650	NM_139891	0	-	7696510	7713650	0	1	17140	7696503	cluster_2	0.565742
chr3L	7704817	7713650	NM_001104063	0	-	7704817	7713650	0	1	8833	7704810	cluster_2	0.565742
chr3L	7708919	7713647	NM_001274608	0	-	7708919	7713647	0	1	4728	7708912	cluster_2	0.569094
chr3L	6689326	6692654	NM_139796	0	-	6689326	6692654	0	1	3328	6689320	cluster_2	0.550411
chr4	1088797	1113317	NM_001014697	0	+	1088797	1113317	0	1	24520	1088796	cluster_2	0.40487
chr4	1088797	1113317	NM_166822	0	+	1088797	1113317	0	1	24520	1088796	cluster_2	0.40487
chr4	1088797	1113317	NM_001014701	0	+	1088797	1113317	0	1	24520	1088796	cluster_2	0.40487
chr4	1088797	1113317	NM_079894	0	+	1088797	1113317	0	1	24520	1088796	cluster_2	0.40487
chr4	1088797	1110974	NM_001014698	0	+	1088797	1110974	0	1	22177	1088796	cluster_2	0.40487
chr4	1088797	1110974	NM_001014699	0	+	1088797	1110974	0	1	22177	1088796	cluster_2	0.40487
chr3L	16911265	16922487	NM_206389	0	+	16911265	16922487	0	1	11222	16911264	cluster_2	0.560051
chr3L	16911265	16922487	NM_168694	0	+	16911265	16922487	0	1	11222	16911264	cluster_2	0.560051
chr3L	18878249	18890483	NM_168781	0	-	18878249	18890483	0	1	12234	18878248	cluster_2	0.445762
chr3L	18878249	18890483	NM_140810	0	-	18878249	18890483	0	1	12234	18878248	cluster_2	0.445762
chrX	1386721	1392843	NM_001297848	0	+	1386721	1392843	0	1	6122	1386720	cluster_2	0.596671
chr2L	7443564	7445269	NM_001298781	0	+	7443564	7445269	0	1	1705	7443557	cluster_2	0.598142
chr3R	30503664	30505661	NM_170497	0	-	30503664	30505661	0	1	1997	30503661	cluster_2	0.549755
chr2R	7995437	7998278	NM_078933	0	-	7995437	7998278	0	1	2841	7995430	cluster_2	0.569486
chr2R	10705905	10721138	NM_001169642	0	+	10705905	10721138	0	1	15233	10705904	cluster_2	0.572589
chr2R	10705905	10721138	NM_165794	0	+	10705905	10721138	0	1	15233	10705904	cluster_2	0.572589
chr3L	17758111	17759553	NM_168746	0	+	17758111	17759553	0	1	1442	17758110	cluster_2	0.523082
chr3R	29685735	29689311	NM_001276148	0	-	29685735	29689311	0	1	3576	29685733	cluster_2	0.580118
chr3L	12422509	12432668	NM_001274833	0	-	12422509	12432668	0	1	10159	12422508	cluster_2	0.579969
chr3L	12422509	12432668	NM_079317	0	-	12422509	12432668	0	1	10159	12422508	cluster_2	0.579969
chr3L	11518797	11522713	NM_001316434	0	-	11518797	11522713	0	1	3916	11518796	cluster_2	0.568423
chr2R	16607653	16624894	NM_137299	0	+	16607653	16624894	0	1	17241	16607652	cluster_2	0.515031
chr3L	2039680	2115611	NM_001274377	0	-	2039680	2115611	0	1	75931	2039678	cluster_2	0.532074
chr3L	2090497	2115611	NM_079937	0	-	2090497	2115611	0	1	25114	2090495	cluster_2	0.532074
chr3L	2039680	2115611	NM_001274384	0	-	2039680	2115611	0	1	75931	2039678	cluster_2	0.532074
chr3L	2039680	2115611	NM_001274376	0	-	2039680	2115611	0	1	75931	2039678	cluster_2	0.532074
chr3L	2039680	2115611	NM_001274375	0	-	2039680	2115611	0	1	75931	2039678	cluster_2	0.532074
chr3L	2039680	2115611	NM_001274380	0	-	2039680	2115611	0	1	75931	2039678	cluster_2	0.532074
chr3L	2039680	2115611	NM_001274379	0	-	2039680	2115611	0	1	75931	2039678	cluster_2	0.532074
chr3L	2039680	2115611	NM_001274385	0	-	2039680	2115611	0	1	75931	2039678	cluster_2	0.532074
chr3L	2039680	2115611	NM_001274381	0	-	2039680	2115611	0	1	75931	2039678	cluster_2	0.532074
chr3L	2039680	2115611	NM_001274382	0	-	2039680	2115611	0	1	75931	2039678	cluster_2	0.532074
chr3L	2039680	2115611	NM_001274383	0	-	2039680	2115611	0	1	75931	2039678	cluster_2	0.532074
chr3L	2088537	2115611	NM_001259622	0	-	2088537	2115611	0	1	27074	2088535	cluster_2	0.532074
chr3L	2039680	2115611	NM_001274378	0	-	2039680	2115611	0	1	75931	2039678	cluster_2	0.532074
chr3L	15305460	15311195	NM_001043142	0	+	15305460	15311195	0	1	5735	15305459	cluster_2	0.57255
chr3L	15305460	15311195	NM_001274944	0	+	15305460	15311195	0	1	5735	15305459	cluster_2	0.57255
chr3L	2601454	2629371	NM_206253	0	-	2601454	2629371	0	1	27917	2601452	cluster_2	0.592831
chr2R	18947316	18959500	NM_166316	0	+	18947316	18959500	0	1	12184	18947315	cluster_2	0.577433
chr2R	18947316	18959500	NM_001299666	0	+	18947316	18959500	0	1	12184	18947315	cluster_2	0.577433
chr2R	18947316	18959500	NM_079064	0	+	18947316	18959500	0	1	12184	18947315	cluster_2	0.577433
chr2R	12375285	12375678	NM_136924	0	+	12375285	12375678	0	1	393	12375284	cluster_2	0.594192
chr2R	22127807	22130184	NM_001259528	0	+	22127807	22130184	0	1	2377	22127805	cluster_2	0.588563
chr2R	22127807	22130184	NM_143701	0	+	22127807	22130184	0	1	2377	22127805	cluster_2	0.588563
chr3R	30164691	30166419	NM_170471	0	-	30164691	30166419	0	1	1728	30164688	cluster_2	0.561118
chr3R	30164691	30166419	NM_001043310	0	-	30164691	30166419	0	1	1728	30164688	cluster_2	0.561118
chr3L	7655388	7718395	NM_001104069	0	-	7655388	7718395	0	1	63007	7655381	cluster_2	0.578938
chr3L	7708919	7718395	NM_001104064	0	-	7708919	7718395	0	1	9476	7708912	cluster_2	0.578938
chr3L	7655388	7718395	NM_001300042	0	-	7655388	7718395	0	1	63007	7655381	cluster_2	0.578938
chr3L	7655388	7718395	NM_001274606	0	-	7655388	7718395	0	1	63007	7655381	cluster_2	0.578938
chr3L	7655388	7718395	NM_001202136	0	-	7655388	7718395	0	1	63007	7655381	cluster_2	0.578938
chr3L	7704817	7718395	NM_001274607	0	-	7704817	7718395	0	1	13578	7704810	cluster_2	0.578938
chr2R	11414509	11415337	NM_001370046	0	+	11414509	11415337	0	1	828	11414508	cluster_2	0.580111
chr2R	11414509	11415462	NM_001370047	0	+	11414509	11415462	0	1	953	11414508	cluster_2	0.580111
chr2R	19270077	19281396	NM_001274155	0	+	19270077	19281396	0	1	11319	19270076	cluster_2	0.590264
chr2L	11981590	11984380	NM_135684	0	+	11981590	11984380	0	1	2790	11981589	cluster_2	0.590151
chr2R	12928859	12930644	NM_136982	0	+	12928859	12930644	0	1	1785	12928858	cluster_2	0.564341
chr3R	24847010	24850412	NM_079766	0	+	24847010	24850412	0	1	3402	24847008	cluster_2	0.449511
chr2L	10703620	10704930	NM_135597	0	+	10703620	10704930	0	1	1310	10703619	cluster_2	0.577798
chr3L	9048879	9066027	NM_001104085	0	-	9048879	9066027	0	1	17148	9048870	cluster_2	0.587751
chr3L	9048879	9066027	NM_168311	0	-	9048879	9066027	0	1	17148	9048870	cluster_2	0.587751
chr3R	27520865	27533934	NM_001276083	0	+	27520865	27533934	0	1	13069	27520863	cluster_2	0.599996
chr3R	23684056	23686537	NM_144395	0	+	23684056	23686537	0	1	2481	23684054	cluster_2	0.574593
chr3L	10193405	10201837	NM_168401	0	-	10193405	10201837	0	1	8432	10193404	cluster_2	0.575818
chr3L	10190275	10201837	NM_079967	0	-	10190275	10201837	0	1	11562	10190274	cluster_2	0.575818
chr3R	15135137	15137004	NM_142162	0	-	15135137	15137004	0	1	1867	15135136	cluster_2	0.552062
chr2L	6034730	6037015	NM_001298722	0	-	6034730	6037015	0	1	2285	6034724	cluster_2	0.571394
chr2L	8327455	8332911	NM_135367	0	+	8327455	8332911	0	1	5456	8327447	cluster_2	0.541842
chr2L	14712664	14713298	NM_135872	0	+	14712664	14713298	0	1	634	14712663	cluster_2	0.572789
chr2L	14712664	14713118	NM_001201882	0	+	14712664	14713118	0	1	454	14712663	cluster_2	0.572789
chr2L	4121701	4124006	NM_057754	0	+	4121701	4124006	0	1	2305	4121697	cluster_2	0.571509
chr2L	4121701	4124153	NM_001298670	0	+	4121701	4124153	0	1	2452	4121697	cluster_2	0.571509
chr2R	8444559	8447164	NM_001299267	0	+	8444559	8447164	0	1	2605	8444551	cluster_2	0.594881
chr2L	11234850	11260808	NM_001273450	0	+	11234850	11260808	0	1	25958	11234849	cluster_2	0.552108
chr3R	17931870	18018892	NM_001170169	0	+	17931870	18018892	0	1	87022	17931869	cluster_2	0.606958
chr3R	17931870	18014732	NM_001275761	0	+	17931870	18014732	0	1	82862	17931869	cluster_2	0.606958
chr3R	17931870	18014732	NM_001275762	0	+	17931870	18014732	0	1	82862	17931869	cluster_2	0.606958
chr3R	17931870	18014732	NM_169782	0	+	17931870	18014732	0	1	82862	17931869	cluster_2	0.606958
chr2L	6034795	6036917	NM_078765	0	-	6034795	6036917	0	1	2122	6034789	cluster_2	0.571307
chr3L	7655388	7716324	NM_001202138	0	-	7655388	7716324	0	1	60936	7655381	cluster_2	0.571659
chr3L	7655388	7716324	NM_001202140	0	-	7655388	7716324	0	1	60936	7655381	cluster_2	0.571659
chr2R	15248783	15258498	NM_079026	0	+	15248783	15258498	0	1	9715	15248782	cluster_2	0.440697
chr2L	10745114	10756325	NM_135606	0	-	10745114	10756325	0	1	11211	10745113	cluster_2	0.568906
chr2L	10744074	10756325	NM_001298884	0	-	10744074	10756325	0	1	12251	10744073	cluster_2	0.568906
chr2L	10744074	10756325	NM_164942	0	-	10744074	10756325	0	1	12251	10744073	cluster_2	0.568906
chrX	15815298	15825722	NM_001272652	0	+	15815298	15825722	0	1	10424	15815297	cluster_2	0.576282
chr2R	7782796	7785067	NM_078927	0	-	7782796	7785067	0	1	2271	7782789	cluster_2	0.594915
chr3R	23684347	23685997	NM_001275948	0	+	23684347	23685997	0	1	1650	23684345	cluster_2	0.588067
chr2L	1160289	1163886	NM_001272929	0	-	1160289	1163886	0	1	3597	1160288	cluster_2	0.575743
chr2L	1160289	1163886	NM_134734	0	-	1160289	1163886	0	1	3597	1160288	cluster_2	0.575743
chr2L	1160289	1163886	NM_164406	0	-	1160289	1163886	0	1	3597	1160288	cluster_2	0.575743
chr2L	14712470	14713118	NM_001299010	0	+	14712470	14713118	0	1	648	14712469	cluster_2	0.586783
chrX	18776497	18781345	NM_001272760	0	+	18776497	18781345	0	1	4848	18776496	cluster_2	0.553801
chrX	12941271	12950417	NM_001298244	0	+	12941271	12950417	0	1	9146	12941270	cluster_2	0.596737
chrX	12941271	12950417	NM_001272568	0	+	12941271	12950417	0	1	9146	12941270	cluster_2	0.596737
chr2L	5305649	5310610	NM_001144320	0	+	5305649	5310610	0	1	4961	5305644	cluster_2	0.479941
chr2L	5305649	5310996	NM_057843	0	+	5305649	5310996	0	1	5347	5305644	cluster_2	0.479941
chr2L	5305649	5311223	NM_001298695	0	+	5305649	5311223	0	1	5574	5305644	cluster_2	0.479941
chr2R	9611138	9658230	NM_001273901	0	-	9611138	9658230	0	1	47092	9611129	cluster_2	0.600388
chr2R	9611138	9658230	NM_136667	0	-	9611138	9658230	0	1	47092	9611129	cluster_2	0.600388
chr2R	8444710	8447164	NM_057769	0	+	8444710	8447164	0	1	2454	8444702	cluster_2	0.584653
chr2R	7538231	7539696	NM_136452	0	-	7538231	7539696	0	1	1465	7538224	cluster_2	0.565504
chr2R	5706201	5709292	NM_078897	0	-	5706201	5709292	0	1	3091	5706196	cluster_2	0.560486
chr3R	18303278	18314407	NM_142453	0	-	18303278	18314407	0	1	11129	18303277	cluster_2	0.562634
chr3R	18306321	18314407	NM_001275778	0	-	18306321	18314407	0	1	8086	18306320	cluster_2	0.562634
chr2L	19966726	19967685	NM_176064	0	-	19966726	19967685	0	1	959	19966725	cluster_2	0.560671
chr2R	16277684	16278396	NM_057996	0	-	16277684	16278396	0	1	712	16277683	cluster_2	0.571897
chrX	2194580	2205373	NM_057986	0	+	2194580	2205373	0	1	10793	2194578	cluster_2	0.560596
chr2R	8387369	8396280	NM_136533	0	+	8387369	8396280	0	1	8911	8387361	cluster_2	0.590803
chr2R	16608030	16623939	NM_001259441	0	+	16608030	16623939	0	1	15909	16608029	cluster_2	0.514343
chrX	16816878	16826494	NM_001103534	0	+	16816878	16826494	0	1	9616	16816877	cluster_2	0.56322
chrX	16816878	16826494	NM_001272699	0	+	16816878	16826494	0	1	9616	16816877	cluster_2	0.56322
chrX	16816878	16826494	NM_132942	0	+	16816878	16826494	0	1	9616	16816877	cluster_2	0.56322
chrX	16816878	16826494	NM_167549	0	+	16816878	16826494	0	1	9616	16816877	cluster_2	0.56322
chr3L	9048811	9051901	NM_168313	0	-	9048811	9051901	0	1	3090	9048802	cluster_2	0.581181
chr3L	10190275	10201525	NM_001274748	0	-	10190275	10201525	0	1	11250	10190274	cluster_2	0.588425
chr3L	10190275	10201525	NM_001300090	0	-	10190275	10201525	0	1	11250	10190274	cluster_2	0.588425
chr3L	10190275	10201525	NM_168400	0	-	10190275	10201525	0	1	11250	10190274	cluster_2	0.588425
chr2L	16788773	16790721	NM_001273585	0	-	16788773	16790721	0	1	1948	16788772	cluster_2	0.603189
chr2L	16788865	16790721	NM_057806	0	-	16788865	16790721	0	1	1856	16788864	cluster_2	0.603189
chrX	12917476	12946692	NM_001258719	0	+	12917476	12946692	0	1	29216	12917475	cluster_2	0.589085
chrX	12917476	12949730	NM_001258717	0	+	12917476	12949730	0	1	32254	12917475	cluster_2	0.589085
chrX	12917476	12950417	NM_001258718	0	+	12917476	12950417	0	1	32941	12917475	cluster_2	0.589085
chr2R	7147691	7149289	NM_080066	0	+	7147691	7149289	0	1	1598	7147684	cluster_2	0.524199
chr3R	19781245	19783145	NM_142574	0	+	19781245	19783145	0	1	1900	19781244	cluster_2	0.572958
chr2R	7150702	7223378	NM_165508	0	+	7150702	7223378	0	1	72676	7150695	cluster_2	0.474145
chr3R	14391682	14405450	NM_169583	0	-	14391682	14405450	0	1	13768	14391681	cluster_2	0.534063
chr3L	7390741	7396013	NM_001274586	0	+	7390741	7396013	0	1	5272	7390734	cluster_2	0.600009
chr2L	19390369	19398493	NM_001169544	0	-	19390369	19398493	0	1	8124	19390368	cluster_2	0.555548
chr2L	19390369	19398493	NM_136117	0	-	19390369	19398493	0	1	8124	19390368	cluster_2	0.555548
chr2L	19390369	19398493	NM_165291	0	-	19390369	19398493	0	1	8124	19390368	cluster_2	0.555548
chr3L	17359681	17361811	NM_079400	0	+	17359681	17361811	0	1	2130	17359680	cluster_2	0.583772
chr3R	31196915	31203722	NM_143592	0	+	31196915	31203722	0	1	6807	31196912	cluster_2	0.581633
chr3R	16927666	16934242	NM_080157	0	-	16927666	16934242	0	1	6576	16927665	cluster_2	0.40688
chr3R	16927211	16934242	NM_001316543	0	-	16927211	16934242	0	1	7031	16927210	cluster_2	0.40688
chr3L	9048811	9062948	NM_168312	0	-	9048811	9062948	0	1	14137	9048802	cluster_2	0.591828
chrX	6720474	6727229	NM_167085	0	-	6720474	6727229	0	1	6755	6720468	cluster_2	0.579286
chrX	6720474	6727229	NM_001298030	0	-	6720474	6727229	0	1	6755	6720468	cluster_2	0.579286
chr2L	20495029	20495556	NM_001038840	0	+	20495029	20495556	0	1	527	20495027	cluster_2	0.580355
chr2L	20495029	20495758	NM_001299175	0	+	20495029	20495758	0	1	729	20495027	cluster_2	0.580355
chr2R	7258866	7261269	NM_136421	0	-	7258866	7261269	0	1	2403	7258859	cluster_2	0.604648
chr3L	11733588	11765798	NM_001104119	0	-	11733588	11765798	0	1	32210	11733587	cluster_2	0.438805
chr3R	15695240	15697142	NM_001275682	0	+	15695240	15697142	0	1	1902	15695239	cluster_2	0.581184
chr3R	15695240	15696565	NM_142224	0	+	15695240	15696565	0	1	1325	15695239	cluster_2	0.581184
chr3L	7391076	7396013	NM_139859	0	+	7391076	7396013	0	1	4937	7391069	cluster_2	0.607936
chr3R	24841934	24850412	NM_001202353	0	+	24841934	24850412	0	1	8478	24841932	cluster_2	0.576601
chr3R	10251517	10255268	NM_141732	0	+	10251517	10255268	0	1	3751	10251516	cluster_2	0.577736
chr3R	10251517	10255145	NM_001275527	0	+	10251517	10255145	0	1	3628	10251516	cluster_2	0.577736
chr2R	24587706	24597862	NM_001299920	0	+	24587706	24597862	0	1	10156	24587704	cluster_2	0.587599
chr2L	6082602	6096498	NM_058119	0	+	6082602	6096498	0	1	13896	6082596	cluster_2	0.578871
chrX	15805506	15825722	NM_001103519	0	+	15805506	15825722	0	1	20216	15805505	cluster_2	0.586346
chr3L	1625790	1628377	NM_139378	0	-	1625790	1628377	0	1	2587	1625789	cluster_2	0.583842
chrX	1385903	1392843	NM_001297847	0	+	1385903	1392843	0	1	6940	1385902	cluster_2	0.598951
chrX	1385903	1392843	NM_001382062	0	+	1385903	1392843	0	1	6940	1385902	cluster_2	0.598951
chrX	1385903	1392843	NM_130553	0	+	1385903	1392843	0	1	6940	1385902	cluster_2	0.598951
chr3R	8319024	8333792	NM_001043222	0	-	8319024	8333792	0	1	14768	8319016	cluster_2	0.555016
chr3L	16788248	16800189	NM_140665	0	-	16788248	16800189	0	1	11941	16788247	cluster_2	0.588368
chr3L	16787572	16800189	NM_001275044	0	-	16787572	16800189	0	1	12617	16787571	cluster_2	0.588368
chr3L	16787572	16800189	NM_001300159	0	-	16787572	16800189	0	1	12617	16787571	cluster_2	0.588368
chr3L	16788248	16800189	NM_001275045	0	-	16788248	16800189	0	1	11941	16788247	cluster_2	0.588368
chr3L	16787572	16800189	NM_001259875	0	-	16787572	16800189	0	1	12617	16787571	cluster_2	0.588368
chr3L	16788248	16800189	NM_001259874	0	-	16788248	16800189	0	1	11941	16788247	cluster_2	0.588368
chr3L	15304254	15311195	NM_001038927	0	+	15304254	15311195	0	1	6941	15304253	cluster_2	0.553622
chr3L	15304254	15311195	NM_206366	0	+	15304254	15311195	0	1	6941	15304253	cluster_2	0.553622
chr3L	15304254	15311195	NM_001043143	0	+	15304254	15311195	0	1	6941	15304253	cluster_2	0.553622
chr3L	17950952	18064696	NM_001259893	0	-	17950952	18064696	0	1	113744	17950951	cluster_2	0.555697
chr2R	16618035	16623939	NM_001169697	0	+	16618035	16623939	0	1	5904	16618034	cluster_2	0.588464
chr3R	8774285	8779931	NM_001031984	0	-	8774285	8779931	0	1	5646	8774277	cluster_2	0.578639
chr3L	12368645	12387829	NM_001274830	0	-	12368645	12387829	0	1	19184	12368644	cluster_2	0.578986
chr2L	20858694	20861014	NM_001259185	0	+	20858694	20861014	0	1	2320	20858692	cluster_2	0.59791
chr3L	5922054	5923567	NM_168147	0	+	5922054	5923567	0	1	1513	5922049	cluster_2	0.555387
chr3L	11735535	11766182	NM_001104117	0	-	11735535	11766182	0	1	30647	11735534	cluster_2	0.461868
chr3L	11735535	11766182	NM_001382185	0	-	11735535	11766182	0	1	30647	11735534	cluster_2	0.461868
chr3L	19700976	19708015	NM_168811	0	-	19700976	19708015	0	1	7039	19700975	cluster_2	0.612027
chr3L	20925890	20949512	NM_079467	0	-	20925890	20949512	0	1	23622	20925888	cluster_2	0.516346
chr3L	19700976	19707700	NM_001275133	0	-	19700976	19707700	0	1	6724	19700975	cluster_2	0.608029
chr2R	16609127	16623939	NM_001259442	0	+	16609127	16623939	0	1	14812	16609126	cluster_2	0.561267
chr2R	25040382	25052331	NM_079138	0	-	25040382	25052331	0	1	11949	25040380	cluster_2	0.586109
chr2R	7086315	7127868	NM_080251	0	+	7086315	7127868	0	1	41553	7086308	cluster_2	0.600879
chr3L	17439400	17457461	NM_001275055	0	+	17439400	17457461	0	1	18061	17439399	cluster_2	0.584897
chr3L	17439400	17455283	NM_140725	0	+	17439400	17455283	0	1	15883	17439399	cluster_2	0.584897
chrX	2331492	2332910	NM_001201610	0	-	2331492	2332910	0	1	1418	2331490	cluster_2	0.594704
chr3L	366523	392633	NM_001274280	0	-	366523	392633	0	1	26110	366520	cluster_2	0.568385
chr3L	366523	392633	NM_001103991	0	-	366523	392633	0	1	26110	366520	cluster_2	0.568385
chr2R	10982793	11116378	NM_001299374	0	-	10982793	11116378	0	1	133585	10982792	cluster_2	0.595492
chr3R	19616023	19632718	NM_169865	0	-	19616023	19632718	0	1	16695	19616022	cluster_2	0.565537
chrX	2331492	2332408	NM_001272256	0	-	2331492	2332408	0	1	916	2331490	cluster_2	0.59706
chrX	2331492	2332408	NM_001201609	0	-	2331492	2332408	0	1	916	2331490	cluster_2	0.59706
chr3L	20112264	20112847	NM_140920	0	-	20112264	20112847	0	1	583	20112262	cluster_2	0.579538
chr3L	20112264	20112847	NM_001275158	0	-	20112264	20112847	0	1	583	20112262	cluster_2	0.579538
chrX	1384524	1392843	NM_001297849	0	+	1384524	1392843	0	1	8319	1384523	cluster_2	0.600225
chr3R	27685961	27692790	NM_143323	0	+	27685961	27692790	0	1	6829	27685959	cluster_2	0.596013
chr2R	7172172	7223378	NM_165509	0	+	7172172	7223378	0	1	51206	7172165	cluster_2	0.598434
chr3R	12258736	12302785	NM_169459	0	+	12258736	12302785	0	1	44049	12258735	cluster_2	0.596499
chr2L	18487746	18500857	NM_001273611	0	-	18487746	18500857	0	1	13111	18487745	cluster_2	0.575842
chr3R	22408565	22410915	NM_142781	0	-	22408565	22410915	0	1	2350	22408563	cluster_2	0.588139
chr3L	16544566	16545628	NM_140645	0	-	16544566	16545628	0	1	1062	16544565	cluster_2	0.58991
chr2R	7714922	7716781	NM_136475	0	+	7714922	7716781	0	1	1859	7714915	cluster_2	0.563898
chr2L	10683426	10684409	NM_001201859	0	-	10683426	10684409	0	1	983	10683425	cluster_2	0.6001
chr2L	10683766	10684409	NM_135592	0	-	10683766	10684409	0	1	643	10683765	cluster_2	0.6001
chr3R	22408565	22410809	NM_001275905	0	-	22408565	22410809	0	1	2244	22408563	cluster_2	0.583415
chr2L	18012379	18070246	NM_001299095	0	+	18012379	18070246	0	1	57867	18012378	cluster_2	0.599868
chr2L	18012379	18070246	NM_136017	0	+	18012379	18070246	0	1	57867	18012378	cluster_2	0.599868
chrX	2331492	2334658	NM_130644	0	-	2331492	2334658	0	1	3166	2331490	cluster_2	0.591817
chr2L	20859165	20861014	NM_136225	0	+	20859165	20861014	0	1	1849	20859163	cluster_2	0.601136
chr3R	27530312	27533934	NM_143310	0	+	27530312	27533934	0	1	3622	27530310	cluster_2	0.600319
chr2L	7333713	7352542	NM_135264	0	+	7333713	7352542	0	1	18829	7333706	cluster_2	0.592712
chr2L	7333713	7352524	NM_001273259	0	+	7333713	7352524	0	1	18811	7333706	cluster_2	0.592712
chr3L	5922475	5923567	NM_001274527	0	+	5922475	5923567	0	1	1092	5922470	cluster_2	0.546972
chr3L	16280403	16280860	NM_206384	0	+	16280403	16280860	0	1	457	16280402	cluster_2	0.541171
chr2R	20883624	20903414	NM_001299725	0	-	20883624	20903414	0	1	19790	20883622	cluster_2	0.593382
chr2R	20883624	20903414	NM_001299723	0	-	20883624	20903414	0	1	19790	20883622	cluster_2	0.593382
chr2R	20883624	20903414	NM_001369956	0	-	20883624	20903414	0	1	19790	20883622	cluster_2	0.593382
chr2R	20883624	20903414	NM_001103918	0	-	20883624	20903414	0	1	19790	20883622	cluster_2	0.593382
chr2R	20883624	20903414	NM_001299724	0	-	20883624	20903414	0	1	19790	20883622	cluster_2	0.593382
chrX	16118787	16124332	NM_001272671	0	-	16118787	16124332	0	1	5545	16118786	cluster_2	0.589828
chrX	1171424	1173797	NM_001297836	0	+	1171424	1173797	0	1	2373	1171423	cluster_2	0.595824
chrX	1171424	1172740	NM_130530	0	+	1171424	1172740	0	1	1316	1171423	cluster_2	0.595824
chr2R	22657900	22659133	NM_137856	0	+	22657900	22659133	0	1	1233	22657898	cluster_2	0.58429
chr2R	22657900	22659426	NM_001259536	0	+	22657900	22659426	0	1	1526	22657898	cluster_2	0.58429
chr2R	22657900	22661389	NM_001299810	0	+	22657900	22661389	0	1	3489	22657898	cluster_2	0.58429
chr3R	27967007	27988384	NM_143349	0	-	27967007	27988384	0	1	21377	27967005	cluster_2	0.589833
chr3R	27967007	27988384	NM_001170282	0	-	27967007	27988384	0	1	21377	27967005	cluster_2	0.589833
chr2L	10686123	10687066	NM_001273432	0	-	10686123	10687066	0	1	943	10686122	cluster_2	0.59154
chr2L	10686390	10686989	NM_135593	0	-	10686390	10686989	0	1	599	10686389	cluster_2	0.589563
chr2R	10266855	10269205	NM_136725	0	+	10266855	10269205	0	1	2350	10266854	cluster_2	0.576718
chr2R	23886972	23888777	NM_137997	0	+	23886972	23888777	0	1	1805	23886970	cluster_2	0.570551
chr3R	23686254	23688147	NM_142911	0	+	23686254	23688147	0	1	1893	23686252	cluster_2	0.575356
chrX	10954131	10964046	NM_001272506	0	+	10954131	10964046	0	1	9915	10954130	cluster_2	0.591697
chr3L	16887105	16922487	NM_001275047	0	+	16887105	16922487	0	1	35382	16887104	cluster_2	0.579919
chrX	1170827	1172740	NM_001272191	0	+	1170827	1172740	0	1	1913	1170826	cluster_2	0.577607
chr2R	16611875	16624894	NM_001169698	0	+	16611875	16624894	0	1	13019	16611874	cluster_2	0.575258
chr2L	8967534	8970627	NM_001273343	0	+	8967534	8970627	0	1	3093	8967526	cluster_2	0.604365
chr2L	8967534	8970259	NM_135418	0	+	8967534	8970259	0	1	2725	8967526	cluster_2	0.604365
chr2L	8967534	8970043	NM_001273342	0	+	8967534	8970043	0	1	2509	8967526	cluster_2	0.604365
chr2R	10266070	10269205	NM_001273929	0	+	10266070	10269205	0	1	3135	10266069	cluster_2	0.584372
chr2R	7130276	7132139	NM_078922	0	-	7130276	7132139	0	1	1863	7130269	cluster_2	0.585632
chrX	8447690	8455069	NM_001298090	0	-	8447690	8455069	0	1	7379	8447682	cluster_2	0.595869
chr2R	22223680	22227243	NM_001169780	0	-	22223680	22227243	0	1	3563	22223678	cluster_2	0.562568
chr3L	22910832	22914758	NM_001275301	0	+	22910832	22914758	0	1	3926	22910830	cluster_2	0.596139
chr3L	11518797	11520824	NM_140215	0	-	11518797	11520824	0	1	2027	11518796	cluster_2	0.564968
chr2L	19390369	19393835	NM_165290	0	-	19390369	19393835	0	1	3466	19390368	cluster_2	0.583338
chr3L	22910490	22914758	NM_001275300	0	+	22910490	22914758	0	1	4268	22910488	cluster_2	0.599781
chr3L	22910490	22923532	NM_141174	0	+	22910490	22923532	0	1	13042	22910488	cluster_2	0.599781
chr3L	22910490	22923532	NM_001275302	0	+	22910490	22923532	0	1	13042	22910488	cluster_2	0.599781
chr3L	9048780	9050356	NM_001300060	0	-	9048780	9050356	0	1	1576	9048771	cluster_2	0.574784
chrX	8447840	8454869	NM_078530	0	-	8447840	8454869	0	1	7029	8447832	cluster_2	0.587351
chr2R	6759714	6798941	NM_001103732	0	-	6759714	6798941	0	1	39227	6759708	cluster_2	0.584516
chr2R	6761912	6776910	NM_001273807	0	-	6761912	6776910	0	1	14998	6761906	cluster_2	0.559093
chr2R	17065970	17076149	NM_137342	0	-	17065970	17076149	0	1	10179	17065969	cluster_2	0.591099
chr2R	17065970	17076149	NM_001144214	0	-	17065970	17076149	0	1	10179	17065969	cluster_2	0.591099
chr2R	17065970	17076149	NM_001144213	0	-	17065970	17076149	0	1	10179	17065969	cluster_2	0.591099
chr2R	22223680	22228243	NM_137815	0	-	22223680	22228243	0	1	4563	22223678	cluster_2	0.566569
chr2R	18043066	18043672	NM_001299628	0	-	18043066	18043672	0	1	606	18043065	cluster_2	0.575081
chr2R	18042295	18043672	NM_001299629	0	-	18042295	18043672	0	1	1377	18042294	cluster_2	0.575081
chr2R	18043066	18043744	NM_137437	0	-	18043066	18043744	0	1	678	18043065	cluster_2	0.567199
chr2R	22223680	22228574	NM_001103939	0	-	22223680	22228574	0	1	4894	22223678	cluster_2	0.578433
chr3L	1321791	1322806	NM_167869	0	-	1321791	1322806	0	1	1015	1321790	cluster_2	0.563406
chr3L	1321791	1322806	NM_138255	0	-	1321791	1322806	0	1	1015	1321790	cluster_2	0.563406
chr2L	5288943	5310996	NM_001298694	0	+	5288943	5310996	0	1	22053	5288938	cluster_2	0.570423
