# Supplementary material for: RNA Polymerase II “Pause” Prepares Promoters for Upcoming Transcription during Drosophila Development
Source: Int J Mol Sci. 2022 Sep 13;23(18):10662. doi: 10.3390/ijms231810662 (PMC9503990; doi:10.3390/ijms231810662)
Supplement: Supplementary file 1 [file ijms-23-10662-s001.zip › Supplementary tables/Table S2. The set of í░10-12h genesí▒ which are induced at the 10-12h AEL (after eggs laying) stage by at least 5 times relative to 6-8h AEL stage of embryogenesis.xlsx]

## Sheet: Table S2. The set of “10-12h ge
#chrom	start	end	name	score	strand	thickStart	thickEnd	itemRGB	blockCount	blockSizes	blockStart	deepTools_group	silhouette
chrX	763082	763234	NR_003724	0	-	763082	763234	0	1	152	763075	cluster_1	-0.0172376
chr3R	24055079	24057310	NM_079750	0	-	24055079	24057310	0	1	2231	24055077	cluster_1	0.144243
chr3R	11958533	11960907	NM_169441_r1	0	+	11958533	11960907	0	1	2374	11958532	cluster_1	0.268111
chr3R	11958534	11960909	NM_080059_r1	0	+	11958534	11960909	0	1	2375	11958533	cluster_1	0.267001
chr3R	19302730	19326217	NM_057916	0	-	19302730	19326217	0	1	23487	19302729	cluster_1	0.338101
chr3R	19304462	19326217	NM_169853	0	-	19304462	19326217	0	1	21755	19304461	cluster_1	0.338101
chr3R	19303427	19326217	NM_001260264	0	-	19303427	19326217	0	1	22790	19303426	cluster_1	0.338101
chr3L	13228691	13279642	NM_001316462	0	+	13228691	13279642	0	1	50951	13228690	cluster_1	0.332424
chr3L	13228691	13279642	NM_168540	0	+	13228691	13279642	0	1	50951	13228690	cluster_1	0.332424
chr3L	13228691	13279642	NM_001043139	0	+	13228691	13279642	0	1	50951	13228690	cluster_1	0.332424
chr3L	13228691	13279642	NM_079332	0	+	13228691	13279642	0	1	50951	13228690	cluster_1	0.332424
chr2R	24940624	24942120	NM_001038885	0	-	24940624	24942120	0	1	1496	24940622	cluster_1	-0.0513208
chr2R	24940624	24942413	NM_138139	0	-	24940624	24942413	0	1	1789	24940622	cluster_1	0.381775
chr2R	22383133	22394015	NM_137822	0	+	22383133	22394015	0	1	10882	22383131	cluster_1	0.392203
chr2R	22383133	22394015	NM_001299789	0	+	22383133	22394015	0	1	10882	22383131	cluster_1	0.392203
chr3R	12465452	12467776	NM_169469	0	-	12465452	12467776	0	1	2324	12465451	cluster_1	0.124695
chr3L	18893119	18898293	NM_140812	0	-	18893119	18898293	0	1	5174	18893118	cluster_1	0.0464061
chr2L	6415267	6423310	NM_057685	0	-	6415267	6423310	0	1	8043	6415261	cluster_1	-0.0590347
chr2L	6415178	6423310	NM_001298741	0	-	6415178	6423310	0	1	8132	6415172	cluster_1	-0.0590347
chrX	1941939	2005462	NM_001272232	0	+	1941939	2005462	0	1	63523	1941938	cluster_1	0.34792
chrX	1941939	2005462	NM_001272231	0	+	1941939	2005462	0	1	63523	1941938	cluster_1	0.34792
chrX	1941939	2005462	NM_001038734	0	+	1941939	2005462	0	1	63523	1941938	cluster_1	0.34792
chrX	1941939	2007956	NM_001272234	0	+	1941939	2007956	0	1	66017	1941938	cluster_1	0.34792
chrX	1941939	2005462	NM_001272233	0	+	1941939	2005462	0	1	63523	1941938	cluster_1	0.34792
chrX	1941939	2005462	NM_001272230	0	+	1941939	2005462	0	1	63523	1941938	cluster_1	0.34792
chrX	1941939	2005462	NM_001272227	0	+	1941939	2005462	0	1	63523	1941938	cluster_1	0.34792
chr3R	19096960	19131929	NM_142524	0	+	19096960	19131929	0	1	34969	19096959	cluster_1	0.0649656
chr2R	24760663	24762605	NM_138118	0	+	24760663	24762605	0	1	1942	24760661	cluster_1	-0.121647
chrX	8252669	8272462	NM_132239	0	+	8252669	8272462	0	1	19793	8252661	cluster_1	-0.0590161
chrX	8252669	8272462	NM_001258648	0	+	8252669	8272462	0	1	19793	8252661	cluster_1	-0.0590161
chr3R	18122060	18135583	NM_001300455	0	+	18122060	18135583	0	1	13523	18122059	cluster_1	0.396537
chr3R	18122060	18133749	NM_001170172	0	+	18122060	18133749	0	1	11689	18122059	cluster_1	0.396537
chr3R	18122060	18133749	NM_169786	0	+	18122060	18133749	0	1	11689	18122059	cluster_1	0.396537
chr3L	9376417	9377375	NM_079273	0	-	9376417	9377375	0	1	958	9376408	cluster_1	0.0877638
chr3L	13477540	13483515	NM_001104130	0	+	13477540	13483515	0	1	5975	13477539	cluster_1	0.407588
chr3L	13477540	13483515	NM_168551	0	+	13477540	13483515	0	1	5975	13477539	cluster_1	0.407588
chr3L	13477540	13483515	NM_001274875	0	+	13477540	13483515	0	1	5975	13477539	cluster_1	0.407588
chr3L	9048811	9051901	NM_168313	0	-	9048811	9051901	0	1	3090	9048802	cluster_1	0.0820928
chr3L	9376417	9377427	NM_001300071	0	-	9376417	9377427	0	1	1010	9376408	cluster_1	0.0170374
chr2R	16017736	16024627	NM_137235	0	+	16017736	16024627	0	1	6891	16017735	cluster_1	0.196614
chr2R	16017736	16024627	NM_001299543	0	+	16017736	16024627	0	1	6891	16017735	cluster_1	0.196614
chr2R	6992680	6997971	NM_144389	0	+	6992680	6997971	0	1	5291	6992674	cluster_1	0.304467
chr2R	6992680	6997971	NM_165502	0	+	6992680	6997971	0	1	5291	6992674	cluster_1	0.304467
chr2R	6992675	6997971	NM_080273	0	+	6992675	6997971	0	1	5296	6992669	cluster_1	0.298119
chr2L	10744074	10756325	NM_164942	0	-	10744074	10756325	0	1	12251	10744073	cluster_1	0.346724
chr2L	10744074	10756325	NM_001298884	0	-	10744074	10756325	0	1	12251	10744073	cluster_1	0.346724
chr2L	10745114	10756325	NM_135606	0	-	10745114	10756325	0	1	11211	10745113	cluster_1	0.346724
chr3L	21507851	21512749	NM_001275237	0	+	21507851	21512749	0	1	4898	21507849	cluster_1	-0.0905704
chr3L	21507851	21512749	NM_001300214	0	+	21507851	21512749	0	1	4898	21507849	cluster_1	-0.0905704
chr3L	21507851	21512749	NM_001275236	0	+	21507851	21512749	0	1	4898	21507849	cluster_1	-0.0905704
chr3L	21507851	21512749	NM_001275235	0	+	21507851	21512749	0	1	4898	21507849	cluster_1	-0.0905704
chr3L	21507851	21512749	NM_141066	0	+	21507851	21512749	0	1	4898	21507849	cluster_1	-0.0905704
chr3R	25197570	25208283	NM_143092	0	-	25197570	25208283	0	1	10713	25197568	cluster_1	0.333989
chr3R	11822701	11869460	NM_141865	0	-	11822701	11869460	0	1	46759	11822700	cluster_1	0.424552
chr3R	11822701	11869460	NM_001144565	0	-	11822701	11869460	0	1	46759	11822700	cluster_1	0.424552
chrX	12938516	12950417	NM_001272569	0	+	12938516	12950417	0	1	11901	12938515	cluster_1	0.30915
chrX	12938516	12950417	NM_001258720	0	+	12938516	12950417	0	1	11901	12938515	cluster_1	0.30915
chrX	12938516	12950417	NM_001103495	0	+	12938516	12950417	0	1	11901	12938515	cluster_1	0.30915
chrX	12938516	12946692	NM_132614	0	+	12938516	12946692	0	1	8176	12938515	cluster_1	0.30915
chr3R	27375087	27437482	NM_001260406	0	-	27375087	27437482	0	1	62395	27375085	cluster_1	0.405579
chr3R	27375498	27437482	NM_079806	0	-	27375498	27437482	0	1	61984	27375496	cluster_1	0.405579
chr3R	27375498	27437482	NM_001260405	0	-	27375498	27437482	0	1	61984	27375496	cluster_1	0.405579
chr3R	27375087	27437482	NM_001144645	0	-	27375087	27437482	0	1	62395	27375085	cluster_1	0.405579
chr3R	21778113	21782536	NM_001275881	0	-	21778113	21782536	0	1	4423	21778111	cluster_1	0.41618
chr3R	21778113	21782536	NM_169969	0	-	21778113	21782536	0	1	4423	21778111	cluster_1	0.41618
chr3R	21778113	21782536	NM_079716	0	-	21778113	21782536	0	1	4423	21778111	cluster_1	0.41618
chr2R	14671395	14713622	NM_001299498	0	-	14671395	14713622	0	1	42227	14671394	cluster_1	0.410187
chr2R	14671952	14713622	NM_166063	0	-	14671952	14713622	0	1	41670	14671951	cluster_1	0.410187
chrX	1992299	2005462	NM_001272229	0	+	1992299	2005462	0	1	13163	1992298	cluster_1	0.13718
chrX	1992299	2005462	NM_001272228	0	+	1992299	2005462	0	1	13163	1992298	cluster_1	0.13718
chr2L	19442832	19444750	NM_057991	0	-	19442832	19444750	0	1	1918	19442831	cluster_1	-0.132335
chr3L	6245932	6256665	NM_168162	0	-	6245932	6256665	0	1	10733	6245926	cluster_1	0.389733
chr2L	3016440	3018308	NM_164520	0	-	3016440	3018308	0	1	1868	3016437	cluster_1	0.324183
chr2L	3016440	3018308	NM_001169384	0	-	3016440	3018308	0	1	1868	3016437	cluster_1	0.324183
chr2L	3016684	3018308	NM_134891	0	-	3016684	3018308	0	1	1624	3016681	cluster_1	0.324183
chr3L	2153200	2163863	NM_001144400	0	-	2153200	2163863	0	1	10663	2153198	cluster_1	0.283819
chr3L	2153200	2163863	NM_001274390	0	-	2153200	2163863	0	1	10663	2153198	cluster_1	0.283819
chr3L	2153200	2163863	NM_001274389	0	-	2153200	2163863	0	1	10663	2153198	cluster_1	0.283819
chr3L	2153200	2163863	NM_139436	0	-	2153200	2163863	0	1	10663	2153198	cluster_1	0.283819
chr3L	11287935	11294788	NM_140200	0	-	11287935	11294788	0	1	6853	11287934	cluster_1	-0.0271752
chr3R	12367816	12369268	NM_079602	0	-	12367816	12369268	0	1	1452	12367815	cluster_1	0.34201
chr3R	12367816	12369268	NM_001038953	0	-	12367816	12369268	0	1	1452	12367815	cluster_1	0.34201
chrX	17911461	17924163	NM_133031	0	+	17911461	17924163	0	1	12702	17911460	cluster_1	-0.0293233
chrX	17911461	17924163	NM_001298468	0	+	17911461	17924163	0	1	12702	17911460	cluster_1	-0.0293233
chr2L	20788661	20794146	NM_001273716	0	-	20788661	20794146	0	1	5485	20788659	cluster_1	0.402189
chr2L	20788661	20794146	NM_165343	0	-	20788661	20794146	0	1	5485	20788659	cluster_1	0.402189
chr3R	5571107	5579189	NM_057959	0	+	5571107	5579189	0	1	8082	5571102	cluster_1	0.132441
chr3R	5571107	5579189	NM_169070	0	+	5571107	5579189	0	1	8082	5571102	cluster_1	0.132441
chr3R	5571107	5579189	NM_169072	0	+	5571107	5579189	0	1	8082	5571102	cluster_1	0.132441
chr3L	14622795	14627983	NM_001169971	0	+	14622795	14627983	0	1	5188	14622794	cluster_1	0.0796437
chr3L	14622795	14628174	NM_140453	0	+	14622795	14628174	0	1	5379	14622794	cluster_1	0.0796437
chr3L	14622795	14628174	NM_168590	0	+	14622795	14628174	0	1	5379	14622794	cluster_1	0.0796437
chr2R	7147691	7149289	NM_080066	0	+	7147691	7149289	0	1	1598	7147684	cluster_1	-0.0099066
chrX	14919251	14923493	NM_132759	0	-	14919251	14923493	0	1	4242	14919250	cluster_1	0.0155322
chr3L	11584121	11587770	NM_079301	0	-	11584121	11587770	0	1	3649	11584120	cluster_1	0.0927914
chr2L	13665524	13671247	NM_001273520	0	+	13665524	13671247	0	1	5723	13665523	cluster_1	0.118145
chr2L	13665524	13671247	NM_135822	0	+	13665524	13671247	0	1	5723	13665523	cluster_1	0.118145
chr2L	13665524	13671680	NM_001273519	0	+	13665524	13671680	0	1	6156	13665523	cluster_1	0.118145
chr2L	13665524	13672967	NM_001273518	0	+	13665524	13672967	0	1	7443	13665523	cluster_1	0.118145
chr2L	13665524	13669844	NM_165048	0	+	13665524	13669844	0	1	4320	13665523	cluster_1	0.118145
chr2L	3334874	3354829	NM_205900	0	-	3334874	3354829	0	1	19955	3334871	cluster_1	0.394651
chr2L	3334874	3354829	NM_134924	0	-	3334874	3354829	0	1	19955	3334871	cluster_1	0.394651
chr2L	3334874	3354829	NM_079909	0	-	3334874	3354829	0	1	19955	3334871	cluster_1	0.394651
chr2L	6091411	6096498	NM_058118	0	+	6091411	6096498	0	1	5087	6091405	cluster_1	0.35924
chr2L	11013205	11066998	NM_080362	0	-	11013205	11066998	0	1	53793	11013204	cluster_1	0.30991
chr2L	11028783	11066998	NM_001298899	0	-	11028783	11066998	0	1	38215	11028782	cluster_1	0.30991
chr2L	5305649	5311223	NM_001298695	0	+	5305649	5311223	0	1	5574	5305644	cluster_1	0.211197
chr2L	5305649	5310610	NM_001144320	0	+	5305649	5310610	0	1	4961	5305644	cluster_1	0.211197
chr2L	5305649	5310996	NM_057843	0	+	5305649	5310996	0	1	5347	5305644	cluster_1	0.211197
chr2R	12659496	12670219	NM_165934	0	-	12659496	12670219	0	1	10723	12659495	cluster_1	0.318694
chr3R	19148631	19153686	NM_142528	0	-	19148631	19153686	0	1	5055	19148630	cluster_1	0.237617
chr3R	17091532	17119082	NM_079659	0	-	17091532	17119082	0	1	27550	17091531	cluster_1	0.332994
chr3R	17091532	17119082	NM_206502	0	-	17091532	17119082	0	1	27550	17091531	cluster_1	0.332994
chr3R	18303278	18310773	NM_169805	0	-	18303278	18310773	0	1	7495	18303277	cluster_1	-0.0915168
chr3R	18303278	18310781	NM_001144602	0	-	18303278	18310781	0	1	7503	18303277	cluster_1	-0.0804729
chr3L	4114288	4122388	NM_139603	0	-	4114288	4122388	0	1	8100	4114284	cluster_1	-0.133031
chr2R	24331521	24334307	NM_079119	0	-	24331521	24334307	0	1	2786	24331519	cluster_1	0.0233676
chr2L	10662080	10671487	NM_164939	0	+	10662080	10671487	0	1	9407	10662079	cluster_1	0.280123
chr3R	18303278	18310819	NM_169804	0	-	18303278	18310819	0	1	7541	18303277	cluster_1	-0.0228796
chr3R	18303278	18310907	NM_001275776	0	-	18303278	18310907	0	1	7629	18303277	cluster_1	0.0701556
chr3R	18306321	18310907	NM_001275777	0	-	18306321	18310907	0	1	4586	18306320	cluster_1	0.0701556
chr3R	18303278	18310907	NM_169803	0	-	18303278	18310907	0	1	7629	18303277	cluster_1	0.0701556
chr3R	18303278	18310907	NM_001275775	0	-	18303278	18310907	0	1	7629	18303277	cluster_1	0.0701556
chrX	15139936	15163225	NM_001298336	0	-	15139936	15163225	0	1	23289	15139935	cluster_1	0.201245
chrX	15139936	15163225	NM_001103514	0	-	15139936	15163225	0	1	23289	15139935	cluster_1	0.201245
chrX	15139936	15163225	NM_001272633	0	-	15139936	15163225	0	1	23289	15139935	cluster_1	0.201245
chrX	15139936	15163225	NM_132778	0	-	15139936	15163225	0	1	23289	15139935	cluster_1	0.201245
chrX	11992914	12003914	NM_078581	0	-	11992914	12003914	0	1	11000	11992913	cluster_1	0.294725
chr3R	30196359	30202998	NM_143524	0	-	30196359	30202998	0	1	6639	30196356	cluster_1	-0.106414
chr3R	13208753	13214465	NM_142007	0	-	13208753	13214465	0	1	5712	13208752	cluster_1	-0.0840522
chr3R	31384398	31391893	NM_001276210	0	+	31384398	31391893	0	1	7495	31384395	cluster_1	0.265167
chr3R	31384398	31391893	NM_170548	0	+	31384398	31391893	0	1	7495	31384395	cluster_1	0.265167
chr3R	22899283	22961731	NM_079730	0	+	22899283	22961731	0	1	62448	22899281	cluster_1	0.1922
chr3R	29983425	29990785	NM_143497	0	+	29983425	29990785	0	1	7360	29983423	cluster_1	0.195863
chr2R	19367247	19373243	NM_137571	0	-	19367247	19373243	0	1	5996	19367246	cluster_1	0.306978
chr3L	9734011	9744087	NM_001274720	0	-	9734011	9744087	0	1	10076	9734002	cluster_1	0.206665
chr3L	7094817	7123297	NM_001014571	0	+	7094817	7123297	0	1	28480	7094810	cluster_1	-0.0884259
chr3L	7094817	7123297	NM_001104057	0	+	7094817	7123297	0	1	28480	7094810	cluster_1	-0.0884259
chr2L	20859165	20861014	NM_136225	0	+	20859165	20861014	0	1	1849	20859163	cluster_1	0.174293
chr3R	24769350	24770933	NM_001300583	0	+	24769350	24770933	0	1	1583	24769348	cluster_1	0.0122281
chr3R	24769350	24770111	NM_143995	0	+	24769350	24770111	0	1	761	24769348	cluster_1	0.0122281
chr2R	24631062	24632923	NM_079126	0	+	24631062	24632923	0	1	1861	24631060	cluster_1	-0.13531
chr2R	23870272	23877442	NM_079109	0	+	23870272	23877442	0	1	7170	23870270	cluster_1	0.116661
chr2L	19761586	19764136	NM_165314	0	-	19761586	19764136	0	1	2550	19761585	cluster_1	0.0886245
chr2L	19761586	19764136	NM_001299161	0	-	19761586	19764136	0	1	2550	19761585	cluster_1	0.0886245
chr2L	19761586	19764136	NM_001299162	0	-	19761586	19764136	0	1	2550	19761585	cluster_1	0.0886245
chr2L	19761586	19764136	NM_136157	0	-	19761586	19764136	0	1	2550	19761585	cluster_1	0.0886245
chr3R	27967007	27988384	NM_143349	0	-	27967007	27988384	0	1	21377	27967005	cluster_1	-0.11475
chr3R	27967007	27988384	NM_001170282	0	-	27967007	27988384	0	1	21377	27967005	cluster_1	-0.11475
chr3L	4161665	4167464	NM_079195	0	-	4161665	4167464	0	1	5799	4161661	cluster_1	-0.152792
chr3L	4161665	4167464	NM_001274479	0	-	4161665	4167464	0	1	5799	4161661	cluster_1	-0.152792
chr3R	30207897	30208039	NR_003919	0	-	30207897	30208039	0	1	142	30207894	cluster_2	0.0530741
chr2L	4455136	4456807	NM_057881	0	-	4455136	4456807	0	1	1671	4455132	cluster_2	0.0825772
chr2L	4455192	4456807	NM_057880	0	-	4455192	4456807	0	1	1615	4455188	cluster_2	0.0825772
chr2R	16869401	16871851	NM_137319	0	+	16869401	16871851	0	1	2450	16869400	cluster_2	0.0564021
chr3L	9371510	9372497	NM_079270	0	-	9371510	9372497	0	1	987	9371501	cluster_2	0.110176
chr3R	22488032	22488955	NM_142797	0	-	22488032	22488955	0	1	923	22488030	cluster_2	0.140207
chr3L	14672838	14747868	NM_001144483	0	+	14672838	14747868	0	1	75030	14672837	cluster_2	0.119172
chr2L	1724973	1729636	NM_164431	0	-	1724973	1729636	0	1	4663	1724972	cluster_2	0.193906
chr2L	1724767	1729636	NM_164434	0	-	1724767	1729636	0	1	4869	1724766	cluster_2	0.193906
chr2L	1724973	1728463	NM_164432	0	-	1724973	1728463	0	1	3490	1724972	cluster_2	0.258243
chr2L	1724973	1728463	NM_164433	0	-	1724973	1728463	0	1	3490	1724972	cluster_2	0.258243
chr3R	8808749	8813579	NM_001170086	0	-	8808749	8813579	0	1	4830	8808741	cluster_2	0.285458
chr2L	20788831	20797042	NM_001273715	0	-	20788831	20797042	0	1	8211	20788829	cluster_2	0.108939
chr2L	20788661	20797042	NM_206011	0	-	20788661	20797042	0	1	8381	20788659	cluster_2	0.108939
chr2L	20788831	20797042	NM_165342	0	-	20788831	20797042	0	1	8211	20788829	cluster_2	0.108939
chr3R	12421235	12422429	NM_079603	0	-	12421235	12422429	0	1	1194	12421234	cluster_2	0.32502
chr2R	12924566	12930644	NM_001274003	0	+	12924566	12930644	0	1	6078	12924565	cluster_2	0.227977
chr2L	1160289	1163886	NM_164406	0	-	1160289	1163886	0	1	3597	1160288	cluster_2	0.200047
chr2L	1160289	1163886	NM_001272929	0	-	1160289	1163886	0	1	3597	1160288	cluster_2	0.200047
chr2L	1160289	1163886	NM_134734	0	-	1160289	1163886	0	1	3597	1160288	cluster_2	0.200047
chr3R	18282977	18283528	NM_142447	0	-	18282977	18283528	0	1	551	18282976	cluster_2	0.235961
chr3R	11954162	11956544	NM_169441	0	-	11954162	11956544	0	1	2382	11954161	cluster_2	0.100365
chr3R	11954168	11956543	NM_080059	0	-	11954168	11956543	0	1	2375	11954167	cluster_2	0.102486
chr3L	9048780	9050356	NM_001300060	0	-	9048780	9050356	0	1	1576	9048771	cluster_2	0.270421
chr2L	1725059	1727717	NM_001169382	0	-	1725059	1727717	0	1	2658	1725058	cluster_2	0.324627
chr2L	1724973	1727717	NM_058073	0	-	1724973	1727717	0	1	2744	1724972	cluster_2	0.324627
chrX	784745	788046	NM_130502	0	+	784745	788046	0	1	3301	784738	cluster_2	0.292912
chrX	784745	788215	NM_001272173	0	+	784745	788215	0	1	3470	784738	cluster_2	0.292912
chr3L	3299335	3302416	NM_168012	0	-	3299335	3302416	0	1	3081	3299332	cluster_2	0.225503
chr3R	9625156	9626930	NM_001275500	0	-	9625156	9626930	0	1	1774	9625147	cluster_2	0.301965
chr2R	23384199	23385349	NM_137945	0	-	23384199	23385349	0	1	1150	23384197	cluster_2	0.281709
chr2L	18714452	18732524	NM_001299130	0	-	18714452	18732524	0	1	18072	18714451	cluster_2	0.213111
chr3R	5378092	5392866	NM_079509	0	-	5378092	5392866	0	1	14774	5378087	cluster_2	0.16832
chr3R	5378092	5392866	NM_206430	0	-	5378092	5392866	0	1	14774	5378087	cluster_2	0.16832
chr3R	5378092	5392866	NM_169052	0	-	5378092	5392866	0	1	14774	5378087	cluster_2	0.16832
chr3L	5780050	5784685	NM_001031941	0	+	5780050	5784685	0	1	4635	5780045	cluster_2	0.389026
chr3L	5780050	5784685	NM_001031940	0	+	5780050	5784685	0	1	4635	5780045	cluster_2	0.389026
chr2R	23384199	23385468	NM_001169793	0	-	23384199	23385468	0	1	1269	23384197	cluster_2	0.281481
chr3L	2631714	2641984	NM_001144404	0	+	2631714	2641984	0	1	10270	2631712	cluster_2	0.292909
chr3L	5780263	5784685	NM_001031942	0	+	5780263	5784685	0	1	4422	5780258	cluster_2	0.412698
chr2L	10368024	10373900	NM_205957	0	-	10368024	10373900	0	1	5876	10368023	cluster_2	0.316011
chr3L	8054332	8058713	NM_139912	0	-	8054332	8058713	0	1	4381	8054324	cluster_2	0.275918
chr2R	12164908	12165812	NM_001299404	0	-	12164908	12165812	0	1	904	12164907	cluster_2	0.316621
chr3L	9048879	9053561	NM_001104086	0	-	9048879	9053561	0	1	4682	9048870	cluster_2	0.308215
chr3L	8955020	8956551	NM_079262	0	+	8955020	8956551	0	1	1531	8955012	cluster_2	0.329223
chrX	16938495	16940873	NM_132952	0	-	16938495	16940873	0	1	2378	16938494	cluster_2	0.339653
chrX	16938243	16940873	NM_001298426	0	-	16938243	16940873	0	1	2630	16938242	cluster_2	0.339653
chr2L	3016684	3018093	NM_001273048	0	-	3016684	3018093	0	1	1409	3016681	cluster_2	0.107579
chr3R	19028930	19030159	NM_079676	0	+	19028930	19030159	0	1	1229	19028929	cluster_2	0.426823
chr3L	15959178	15960609	NM_001274976	0	+	15959178	15960609	0	1	1431	15959177	cluster_2	0.376921
chr2R	12164908	12165739	NM_001103812	0	-	12164908	12165739	0	1	831	12164907	cluster_2	0.341595
chr2R	12164908	12165739	NM_001103813	0	-	12164908	12165739	0	1	831	12164907	cluster_2	0.341595
chr2R	9996961	10026042	NM_001103782	0	-	9996961	10026042	0	1	29081	9996952	cluster_2	0.362805
chr2R	9996961	10026042	NM_001103781	0	-	9996961	10026042	0	1	29081	9996952	cluster_2	0.362805
chr2R	9995819	10026042	NM_078947	0	-	9995819	10026042	0	1	30223	9995810	cluster_2	0.362805
chr2R	9993889	10026042	NM_165723	0	-	9993889	10026042	0	1	32153	9993880	cluster_2	0.362805
chr2L	10308130	10310956	NM_001273391	0	-	10308130	10310956	0	1	2826	10308129	cluster_2	0.373404
chr3R	14657446	14659228	NM_142123	0	+	14657446	14659228	0	1	1782	14657445	cluster_2	0.290162
chr2R	24030645	24031202	NM_166649	0	-	24030645	24031202	0	1	557	24030643	cluster_2	0.412219
chr2R	12928859	12930644	NM_136982	0	+	12928859	12930644	0	1	1785	12928858	cluster_2	0.395168
chr2L	10308130	10310774	NM_078811	0	-	10308130	10310774	0	1	2644	10308129	cluster_2	0.376065
chr3L	15958842	15960609	NM_140560	0	+	15958842	15960609	0	1	1767	15958841	cluster_2	0.411643
chrX	10206592	10212374	NM_132381	0	-	10206592	10212374	0	1	5782	10206591	cluster_2	0.415535
chrX	10205291	10212374	NM_001272465	0	-	10205291	10212374	0	1	7083	10205290	cluster_2	0.415535
chrX	10206592	10212374	NM_001103466	0	-	10206592	10212374	0	1	5782	10206591	cluster_2	0.415535
chrX	7887268	7888785	NM_132186	0	-	7887268	7888785	0	1	1517	7887261	cluster_2	0.432192
chrX	7887129	7888785	NM_001298058	0	-	7887129	7888785	0	1	1656	7887122	cluster_2	0.432192
chr2R	24976604	24986070	NM_001299944	0	-	24976604	24986070	0	1	9466	24976602	cluster_2	0.16771
chr2R	10109739	10117137	NM_001273918	0	+	10109739	10117137	0	1	7398	10109738	cluster_2	0.45349
chr2R	10109739	10117137	NM_078952	0	+	10109739	10117137	0	1	7398	10109738	cluster_2	0.45349
chr2R	10109739	10117137	NM_001259305	0	+	10109739	10117137	0	1	7398	10109738	cluster_2	0.45349
chr3R	16499057	16501050	NM_058114	0	-	16499057	16501050	0	1	1993	16499056	cluster_2	0.198105
chr2R	24030545	24031427	NM_001299882	0	-	24030545	24031427	0	1	882	24030543	cluster_2	0.475576
chr2R	24976604	24984794	NM_166702	0	-	24976604	24984794	0	1	8190	24976602	cluster_2	0.38984
chr2R	24976455	24984794	NM_166703	0	-	24976455	24984794	0	1	8339	24976453	cluster_2	0.38984
chr2L	18714614	18731419	NM_136060	0	-	18714614	18731419	0	1	16805	18714613	cluster_2	0.224563
chr2L	10304068	10306594	NM_135530	0	-	10304068	10306594	0	1	2526	10304067	cluster_2	0.321686
chr2L	10304068	10306565	NM_001298873	0	-	10304068	10306565	0	1	2497	10304067	cluster_2	0.331168
chr3L	15976869	15978435	NM_001274979	0	+	15976869	15978435	0	1	1566	15976868	cluster_2	0.479051
chr3L	15977032	15978435	NM_140564	0	+	15977032	15978435	0	1	1403	15977031	cluster_2	0.471662
chr3L	343377	346957	NM_079147	0	-	343377	346957	0	1	3580	343374	cluster_2	0.397507
chr3L	343377	346957	NM_001259606	0	-	343377	346957	0	1	3580	343374	cluster_2	0.397507
chr3L	343377	346957	NM_167829	0	-	343377	346957	0	1	3580	343374	cluster_2	0.397507
chr2L	8529140	8537932	NM_001273335	0	+	8529140	8537932	0	1	8792	8529132	cluster_2	0.281254
chr2L	8529140	8541439	NM_164827	0	+	8529140	8541439	0	1	12299	8529132	cluster_2	0.281254
chr2L	8529140	8541439	NM_135398	0	+	8529140	8541439	0	1	12299	8529132	cluster_2	0.281254
chr3L	2266393	2267640	NM_139451	0	+	2266393	2267640	0	1	1247	2266391	cluster_2	0.445493
chr2R	11387159	11388779	NM_165830	0	-	11387159	11388779	0	1	1620	11387158	cluster_2	0.457574
chr3L	3299335	3303112	NM_139543	0	-	3299335	3303112	0	1	3777	3299332	cluster_2	0.216481
chr3L	11287935	11295919	NM_001274779	0	-	11287935	11295919	0	1	7984	11287934	cluster_2	0.348085
chr3L	11287935	11295919	NM_001274778	0	-	11287935	11295919	0	1	7984	11287934	cluster_2	0.348085
chr3R	9625156	9626476	NM_141662	0	-	9625156	9626476	0	1	1320	9625147	cluster_2	0.430517
chrX	2948033	2948948	NM_130690	0	+	2948033	2948948	0	1	915	2948031	cluster_2	0.483092
chrX	2948033	2949120	NM_001272270	0	+	2948033	2949120	0	1	1087	2948031	cluster_2	0.483092
chr2R	9810973	9820053	NM_001299324	0	-	9810973	9820053	0	1	9080	9810964	cluster_2	0.2135
chr2R	9811318	9820053	NM_136674	0	-	9811318	9820053	0	1	8735	9811309	cluster_2	0.2135
chr3L	15503599	15504894	NM_140512	0	-	15503599	15504894	0	1	1295	15503598	cluster_2	0.491802
chr3R	30501123	30503506	NM_170496	0	-	30501123	30503506	0	1	2383	30501120	cluster_2	0.479418
chr3R	30501123	30503506	NM_001260440	0	-	30501123	30503506	0	1	2383	30501120	cluster_2	0.479418
chr2R	24331521	24334102	NM_001299907	0	-	24331521	24334102	0	1	2581	24331519	cluster_2	0.215034
chr2L	10686123	10687066	NM_001273432	0	-	10686123	10687066	0	1	943	10686122	cluster_2	0.224253
chr3L	11650516	11680344	NM_168470	0	-	11650516	11680344	0	1	29828	11650515	cluster_2	0.324319
chr2R	19367247	19373702	NM_001274159	0	-	19367247	19373702	0	1	6455	19367246	cluster_2	0.251021
chr3R	8995228	9003650	NM_001275466	0	-	8995228	9003650	0	1	8422	8995220	cluster_2	0.493513
chrX	10964031	10967134	NM_132445	0	-	10964031	10967134	0	1	3103	10964030	cluster_2	0.304581
chr3R	27291534	27292209	NM_001316499	0	-	27291534	27292209	0	1	675	27291532	cluster_2	0.415934
chr3R	27291534	27292209	NM_144004	0	-	27291534	27292209	0	1	675	27291532	cluster_2	0.415934
chr2R	17054001	17059299	NM_058087	0	+	17054001	17059299	0	1	5298	17054000	cluster_2	0.4563
chr3R	6344028	6345087	NM_141387	0	+	6344028	6345087	0	1	1059	6344022	cluster_2	0.390282
chr3L	13384788	13385925	NM_140381	0	+	13384788	13385925	0	1	1137	13384787	cluster_2	0.530031
chr2R	21179118	21182608	NM_079077	0	+	21179118	21182608	0	1	3490	21179116	cluster_2	0.188083
chr2R	21179117	21182608	NM_166431	0	+	21179117	21182608	0	1	3491	21179115	cluster_2	0.188816
chrX	16696130	16711145	NM_001298415	0	+	16696130	16711145	0	1	15015	16696129	cluster_2	0.300392
chrX	16696130	16711145	NM_001038761	0	+	16696130	16711145	0	1	15015	16696129	cluster_2	0.300392
chrX	16696130	16710479	NM_167536	0	+	16696130	16710479	0	1	14349	16696129	cluster_2	0.300392
chrX	16696130	16710479	NM_132924	0	+	16696130	16710479	0	1	14349	16696129	cluster_2	0.300392
chrX	16696130	16711145	NM_001144739	0	+	16696130	16711145	0	1	15015	16696129	cluster_2	0.300392
chrX	16696130	16711145	NM_001258789	0	+	16696130	16711145	0	1	15015	16696129	cluster_2	0.300392
chrX	16696130	16711145	NM_001144738	0	+	16696130	16711145	0	1	15015	16696129	cluster_2	0.300392
chrX	16696130	16711145	NM_001298416	0	+	16696130	16711145	0	1	15015	16696129	cluster_2	0.300392
chr2L	10686390	10686989	NM_135593	0	-	10686390	10686989	0	1	599	10686389	cluster_2	0.176548
chrX	16328436	16330759	NM_132891	0	-	16328436	16330759	0	1	2323	16328435	cluster_2	0.455429
chrX	16328436	16330759	NM_001298392	0	-	16328436	16330759	0	1	2323	16328435	cluster_2	0.455429
chr2L	7410908	7412229	NM_135272	0	+	7410908	7412229	0	1	1321	7410901	cluster_2	0.516746
chrX	9054697	9067983	NM_132288	0	-	9054697	9067983	0	1	13286	9054688	cluster_2	0.382437
chrX	9054697	9067983	NM_001298101	0	-	9054697	9067983	0	1	13286	9054688	cluster_2	0.382437
chr3L	1475437	1489547	NM_176272	0	-	1475437	1489547	0	1	14110	1475436	cluster_2	0.426782
chr2R	14165050	14166991	NM_137089	0	+	14165050	14166991	0	1	1941	14165049	cluster_2	0.503664
chrX	8150730	8152275	NM_132224	0	-	8150730	8152275	0	1	1545	8150722	cluster_2	0.529019
chr3L	1318479	1329617	NM_167872	0	+	1318479	1329617	0	1	11138	1318478	cluster_2	0.475107
chr3R	8293842	8300978	NM_001275440	0	-	8293842	8300978	0	1	7136	8293834	cluster_2	0.542793
chr3R	8293842	8300978	NM_001260055	0	-	8293842	8300978	0	1	7136	8293834	cluster_2	0.542793
chr3R	8293842	8300978	NM_001260054	0	-	8293842	8300978	0	1	7136	8293834	cluster_2	0.542793
chr3L	1321028	1329617	NM_167871	0	+	1321028	1329617	0	1	8589	1321027	cluster_2	0.490737
chr3R	30185422	30191252	NM_001300675	0	-	30185422	30191252	0	1	5830	30185419	cluster_2	0.374968
chr3R	30185422	30191072	NM_143522	0	-	30185422	30191072	0	1	5650	30185419	cluster_2	0.335144
chr3L	8356403	8359086	NM_001144439	0	-	8356403	8359086	0	1	2683	8356395	cluster_2	0.421363
chr3L	8356403	8359079	NM_168265	0	-	8356403	8359079	0	1	2676	8356395	cluster_2	0.424818
chr3R	9528237	9533011	NM_141644	0	-	9528237	9533011	0	1	4774	9528228	cluster_2	0.368655
chr3R	9528237	9533011	NM_001170099	0	-	9528237	9533011	0	1	4774	9528228	cluster_2	0.368655
chr3R	9528333	9533011	NM_001170098	0	-	9528333	9533011	0	1	4678	9528324	cluster_2	0.368655
chr2L	19538424	19539740	NM_136140	0	+	19538424	19539740	0	1	1316	19538423	cluster_2	0.442988
chr3L	8356403	8360906	NM_168269	0	-	8356403	8360906	0	1	4503	8356395	cluster_2	0.203929
chr3L	8356403	8360906	NM_168267	0	-	8356403	8360906	0	1	4503	8356395	cluster_2	0.203929
chr3L	8356403	8360906	NM_168268	0	-	8356403	8360906	0	1	4503	8356395	cluster_2	0.203929
chr3L	8356403	8360475	NM_176298	0	-	8356403	8360475	0	1	4072	8356395	cluster_2	0.418918
chrX	16386476	16388702	NM_001298396	0	+	16386476	16388702	0	1	2226	16386475	cluster_2	0.43768
chr2L	7405226	7408475	NM_135270	0	+	7405226	7408475	0	1	3249	7405219	cluster_2	0.532524
chr2L	7405226	7408600	NM_001273262	0	+	7405226	7408600	0	1	3374	7405219	cluster_2	0.532524
chr2R	19312392	19356525	NM_166341	0	-	19312392	19356525	0	1	44133	19312391	cluster_2	0.368093
chr3R	8293842	8300743	NM_141524	0	-	8293842	8300743	0	1	6901	8293834	cluster_2	0.555179
chr2L	5060814	5070653	NM_001014469	0	+	5060814	5070653	0	1	9839	5060809	cluster_2	0.464504
chr2L	5060814	5070750	NM_078756	0	+	5060814	5070750	0	1	9936	5060809	cluster_2	0.464504
chr2L	5060814	5070750	NM_001014467	0	+	5060814	5070750	0	1	9936	5060809	cluster_2	0.464504
chrX	11992914	12002307	NM_001298217	0	-	11992914	12002307	0	1	9393	11992913	cluster_2	0.326906
chrX	749240	751301	NM_130498	0	-	749240	751301	0	1	2061	749233	cluster_2	0.488424
chr3L	5781536	5784685	NM_001144421	0	+	5781536	5784685	0	1	3149	5781531	cluster_2	0.418139
chr2R	16946454	16947554	NM_001103881	0	-	16946454	16947554	0	1	1100	16946453	cluster_2	0.521214
chrX	15568992	15570369	NM_132811	0	+	15568992	15570369	0	1	1377	15568991	cluster_2	0.511918
chr3R	9247448	9251431	NM_141612	0	+	9247448	9251431	0	1	3983	9247439	cluster_2	0.317137
chr2R	14604548	14605297	NM_137127	0	-	14604548	14605297	0	1	749	14604547	cluster_2	0.483113
chrX	15569165	15570369	NM_001298346	0	+	15569165	15570369	0	1	1204	15569164	cluster_2	0.515902
chr2R	18400712	18401467	NM_137481	0	+	18400712	18401467	0	1	755	18400711	cluster_2	0.421264
chr3R	23963179	23980994	NM_001104424	0	+	23963179	23980994	0	1	17815	23963177	cluster_2	0.376136
chr3R	23963179	23983232	NM_142942	0	+	23963179	23983232	0	1	20053	23963177	cluster_2	0.376136
chr3R	23963179	23973842	NM_001104425	0	+	23963179	23973842	0	1	10663	23963177	cluster_2	0.376136
chr3R	23963179	23983232	NM_206553	0	+	23963179	23983232	0	1	20053	23963177	cluster_2	0.376136
chr3R	23963179	23980994	NM_001275964	0	+	23963179	23980994	0	1	17815	23963177	cluster_2	0.376136
chr3R	23963179	23983232	NM_001260346	0	+	23963179	23983232	0	1	20053	23963177	cluster_2	0.376136
chr3R	23963179	23980994	NM_206552	0	+	23963179	23980994	0	1	17815	23963177	cluster_2	0.376136
chr2L	20858694	20861014	NM_001259185	0	+	20858694	20861014	0	1	2320	20858692	cluster_2	0.327865
chr3L	18088416	18106149	NM_140770	0	-	18088416	18106149	0	1	17733	18088415	cluster_2	0.396967
chr3L	18089131	18106149	NM_001275076	0	-	18089131	18106149	0	1	17018	18089130	cluster_2	0.396967
chr3L	16976343	16994388	NM_001202194	0	+	16976343	16994388	0	1	18045	16976342	cluster_2	0.270268
chr2R	24788007	24793410	NM_057825	0	-	24788007	24793410	0	1	5403	24788005	cluster_2	0.400838
chr2R	24788007	24793410	NM_001259575	0	-	24788007	24793410	0	1	5403	24788005	cluster_2	0.400838
chr3L	1321791	1322806	NM_167869	0	-	1321791	1322806	0	1	1015	1321790	cluster_2	0.438327
chr3L	1321791	1322806	NM_138255	0	-	1321791	1322806	0	1	1015	1321790	cluster_2	0.438327
chr3R	26978540	26985706	NM_143260	0	+	26978540	26985706	0	1	7166	26978538	cluster_2	0.470005
chr3R	15421107	15426894	NM_001104335	0	-	15421107	15426894	0	1	5787	15421106	cluster_2	0.535884
chr2L	6100376	6123899	NM_164682	0	+	6100376	6123899	0	1	23523	6100370	cluster_2	0.426924
chr2L	6100376	6123899	NM_001273193	0	+	6100376	6123899	0	1	23523	6100370	cluster_2	0.426924
chr3L	17804915	17806365	NM_168749	0	-	17804915	17806365	0	1	1450	17804914	cluster_2	0.514117
chr3R	19025098	19026203	NM_142516	0	+	19025098	19026203	0	1	1105	19025097	cluster_2	0.532428
chr3R	4719797	4731878	NM_079503	0	-	4719797	4731878	0	1	12081	4719793	cluster_2	0.457607
chr3R	4719457	4731878	NM_001275331	0	-	4719457	4731878	0	1	12421	4719453	cluster_2	0.457607
chr3R	4719797	4731878	NM_001259985	0	-	4719797	4731878	0	1	12081	4719793	cluster_2	0.457607
chr3L	21509880	21512749	NM_168911	0	+	21509880	21512749	0	1	2869	21509878	cluster_2	0.370045
chrX	1346552	1348143	NM_080298	0	+	1346552	1348143	0	1	1591	1346551	cluster_2	0.566335
chr3R	25224155	25232321	NM_001170256	0	-	25224155	25232321	0	1	8166	25224153	cluster_2	0.512867
chr3R	25224155	25232321	NM_143098	0	-	25224155	25232321	0	1	8166	25224153	cluster_2	0.512867
chr3R	25224155	25232321	NM_001300595	0	-	25224155	25232321	0	1	8166	25224153	cluster_2	0.512867
chrX	16385477	16388702	NM_167516	0	+	16385477	16388702	0	1	3225	16385476	cluster_2	0.405946
chrX	530500	578130	NM_001258520	0	+	530500	578130	0	1	47630	530495	cluster_2	0.543993
chrX	530500	578130	NM_001258521	0	+	530500	578130	0	1	47630	530495	cluster_2	0.543993
chrX	530500	578130	NM_057278	0	+	530500	578130	0	1	47630	530495	cluster_2	0.543993
chrX	530500	578130	NM_001258523	0	+	530500	578130	0	1	47630	530495	cluster_2	0.543993
chrX	530500	579044	NM_001258522	0	+	530500	579044	0	1	48544	530495	cluster_2	0.543993
chr2R	18853433	18855087	NM_137541	0	-	18853433	18855087	0	1	1654	18853432	cluster_2	0.300392
chr2R	14570809	14575771	NM_001274045	0	-	14570809	14575771	0	1	4962	14570808	cluster_2	0.323906
chr2R	14570809	14575771	NM_079018	0	-	14570809	14575771	0	1	4962	14570808	cluster_2	0.323906
chrX	6341137	6343731	NM_206633	0	+	6341137	6343731	0	1	2594	6341131	cluster_2	0.509457
chr3L	15517472	15518461	NM_079362	0	-	15517472	15518461	0	1	989	15517471	cluster_2	0.376609
chr3L	8356403	8358940	NM_143787	0	-	8356403	8358940	0	1	2537	8356395	cluster_2	0.476933
chr3L	8356403	8358940	NM_001144438	0	-	8356403	8358940	0	1	2537	8356395	cluster_2	0.476933
chr2R	7049790	7051964	NM_078915	0	+	7049790	7051964	0	1	2174	7049783	cluster_2	0.279738
chr3R	25323155	25329316	NM_001104448	0	-	25323155	25329316	0	1	6161	25323153	cluster_2	0.222797
chrX	16565472	16587172	NM_167523	0	-	16565472	16587172	0	1	21700	16565471	cluster_2	0.50577
chr3L	21555372	21558226	NM_141073	0	-	21555372	21558226	0	1	2854	21555370	cluster_2	0.510776
chr2R	12566184	12569061	NM_136952	0	+	12566184	12569061	0	1	2877	12566183	cluster_2	0.512347
chr3R	24522477	24523678	NM_143007	0	-	24522477	24523678	0	1	1201	24522475	cluster_2	0.575653
chrX	16385277	16388702	NM_132894	0	+	16385277	16388702	0	1	3425	16385276	cluster_2	0.391294
chrX	16385277	16388702	NM_167515	0	+	16385277	16388702	0	1	3425	16385276	cluster_2	0.391294
chr3R	16149368	16151312	NM_001300430	0	-	16149368	16151312	0	1	1944	16149367	cluster_2	0.531806
chr3R	16149368	16151312	NM_001300431	0	-	16149368	16151312	0	1	1944	16149367	cluster_2	0.531806
chr3R	16149368	16151312	NM_079652	0	-	16149368	16151312	0	1	1944	16149367	cluster_2	0.531806
chr3R	16149368	16151312	NM_001300429	0	-	16149368	16151312	0	1	1944	16149367	cluster_2	0.531806
chrX	3884167	3890486	NM_130725	0	+	3884167	3890486	0	1	6319	3884164	cluster_2	0.560371
chr3R	9246648	9251431	NM_001275477	0	+	9246648	9251431	0	1	4783	9246639	cluster_2	0.498734
chrX	531169	579044	NM_001258519	0	+	531169	579044	0	1	47875	531164	cluster_2	0.592422
chrX	5332498	5334449	NM_001258602	0	+	5332498	5334449	0	1	1951	5332493	cluster_2	0.582173
chrX	6339495	6343731	NM_001272341	0	+	6339495	6343731	0	1	4236	6339489	cluster_2	0.540182
chrX	6339495	6343731	NM_132088	0	+	6339495	6343731	0	1	4236	6339489	cluster_2	0.540182
chr3L	17046062	17048390	NM_001300162	0	+	17046062	17048390	0	1	2328	17046061	cluster_2	0.554445
chr2L	1984511	1987758	NM_164445	0	-	1984511	1987758	0	1	3247	1984510	cluster_2	0.482985
chr3R	15421107	15434738	NM_142210	0	-	15421107	15434738	0	1	13631	15421106	cluster_2	0.499251
chr3R	15421107	15434738	NM_001104336	0	-	15421107	15434738	0	1	13631	15421106	cluster_2	0.499251
chrX	1347084	1348143	NM_001201594	0	+	1347084	1348143	0	1	1059	1347083	cluster_2	0.567974
chrX	8458493	8460898	NM_001201633	0	-	8458493	8460898	0	1	2405	8458485	cluster_2	0.526278
chrX	8458493	8460898	NM_132251	0	-	8458493	8460898	0	1	2405	8458485	cluster_2	0.526278
chr2L	1984511	1986955	NM_164446	0	-	1984511	1986955	0	1	2444	1984510	cluster_2	0.531129
chrX	8441246	8442348	NM_132250	0	-	8441246	8442348	0	1	1102	8441238	cluster_2	0.531419
chr3R	10122364	10125664	NM_141724	0	-	10122364	10125664	0	1	3300	10122363	cluster_2	0.317352
chr2L	11013205	11057464	NM_001273443	0	-	11013205	11057464	0	1	44259	11013204	cluster_2	0.324547
chr2L	11028783	11057464	NM_001273444	0	-	11028783	11057464	0	1	28681	11028782	cluster_2	0.324547
chr2R	7049237	7051964	NM_001273828	0	+	7049237	7051964	0	1	2727	7049230	cluster_2	0.423479
chr2L	5037797	5040622	NM_001042871	0	+	5037797	5040622	0	1	2825	5037792	cluster_2	0.552886
chr2L	5037797	5039025	NM_001298680	0	+	5037797	5039025	0	1	1228	5037792	cluster_2	0.552886
chr3L	9048879	9057581	NM_079264	0	-	9048879	9057581	0	1	8702	9048870	cluster_2	0.263549
chr2R	19311147	19325496	NM_001274158	0	-	19311147	19325496	0	1	14349	19311146	cluster_2	0.372854
chr2R	19312392	19325496	NM_137567	0	-	19312392	19325496	0	1	13104	19312391	cluster_2	0.372854
chr2L	16450906	16453042	NM_165158	0	+	16450906	16453042	0	1	2136	16450905	cluster_2	0.53106
chr3R	30171437	30174551	NM_079847	0	-	30171437	30174551	0	1	3114	30171434	cluster_2	0.547643
chr3L	6097616	6123913	NM_001144422	0	+	6097616	6123913	0	1	26297	6097610	cluster_2	0.532389
chr3L	6097616	6123913	NM_168156	0	+	6097616	6123913	0	1	26297	6097610	cluster_2	0.532389
chr3L	6097616	6123913	NM_001316444	0	+	6097616	6123913	0	1	26297	6097610	cluster_2	0.532389
chr3L	6097616	6123913	NM_001316445	0	+	6097616	6123913	0	1	26297	6097610	cluster_2	0.532389
chr2L	117078	120631	NM_001038774	0	-	117078	120631	0	1	3553	117077	cluster_2	0.505482
chr2L	117078	120631	NM_001272869	0	-	117078	120631	0	1	3553	117077	cluster_2	0.505482
chr2L	116969	120631	NM_001038772	0	-	116969	120631	0	1	3662	116968	cluster_2	0.505482
chr2L	117173	120631	NM_001038775	0	-	117173	120631	0	1	3458	117172	cluster_2	0.505482
chr2L	117078	120631	NM_001038773	0	-	117078	120631	0	1	3553	117077	cluster_2	0.505482
chr2L	117078	120631	NM_164365	0	-	117078	120631	0	1	3553	117077	cluster_2	0.505482
chr2L	5037708	5040818	NM_001042872	0	+	5037708	5040818	0	1	3110	5037703	cluster_2	0.554631
chr2L	117078	120742	NM_134649	0	-	117078	120742	0	1	3664	117077	cluster_2	0.506695
chr2L	19454255	19457723	NM_165301	0	+	19454255	19457723	0	1	3468	19454254	cluster_2	0.533096
chr3L	15517472	15518785	NM_001274951	0	-	15517472	15518785	0	1	1313	15517471	cluster_2	0.397864
chrX	2680198	2681723	NM_080316	0	-	2680198	2681723	0	1	1525	2680196	cluster_2	0.290609
chr3L	17046159	17048390	NM_079398	0	+	17046159	17048390	0	1	2231	17046158	cluster_2	0.556733
chr3L	13441196	13442420	NM_140392	0	+	13441196	13442420	0	1	1224	13441195	cluster_2	0.512785
chr2L	4467999	4477022	NM_175958	0	-	4467999	4477022	0	1	9023	4467995	cluster_2	0.586411
chr2L	4468029	4477022	NM_001169400	0	-	4468029	4477022	0	1	8993	4468025	cluster_2	0.586411
chr2L	4468029	4477022	NM_175959	0	-	4468029	4477022	0	1	8993	4468025	cluster_2	0.586411
chr2L	4467999	4477022	NM_057664	0	-	4467999	4477022	0	1	9023	4467995	cluster_2	0.586411
chr2R	11277956	11278445	NM_136817	0	-	11277956	11278445	0	1	489	11277955	cluster_2	0.531587
chr2R	8159405	8161565	NM_136516	0	-	8159405	8161565	0	1	2160	8159397	cluster_2	0.557606
chr2R	8159405	8161565	NM_001259272	0	-	8159405	8161565	0	1	2160	8159397	cluster_2	0.557606
chrX	13682951	13684616	NM_132684	0	+	13682951	13684616	0	1	1665	13682950	cluster_2	0.515534
chr3L	14674537	14678147	NM_140454	0	-	14674537	14678147	0	1	3610	14674536	cluster_2	0.482523
chr3R	23227726	23248903	NM_001043282	0	-	23227726	23248903	0	1	21177	23227724	cluster_2	0.559669
chr3L	13382769	13383999	NM_168541	0	+	13382769	13383999	0	1	1230	13382768	cluster_2	0.498068
chr3L	13382764	13383999	NM_079334	0	+	13382764	13383999	0	1	1235	13382763	cluster_2	0.496698
chr3L	13382764	13383999	NM_001169968	0	+	13382764	13383999	0	1	1235	13382763	cluster_2	0.496698
chrX	5332741	5334449	NM_080002	0	+	5332741	5334449	0	1	1708	5332736	cluster_2	0.595711
chr2L	117078	121754	NM_164364	0	-	117078	121754	0	1	4676	117077	cluster_2	0.328101
chr2L	117078	121754	NM_164363	0	-	117078	121754	0	1	4676	117077	cluster_2	0.328101
chr2R	15544315	15549984	NM_137203	0	-	15544315	15549984	0	1	5669	15544314	cluster_2	0.403196
chr2L	16451059	16455194	NM_001299053	0	+	16451059	16455194	0	1	4135	16451058	cluster_2	0.531513
chr2L	16451059	16453042	NM_057908	0	+	16451059	16453042	0	1	1983	16451058	cluster_2	0.531513
chr2L	16451059	16454538	NM_165157	0	+	16451059	16454538	0	1	3479	16451058	cluster_2	0.531513
chr3R	12360007	12363255	NM_141922	0	+	12360007	12363255	0	1	3248	12360006	cluster_2	0.497281
chr3L	3299335	3301142	NM_168014	0	-	3299335	3301142	0	1	1807	3299332	cluster_2	0.427051
chr3L	3299335	3301142	NM_168013	0	-	3299335	3301142	0	1	1807	3299332	cluster_2	0.427051
chrX	20239854	20242539	NM_001258849	0	+	20239854	20242539	0	1	2685	20239852	cluster_2	0.53026
chrX	20239854	20243209	NM_134534	0	+	20239854	20243209	0	1	3355	20239852	cluster_2	0.53026
chr2R	24074601	24078223	NM_001299892	0	+	24074601	24078223	0	1	3622	24074599	cluster_2	0.579573
chrX	6076071	6077786	NM_001297994	0	-	6076071	6077786	0	1	1715	6076065	cluster_2	0.503262
chr3L	2122618	2151700	NM_001043112	0	-	2122618	2151700	0	1	29082	2122616	cluster_2	0.399168
chr3L	2122618	2151700	NM_206240	0	-	2122618	2151700	0	1	29082	2122616	cluster_2	0.399168
chr3L	2122618	2151700	NM_001274388	0	-	2122618	2151700	0	1	29082	2122616	cluster_2	0.399168
chr3L	2122618	2151700	NM_001274386	0	-	2122618	2151700	0	1	29082	2122616	cluster_2	0.399168
chr3L	2122618	2151700	NM_001043114	0	-	2122618	2151700	0	1	29082	2122616	cluster_2	0.399168
chr3L	2117465	2151700	NM_001043113	0	-	2117465	2151700	0	1	34235	2117463	cluster_2	0.399168
chr3R	10756295	10759398	NM_141756	0	-	10756295	10759398	0	1	3103	10756294	cluster_2	0.523027
chr2R	24075173	24075954	NM_001299891	0	+	24075173	24075954	0	1	781	24075171	cluster_2	0.593858
chr3R	15310192	15314823	NM_079637	0	+	15310192	15314823	0	1	4631	15310191	cluster_2	0.540354
chrX	6076071	6077530	NM_132064	0	-	6076071	6077530	0	1	1459	6076065	cluster_2	0.45372
chr3R	6150115	6157235	NM_169127	0	-	6150115	6157235	0	1	7120	6150109	cluster_2	0.34788
chr3R	25046322	25047409	NM_001104436	0	+	25046322	25047409	0	1	1087	25046320	cluster_2	0.522983
chr2R	7040135	7042762	NM_078912	0	+	7040135	7042762	0	1	2627	7040128	cluster_2	0.494769
chr2R	24075011	24078223	NM_001144278	0	+	24075011	24078223	0	1	3212	24075009	cluster_2	0.591043
chr2R	24075011	24075691	NM_176255	0	+	24075011	24075691	0	1	680	24075009	cluster_2	0.591043
chr3L	19571581	19584568	NM_079435	0	-	19571581	19584568	0	1	12987	19571580	cluster_2	0.543725
chr3L	19568437	19584568	NM_001275126	0	-	19568437	19584568	0	1	16131	19568436	cluster_2	0.543725
chr3L	19566850	19584568	NM_001104176	0	-	19566850	19584568	0	1	17718	19566849	cluster_2	0.543725
chr3L	12745343	12746770	NM_168509	0	+	12745343	12746770	0	1	1427	12745342	cluster_2	0.538566
chr3R	15312034	15314823	NM_001275663	0	+	15312034	15314823	0	1	2789	15312033	cluster_2	0.572967
chr3R	15312034	15315197	NM_169644	0	+	15312034	15315197	0	1	3163	15312033	cluster_2	0.572967
chr2L	2130812	2137043	NM_001032048	0	+	2130812	2137043	0	1	6231	2130810	cluster_2	0.409479
chr2L	2130812	2137296	NM_164453	0	+	2130812	2137296	0	1	6484	2130810	cluster_2	0.409479
chr3R	15310244	15315197	NM_169645	0	+	15310244	15315197	0	1	4953	15310243	cluster_2	0.538641
chr3R	25291369	25292977	NM_170212	0	-	25291369	25292977	0	1	1608	25291367	cluster_2	0.438581
chr2L	10382262	10384723	NM_164918	0	+	10382262	10384723	0	1	2461	10382261	cluster_2	0.576664
chr3L	18990025	18992816	NM_001275099	0	-	18990025	18992816	0	1	2791	18990024	cluster_2	0.608271
chr2L	19454864	19457723	NM_001273652	0	+	19454864	19457723	0	1	2859	19454863	cluster_2	0.518277
chr3R	31986848	31990909	NM_170584	0	+	31986848	31990909	0	1	4061	31986845	cluster_2	0.444303
chr3R	31986848	31990909	NM_001300702	0	+	31986848	31990909	0	1	4061	31986845	cluster_2	0.444303
chr2R	24976604	24981158	NM_001299943	0	-	24976604	24981158	0	1	4554	24976602	cluster_2	0.540918
chr3R	9783406	9784370	NM_001275509	0	-	9783406	9784370	0	1	964	9783397	cluster_2	0.552657
chr3R	9783777	9784370	NM_079575	0	-	9783777	9784370	0	1	593	9783768	cluster_2	0.552657
chr3R	13260355	13262227	NM_001275602	0	+	13260355	13262227	0	1	1872	13260354	cluster_2	0.536986
chr3R	13260355	13262227	NM_143947	0	+	13260355	13262227	0	1	1872	13260354	cluster_2	0.536986
chr2R	21605675	21608125	NM_001299754	0	-	21605675	21608125	0	1	2450	21605673	cluster_2	0.57277
chr3L	329821	332309	NM_138185	0	-	329821	332309	0	1	2488	329818	cluster_2	0.33339
chr2L	6082602	6096498	NM_058119	0	+	6082602	6096498	0	1	13896	6082596	cluster_2	0.545933
chr3L	3299335	3300968	NM_168011	0	-	3299335	3300968	0	1	1633	3299332	cluster_2	0.403572
chr3R	15310676	15315197	NM_001275664	0	+	15310676	15315197	0	1	4521	15310675	cluster_2	0.565931
chr3R	6093002	6100887	NM_141354	0	-	6093002	6100887	0	1	7885	6092996	cluster_2	0.52932
chr3R	6088798	6100887	NM_001104224	0	-	6088798	6100887	0	1	12089	6088792	cluster_2	0.52932
chr3R	17232252	17247877	NM_142356	0	-	17232252	17247877	0	1	15625	17232251	cluster_2	0.422355
chrX	11555284	11558654	NM_132498	0	-	11555284	11558654	0	1	3370	11555283	cluster_2	0.578946
chrX	11555284	11558646	NM_167289	0	-	11555284	11558646	0	1	3362	11555283	cluster_2	0.57911
chrX	11555049	11558637	NM_001298197	0	-	11555049	11558637	0	1	3588	11555048	cluster_2	0.587265
chr3R	13042049	13044086	NM_001382016	0	+	13042049	13044086	0	1	2037	13042048	cluster_2	0.59064
chr3R	13042049	13044086	NM_001104297	0	+	13042049	13044086	0	1	2037	13042048	cluster_2	0.59064
chr3R	24370750	24372762	NM_143000	0	-	24370750	24372762	0	1	2012	24370748	cluster_2	0.597636
chr2L	4813008	4815891	NM_135015	0	+	4813008	4815891	0	1	2883	4813004	cluster_2	0.544402
chr3L	18990025	18993167	NM_176348	0	-	18990025	18993167	0	1	3142	18990024	cluster_2	0.615249
chr2R	17846698	17848444	NM_137428	0	+	17846698	17848444	0	1	1746	17846697	cluster_2	0.470885
chr3R	24864190	24864732	NM_143045	0	-	24864190	24864732	0	1	542	24864188	cluster_2	0.582638
chr3L	18990025	18998283	NM_176346	0	-	18990025	18998283	0	1	8258	18990024	cluster_2	0.581461
chrX	18023869	18028261	NM_133034	0	+	18023869	18028261	0	1	4392	18023868	cluster_2	0.41901
chrX	3465736	3474524	NM_130704	0	-	3465736	3474524	0	1	8788	3465733	cluster_2	0.533686
chrX	3465736	3474524	NM_166973	0	-	3465736	3474524	0	1	8788	3465733	cluster_2	0.533686
chr3L	19647279	19649851	NM_140882	0	-	19647279	19649851	0	1	2572	19647278	cluster_2	0.592222
chr3L	14706750	14747868	NM_001274915	0	+	14706750	14747868	0	1	41118	14706749	cluster_2	0.469054
chr3L	14706750	14747868	NM_080000	0	+	14706750	14747868	0	1	41118	14706749	cluster_2	0.469054
chr3L	14706750	14747868	NM_001104136	0	+	14706750	14747868	0	1	41118	14706749	cluster_2	0.469054
chr3L	9137859	9145693	NM_140033	0	+	9137859	9145693	0	1	7834	9137850	cluster_2	0.556075
chr3L	9137859	9145693	NM_001300068	0	+	9137859	9145693	0	1	7834	9137850	cluster_2	0.556075
chr3L	9137859	9145693	NM_001300066	0	+	9137859	9145693	0	1	7834	9137850	cluster_2	0.556075
chr3L	9137859	9145693	NM_001259762	0	+	9137859	9145693	0	1	7834	9137850	cluster_2	0.556075
chr3L	9137859	9145693	NM_001259760	0	+	9137859	9145693	0	1	7834	9137850	cluster_2	0.556075
chr3L	9137859	9141970	NM_001259761	0	+	9137859	9141970	0	1	4111	9137850	cluster_2	0.556075
chr3L	9137859	9145693	NM_001300067	0	+	9137859	9145693	0	1	7834	9137850	cluster_2	0.556075
chr3L	9137859	9145693	NM_001300065	0	+	9137859	9145693	0	1	7834	9137850	cluster_2	0.556075
chr3L	9137859	9145693	NM_001259763	0	+	9137859	9145693	0	1	7834	9137850	cluster_2	0.556075
chr3L	9137859	9145693	NM_001300064	0	+	9137859	9145693	0	1	7834	9137850	cluster_2	0.556075
chr2L	12818935	12822787	NM_001316391	0	-	12818935	12822787	0	1	3852	12818934	cluster_2	0.175263
chr2L	12816999	12822787	NM_078835	0	-	12816999	12822787	0	1	5788	12816998	cluster_2	0.175263
chr3L	5140439	5141646	NM_139689	0	-	5140439	5141646	0	1	1207	5140434	cluster_2	0.5642
chr3L	17841539	17843544	NM_140758	0	-	17841539	17843544	0	1	2005	17841538	cluster_2	0.551866
chr2R	16289319	16291333	NM_079037	0	+	16289319	16291333	0	1	2014	16289318	cluster_2	0.542421
chr2L	12045342	12046118	NM_135695	0	-	12045342	12046118	0	1	776	12045341	cluster_2	0.438391
chrX	10205291	10210183	NM_001272466	0	-	10205291	10210183	0	1	4892	10205290	cluster_2	0.558819
chrX	16615027	16621589	NM_132909	0	-	16615027	16621589	0	1	6562	16615026	cluster_2	0.521455
chr2R	7249160	7250655	NM_136420	0	+	7249160	7250655	0	1	1495	7249153	cluster_2	0.410692
chr3L	21213761	21215314	NM_176384	0	+	21213761	21215314	0	1	1553	21213759	cluster_2	0.591165
chr3L	12486667	12490676	NM_001274835	0	-	12486667	12490676	0	1	4009	12486666	cluster_2	0.579112
chr3L	12486667	12490676	NM_001274836	0	-	12486667	12490676	0	1	4009	12486666	cluster_2	0.579112
chrX	11754272	11769508	NM_132519	0	+	11754272	11769508	0	1	15236	11754271	cluster_2	0.658061
chr3L	9734011	9739832	NM_001274721	0	-	9734011	9739832	0	1	5821	9734002	cluster_2	0.544476
chr3L	13440909	13442420	NM_001274871	0	+	13440909	13442420	0	1	1511	13440908	cluster_2	0.536071
chr3L	16923913	16927434	NM_001300161	0	-	16923913	16927434	0	1	3521	16923912	cluster_2	0.605162
chr3L	16924337	16927434	NM_140678	0	-	16924337	16927434	0	1	3097	16924336	cluster_2	0.605162
chrX	17856973	17858433	NM_001201738	0	+	17856973	17858433	0	1	1460	17856972	cluster_2	0.563531
chrX	10205291	10209880	NM_001272467	0	-	10205291	10209880	0	1	4589	10205290	cluster_2	0.57132
chr2R	11325787	11336462	NM_136828	0	+	11325787	11336462	0	1	10675	11325786	cluster_2	0.427721
chr2R	11325787	11336462	NM_001273960	0	+	11325787	11336462	0	1	10675	11325786	cluster_2	0.427721
chr3R	26980517	26985706	NM_001276074	0	+	26980517	26985706	0	1	5189	26980515	cluster_2	0.505133
chr3R	26980517	26985706	NM_170300	0	+	26980517	26985706	0	1	5189	26980515	cluster_2	0.505133
chr3R	26980517	26985706	NM_170302	0	+	26980517	26985706	0	1	5189	26980515	cluster_2	0.505133
chr3R	26980517	26985706	NM_170301	0	+	26980517	26985706	0	1	5189	26980515	cluster_2	0.505133
chr3R	26980517	26985706	NM_170303	0	+	26980517	26985706	0	1	5189	26980515	cluster_2	0.505133
chr3R	13767548	13770732	NM_142057	0	+	13767548	13770732	0	1	3184	13767547	cluster_2	0.569641
chr2R	24976604	24983204	NM_079135	0	-	24976604	24983204	0	1	6600	24976602	cluster_2	0.433988
chr3L	9338809	9346266	NM_001169925	0	+	9338809	9346266	0	1	7457	9338800	cluster_2	0.564061
chr2L	1185756	1196807	NM_001258903	0	+	1185756	1196807	0	1	11051	1185755	cluster_2	0.551893
chr2R	22657900	22659133	NM_137856	0	+	22657900	22659133	0	1	1233	22657898	cluster_2	0.319843
chr2R	22657900	22659426	NM_001259536	0	+	22657900	22659426	0	1	1526	22657898	cluster_2	0.319843
chr2R	22657900	22661389	NM_001299810	0	+	22657900	22661389	0	1	3489	22657898	cluster_2	0.319843
chr3R	28519547	28520515	NM_170368	0	-	28519547	28520515	0	1	968	28519545	cluster_2	0.598039
chr3R	28519547	28520515	NM_001276108	0	-	28519547	28520515	0	1	968	28519545	cluster_2	0.598039
chr3R	26985623	26987651	NM_001260395	0	-	26985623	26987651	0	1	2028	26985621	cluster_2	0.566889
chrX	17857111	17858433	NM_001201737	0	+	17857111	17858433	0	1	1322	17857110	cluster_2	0.557481
chrX	17857111	17858610	NM_133022	0	+	17857111	17858610	0	1	1499	17857110	cluster_2	0.557481
chrX	17857111	17858433	NM_001201736	0	+	17857111	17858433	0	1	1322	17857110	cluster_2	0.557481
chr3L	8574406	8576078	NM_139982	0	-	8574406	8576078	0	1	1672	8574398	cluster_2	0.553996
chr3R	26640024	26641054	NM_143235	0	+	26640024	26641054	0	1	1030	26640022	cluster_2	0.60451
chrX	11769768	11778784	NM_078575	0	-	11769768	11778784	0	1	9016	11769767	cluster_2	0.414383
chr2L	15035471	15037841	NM_078846	0	+	15035471	15037841	0	1	2370	15035470	cluster_2	0.55755
chr3L	18990025	18993993	NM_176347	0	-	18990025	18993993	0	1	3968	18990024	cluster_2	0.622021
chr3R	30514776	30516980	NM_143549	0	+	30514776	30516980	0	1	2204	30514773	cluster_2	0.40746
chr3R	23227726	23240052	NM_142876	0	-	23227726	23240052	0	1	12326	23227724	cluster_2	0.540048
chr2R	21074017	21088945	NM_166422	0	+	21074017	21088945	0	1	14928	21074015	cluster_2	0.557007
chr2L	6109666	6123899	NM_164684	0	+	6109666	6123899	0	1	14233	6109660	cluster_2	0.544656
chr2L	6109666	6124653	NM_164683	0	+	6109666	6124653	0	1	14987	6109660	cluster_2	0.544656
chrX	6337761	6343731	NM_001272342	0	+	6337761	6343731	0	1	5970	6337755	cluster_2	0.630269
chrX	9217654	9223257	NM_132315	0	-	9217654	9223257	0	1	5603	9217645	cluster_2	0.554799
chrX	9217997	9223257	NM_001298113	0	-	9217997	9223257	0	1	5260	9217988	cluster_2	0.554799
chr2L	10688733	10689271	NM_135594	0	-	10688733	10689271	0	1	538	10688732	cluster_2	0.466889
chr3L	22466831	22468076	NM_141135	0	+	22466831	22468076	0	1	1245	22466829	cluster_2	0.558282
chrX	16560683	16586665	NM_001258788	0	-	16560683	16586665	0	1	25982	16560682	cluster_2	0.576501
chrX	16561676	16586665	NM_167524	0	-	16561676	16586665	0	1	24989	16561675	cluster_2	0.576501
chrX	18105731	18116825	NM_001258805	0	-	18105731	18116825	0	1	11094	18105730	cluster_2	0.6049
chrX	18105567	18116825	NM_167608	0	-	18105567	18116825	0	1	11258	18105566	cluster_2	0.6049
chrX	18105567	18116825	NM_167606	0	-	18105567	18116825	0	1	11258	18105566	cluster_2	0.6049
chrX	18105741	18116825	NM_001258803	0	-	18105741	18116825	0	1	11084	18105740	cluster_2	0.6049
chrX	18105567	18116825	NM_167607	0	-	18105567	18116825	0	1	11258	18105566	cluster_2	0.6049
chrX	18105567	18116825	NM_078674	0	-	18105567	18116825	0	1	11258	18105566	cluster_2	0.6049
chrX	18105567	18116825	NM_001272739	0	-	18105567	18116825	0	1	11258	18105566	cluster_2	0.6049
chrX	18105741	18116825	NM_001258804	0	-	18105741	18116825	0	1	11084	18105740	cluster_2	0.6049
chrX	18105567	18116825	NM_001272741	0	-	18105567	18116825	0	1	11258	18105566	cluster_2	0.6049
chr2L	16767776	16788766	NM_001259120	0	+	16767776	16788766	0	1	20990	16767775	cluster_2	0.578015
chr2L	16767776	16788766	NM_001259122	0	+	16767776	16788766	0	1	20990	16767775	cluster_2	0.578015
chr2L	16767776	16788766	NM_165184	0	+	16767776	16788766	0	1	20990	16767775	cluster_2	0.578015
chr2L	16767776	16788766	NM_001316398	0	+	16767776	16788766	0	1	20990	16767775	cluster_2	0.578015
chr2L	15035393	15037841	NM_001299018	0	+	15035393	15037841	0	1	2448	15035392	cluster_2	0.548904
chr2L	1185894	1196807	NM_001272932	0	+	1185894	1196807	0	1	10913	1185893	cluster_2	0.55047
chr3L	18990025	18995809	NM_140825	0	-	18990025	18995809	0	1	5784	18990024	cluster_2	0.597092
chr3L	16928380	16935536	NM_168696	0	-	16928380	16935536	0	1	7156	16928379	cluster_2	0.563954
chr3L	16931171	16935536	NM_168699	0	-	16931171	16935536	0	1	4365	16931170	cluster_2	0.563954
chr3L	16929853	16935536	NM_168698	0	-	16929853	16935536	0	1	5683	16929852	cluster_2	0.563954
chr3L	16931171	16935536	NM_140679	0	-	16931171	16935536	0	1	4365	16931170	cluster_2	0.563954
chr3L	16929853	16935536	NM_168697	0	-	16929853	16935536	0	1	5683	16929852	cluster_2	0.563954
chr3L	16929853	16935536	NM_001104154	0	-	16929853	16935536	0	1	5683	16929852	cluster_2	0.563954
chr3L	16928380	16935536	NM_001259880	0	-	16928380	16935536	0	1	7156	16928379	cluster_2	0.563954
chr3L	16931171	16935536	NM_168700	0	-	16931171	16935536	0	1	4365	16931170	cluster_2	0.563954
chr3L	16928380	16935536	NM_168695	0	-	16928380	16935536	0	1	7156	16928379	cluster_2	0.563954
chr3L	16928380	16935536	NM_001104155	0	-	16928380	16935536	0	1	7156	16928379	cluster_2	0.563954
chr3R	23044663	23048214	NM_142857	0	-	23044663	23048214	0	1	3551	23044661	cluster_2	0.604367
chr3R	15825746	15830321	NM_142238	0	+	15825746	15830321	0	1	4575	15825745	cluster_2	0.473781
chr3L	9093052	9094856	NM_168317	0	+	9093052	9094856	0	1	1804	9093043	cluster_2	0.546619
chr2R	12659496	12665799	NM_001169657	0	-	12659496	12665799	0	1	6303	12659495	cluster_2	0.473413
chr2R	12659496	12665799	NM_165936	0	-	12659496	12665799	0	1	6303	12659495	cluster_2	0.473413
chr2R	12659588	12665799	NM_136964	0	-	12659588	12665799	0	1	6211	12659587	cluster_2	0.473413
chr2R	12659496	12665799	NM_001299429	0	-	12659496	12665799	0	1	6303	12659495	cluster_2	0.473413
chr2R	12659496	12665799	NM_165935	0	-	12659496	12665799	0	1	6303	12659495	cluster_2	0.473413
chr3L	22468861	22469853	NM_141136	0	+	22468861	22469853	0	1	992	22468859	cluster_2	0.608493
chrX	18105567	18116922	NM_001272740	0	-	18105567	18116922	0	1	11355	18105566	cluster_2	0.604076
chrX	18105567	18116922	NM_167604	0	-	18105567	18116922	0	1	11355	18105566	cluster_2	0.604076
chr2R	8159405	8161235	NM_165594	0	-	8159405	8161235	0	1	1830	8159397	cluster_2	0.622069
chr3L	4072031	4073954	NM_080091	0	-	4072031	4073954	0	1	1923	4072027	cluster_2	0.420179
chr2L	16766925	16788766	NM_001169520	0	+	16766925	16788766	0	1	21841	16766924	cluster_2	0.525184
chr2L	16754335	16758283	NM_078862	0	+	16754335	16758283	0	1	3948	16754334	cluster_2	0.474505
chr2L	16754335	16758283	NM_001299058	0	+	16754335	16758283	0	1	3948	16754334	cluster_2	0.474505
chr3L	12486667	12490075	NM_140321	0	-	12486667	12490075	0	1	3408	12486666	cluster_2	0.591584
chr3L	12486667	12490075	NM_001274834	0	-	12486667	12490075	0	1	3408	12486666	cluster_2	0.591584
chrX	13593576	13602365	NM_001298284	0	-	13593576	13602365	0	1	8789	13593575	cluster_2	0.588984
chr3L	4114288	4115752	NM_001274469	0	-	4114288	4115752	0	1	1464	4114284	cluster_2	0.579969
chr3R	7519562	7523753	NM_079537	0	-	7519562	7523753	0	1	4191	7519555	cluster_2	0.604239
chrX	13593576	13602506	NM_001169270	0	-	13593576	13602506	0	1	8930	13593575	cluster_2	0.576643
chrX	13593576	13602506	NM_080349	0	-	13593576	13602506	0	1	8930	13593575	cluster_2	0.576643
chrX	13593576	13602506	NM_001272595	0	-	13593576	13602506	0	1	8930	13593575	cluster_2	0.576643
chrX	13593576	13602506	NM_001272594	0	-	13593576	13602506	0	1	8930	13593575	cluster_2	0.576643
chrX	13593576	13602506	NM_001014739	0	-	13593576	13602506	0	1	8930	13593575	cluster_2	0.576643
chrX	13593576	13602506	NM_001258723	0	-	13593576	13602506	0	1	8930	13593575	cluster_2	0.576643
chrX	13593576	13602506	NM_001014738	0	-	13593576	13602506	0	1	8930	13593575	cluster_2	0.576643
chrX	13593576	13602506	NM_001014737	0	-	13593576	13602506	0	1	8930	13593575	cluster_2	0.576643
chrX	13593473	13602506	NM_001258724	0	-	13593473	13602506	0	1	9033	13593472	cluster_2	0.576643
chrX	13593576	13602506	NM_001169272	0	-	13593576	13602506	0	1	8930	13593575	cluster_2	0.576643
chrX	13593576	13602506	NM_001169271	0	-	13593576	13602506	0	1	8930	13593575	cluster_2	0.576643
chrX	19135080	19135868	NM_133122	0	-	19135080	19135868	0	1	788	19135079	cluster_2	0.613321
chr2R	7156476	7158241	NM_080112	0	-	7156476	7158241	0	1	1765	7156469	cluster_2	0.56003
chr2L	6007363	6012338	NM_135135	0	-	6007363	6012338	0	1	4975	6007357	cluster_2	0.552939
chr2L	6007363	6012338	NM_001273192	0	-	6007363	6012338	0	1	4975	6007357	cluster_2	0.552939
chrX	13593576	13602578	NM_001169273	0	-	13593576	13602578	0	1	9002	13593575	cluster_2	0.585629
chrX	13593576	13602578	NM_001272593	0	-	13593576	13602578	0	1	9002	13593575	cluster_2	0.585629
chrX	13593576	13602578	NM_167375	0	-	13593576	13602578	0	1	9002	13593575	cluster_2	0.585629
chr3L	7708919	7713647	NM_001274608	0	-	7708919	7713647	0	1	4728	7708912	cluster_2	0.564607
chr3L	7655388	7713650	NM_001104066	0	-	7655388	7713650	0	1	58262	7655381	cluster_2	0.56173
chr3L	7655388	7713650	NM_001104068	0	-	7655388	7713650	0	1	58262	7655381	cluster_2	0.56173
chr3L	7655388	7713650	NM_001300041	0	-	7655388	7713650	0	1	58262	7655381	cluster_2	0.56173
chr3L	7655388	7713650	NM_001104065	0	-	7655388	7713650	0	1	58262	7655381	cluster_2	0.56173
chr3L	7655388	7713650	NM_001202135	0	-	7655388	7713650	0	1	58262	7655381	cluster_2	0.56173
chr3L	7655388	7713650	NM_001300043	0	-	7655388	7713650	0	1	58262	7655381	cluster_2	0.56173
chr3L	7655388	7713650	NM_168227	0	-	7655388	7713650	0	1	58262	7655381	cluster_2	0.56173
chr3L	7704817	7713650	NM_001104063	0	-	7704817	7713650	0	1	8833	7704810	cluster_2	0.56173
chr3L	7655388	7713650	NM_001202139	0	-	7655388	7713650	0	1	58262	7655381	cluster_2	0.56173
chr3L	7655388	7713650	NM_001202141	0	-	7655388	7713650	0	1	58262	7655381	cluster_2	0.56173
chr3L	7696510	7713650	NM_139891	0	-	7696510	7713650	0	1	17140	7696503	cluster_2	0.56173
chr3L	8356403	8358125	NM_168266	0	-	8356403	8358125	0	1	1722	8356395	cluster_2	0.608129
chr3R	17320003	17346333	NM_001300446	0	-	17320003	17346333	0	1	26330	17320002	cluster_2	0.502181
chr3L	9734011	9751576	NM_001382084	0	-	9734011	9751576	0	1	17565	9734002	cluster_2	0.570395
chr3L	9734011	9751576	NM_001274722	0	-	9734011	9751576	0	1	17565	9734002	cluster_2	0.570395
chr3L	9734011	9751576	NM_001274723	0	-	9734011	9751576	0	1	17565	9734002	cluster_2	0.570395
chr3L	9734011	9751576	NM_168367	0	-	9734011	9751576	0	1	17565	9734002	cluster_2	0.570395
chr3L	9734011	9751576	NM_168366	0	-	9734011	9751576	0	1	17565	9734002	cluster_2	0.570395
chr3R	10873037	10875582	NM_141774	0	+	10873037	10875582	0	1	2545	10873036	cluster_2	0.592936
chrX	13593576	13601654	NM_001298285	0	-	13593576	13601654	0	1	8078	13593575	cluster_2	0.587344
chr3R	15312375	15314823	NM_001300408	0	+	15312375	15314823	0	1	2448	15312374	cluster_2	0.588666
chr3L	9340453	9348336	NM_001259764	0	+	9340453	9348336	0	1	7883	9340444	cluster_2	0.505062
chr3L	10190275	10201525	NM_001300090	0	-	10190275	10201525	0	1	11250	10190274	cluster_2	0.581221
chr3L	10190275	10201525	NM_001274748	0	-	10190275	10201525	0	1	11250	10190274	cluster_2	0.581221
chr3L	10190275	10201525	NM_168400	0	-	10190275	10201525	0	1	11250	10190274	cluster_2	0.581221
chr2L	5288943	5310996	NM_001298694	0	+	5288943	5310996	0	1	22053	5288938	cluster_2	0.589789
chr3L	9340437	9346266	NM_168324	0	+	9340437	9346266	0	1	5829	9340428	cluster_2	0.511907
chr3L	9340437	9348336	NM_001316438	0	+	9340437	9348336	0	1	7899	9340428	cluster_2	0.511907
chr3L	9340437	9348336	NM_140041	0	+	9340437	9348336	0	1	7899	9340428	cluster_2	0.511907
chr3L	9340437	9348336	NM_206308	0	+	9340437	9348336	0	1	7899	9340428	cluster_2	0.511907
chr3L	9340437	9347263	NM_001169927	0	+	9340437	9347263	0	1	6826	9340428	cluster_2	0.511907
chr3R	26631868	26632956	NM_170281	0	+	26631868	26632956	0	1	1088	26631866	cluster_2	0.584766
chr2R	21076452	21088226	NM_080082	0	+	21076452	21088226	0	1	11774	21076450	cluster_2	0.587838
chr2R	22293433	22296955	NM_166523	0	+	22293433	22296955	0	1	3522	22293431	cluster_2	0.532442
chr2R	22293433	22296955	NM_137816	0	+	22293433	22296955	0	1	3522	22293431	cluster_2	0.532442
chr3R	24861658	24862165	NM_143043	0	-	24861658	24862165	0	1	507	24861656	cluster_2	0.582791
chr3L	16280403	16280860	NM_206384	0	+	16280403	16280860	0	1	457	16280402	cluster_2	0.569877
chr3R	29685735	29686784	NM_143454	0	-	29685735	29686784	0	1	1049	29685733	cluster_2	0.545215
chrX	12941271	12950417	NM_001298244	0	+	12941271	12950417	0	1	9146	12941270	cluster_2	0.580786
chrX	12941271	12950417	NM_001272568	0	+	12941271	12950417	0	1	9146	12941270	cluster_2	0.580786
chr3L	22470555	22473509	NM_141137	0	+	22470555	22473509	0	1	2954	22470553	cluster_2	0.611294
chrX	11763473	11764590	NM_132518	0	-	11763473	11764590	0	1	1117	11763472	cluster_2	0.589642
chr2L	12695032	12698917	NM_135738	0	+	12695032	12698917	0	1	3885	12695031	cluster_2	0.575811
chr2L	12695032	12698917	NM_001298952	0	+	12695032	12698917	0	1	3885	12695031	cluster_2	0.575811
chr2R	22293399	22296955	NM_001259529	0	+	22293399	22296955	0	1	3556	22293397	cluster_2	0.514573
chr2L	5299646	5310625	NM_164639	0	+	5299646	5310625	0	1	10979	5299641	cluster_2	0.59093
chr2R	21075664	21088226	NM_001274186	0	+	21075664	21088226	0	1	12562	21075662	cluster_2	0.582251
chr3L	7655388	7718395	NM_001104069	0	-	7655388	7718395	0	1	63007	7655381	cluster_2	0.590936
chr3L	7708919	7718395	NM_001104064	0	-	7708919	7718395	0	1	9476	7708912	cluster_2	0.590936
chr3L	7704817	7718395	NM_001274607	0	-	7704817	7718395	0	1	13578	7704810	cluster_2	0.590936
chr3L	7655388	7718395	NM_001300042	0	-	7655388	7718395	0	1	63007	7655381	cluster_2	0.590936
chr3L	7655388	7718395	NM_001274606	0	-	7655388	7718395	0	1	63007	7655381	cluster_2	0.590936
chr3L	7655388	7718395	NM_001202136	0	-	7655388	7718395	0	1	63007	7655381	cluster_2	0.590936
chr2L	4467999	4473192	NM_057665	0	-	4467999	4473192	0	1	5193	4467995	cluster_2	0.59714
chr3R	26985623	26988517	NM_170304	0	-	26985623	26988517	0	1	2894	26985621	cluster_2	0.568617
chr2R	7786009	7788135	NM_080135	0	+	7786009	7788135	0	1	2126	7786002	cluster_2	0.584766
chr2R	7786009	7789053	NM_001259263	0	+	7786009	7789053	0	1	3044	7786002	cluster_2	0.584766
chr3L	9734011	9760395	NM_168368	0	-	9734011	9760395	0	1	26384	9734002	cluster_2	0.576397
chr3L	9734011	9760395	NM_001274719	0	-	9734011	9760395	0	1	26384	9734002	cluster_2	0.576397
chrX	258334	263995	NM_130479	0	-	258334	263995	0	1	5661	258332	cluster_2	0.231432
chrX	258334	263999	NM_001272160	0	-	258334	263999	0	1	5665	258332	cluster_2	0.225833
chr3R	23093597	23095441	NM_001275929	0	+	23093597	23095441	0	1	1844	23093595	cluster_2	0.582261
chr2L	7727156	7732670	NM_135296	0	-	7727156	7732670	0	1	5514	7727149	cluster_2	0.65975
chr2L	7727156	7732670	NM_001144335	0	-	7727156	7732670	0	1	5514	7727149	cluster_2	0.65975
chr2L	7727156	7732670	NM_164766	0	-	7727156	7732670	0	1	5514	7727149	cluster_2	0.65975
chr2L	7727156	7732670	NM_164767	0	-	7727156	7732670	0	1	5514	7727149	cluster_2	0.65975
chr3R	18378123	18380736	NM_001300462	0	-	18378123	18380736	0	1	2613	18378122	cluster_2	0.512256
chr3R	6468436	6471016	NM_141401	0	+	6468436	6471016	0	1	2580	6468430	cluster_2	0.560496
chr2R	16031929	16046255	NM_137238	0	+	16031929	16046255	0	1	14326	16031928	cluster_2	0.589284
chr2R	16031929	16047243	NM_001299545	0	+	16031929	16047243	0	1	15314	16031928	cluster_2	0.589284
chr3R	12403339	12406028	NM_141932	0	-	12403339	12406028	0	1	2689	12403338	cluster_2	0.596696
chr3L	19700976	19708015	NM_168811	0	-	19700976	19708015	0	1	7039	19700975	cluster_2	0.618967
chr3L	10190275	10201837	NM_079967	0	-	10190275	10201837	0	1	11562	10190274	cluster_2	0.56331
chr3L	10193405	10201837	NM_168401	0	-	10193405	10201837	0	1	8432	10193404	cluster_2	0.56331
chr3L	21210214	21216051	NM_001259930	0	+	21210214	21216051	0	1	5837	21210212	cluster_2	0.620131
chr3L	21210214	21216051	NM_206412	0	+	21210214	21216051	0	1	5837	21210212	cluster_2	0.620131
chr3L	21210214	21216051	NM_176382	0	+	21210214	21216051	0	1	5837	21210212	cluster_2	0.620131
chr2L	19079255	19082221	NM_001259158	0	-	19079255	19082221	0	1	2966	19079254	cluster_2	0.596097
chr3L	19700976	19707700	NM_001275133	0	-	19700976	19707700	0	1	6724	19700975	cluster_2	0.595152
chr3R	12121582	12128201	NM_001260142	0	-	12121582	12128201	0	1	6619	12121581	cluster_2	0.336471
chr3R	12121582	12128201	NM_001260141	0	-	12121582	12128201	0	1	6619	12121581	cluster_2	0.336471
chr3R	12121582	12128201	NM_001260143	0	-	12121582	12128201	0	1	6619	12121581	cluster_2	0.336471
chr3R	12121582	12128201	NM_141899	0	-	12121582	12128201	0	1	6619	12121581	cluster_2	0.336471
chr2R	21605675	21606957	NM_137746	0	-	21605675	21606957	0	1	1282	21605673	cluster_2	0.537515
chr2R	21605675	21606957	NM_166463	0	-	21605675	21606957	0	1	1282	21605673	cluster_2	0.537515
chr2R	12659496	12662584	NM_165937	0	-	12659496	12662584	0	1	3088	12659495	cluster_2	0.597707
chr2R	11274034	11275286	NM_057620	0	-	11274034	11275286	0	1	1252	11274033	cluster_2	0.572384
chr2R	11273844	11275286	NM_001299381	0	-	11273844	11275286	0	1	1442	11273843	cluster_2	0.572384
chr3R	23093497	23095184	NM_142864	0	+	23093497	23095184	0	1	1687	23093495	cluster_2	0.582117
chr2R	21070367	21072789	NM_137700	0	-	21070367	21072789	0	1	2422	21070365	cluster_2	0.544972
chr3L	20730590	20744508	NM_140991	0	+	20730590	20744508	0	1	13918	20730588	cluster_2	0.570198
chrX	14679567	14681418	NM_132739	0	+	14679567	14681418	0	1	1851	14679566	cluster_2	0.582648
chrX	14679567	14680931	NM_001298315	0	+	14679567	14680931	0	1	1364	14679566	cluster_2	0.582648
chr3L	9344199	9348336	NM_001363933	0	+	9344199	9348336	0	1	4137	9344190	cluster_2	0.586659
chr3L	9344199	9347263	NM_001363932	0	+	9344199	9347263	0	1	3064	9344190	cluster_2	0.586659
chr3L	9344199	9346266	NM_001169926	0	+	9344199	9346266	0	1	2067	9344190	cluster_2	0.586659
chr3L	4174858	4178270	NM_139609	0	-	4174858	4178270	0	1	3412	4174854	cluster_2	0.591517
chr3R	24862930	24864216	NM_143044	0	+	24862930	24864216	0	1	1286	24862928	cluster_2	0.544675
chr2L	3404459	3426719	NM_205903	0	-	3404459	3426719	0	1	22260	3404456	cluster_2	0.519116
chr3L	3280238	3290896	NM_001259667	0	+	3280238	3290896	0	1	10658	3280235	cluster_2	0.606578
chr3L	3280238	3290896	NM_001259668	0	+	3280238	3290896	0	1	10658	3280235	cluster_2	0.606578
chr3L	3280238	3290896	NM_139541	0	+	3280238	3290896	0	1	10658	3280235	cluster_2	0.606578
chr3L	3280238	3290896	NM_001259666	0	+	3280238	3290896	0	1	10658	3280235	cluster_2	0.606578
chr2L	7069535	7084635	NM_078775	0	-	7069535	7084635	0	1	15100	7069528	cluster_2	0.227884
chr2L	10699516	10701544	NM_001298882	0	-	10699516	10701544	0	1	2028	10699515	cluster_2	0.623863
chr2L	10699407	10701544	NM_078816	0	-	10699407	10701544	0	1	2137	10699406	cluster_2	0.623863
chr3L	9048879	9066027	NM_168311	0	-	9048879	9066027	0	1	17148	9048870	cluster_2	0.607353
chr3L	9048879	9066027	NM_001104085	0	-	9048879	9066027	0	1	17148	9048870	cluster_2	0.607353
chr2L	16766565	16788766	NM_165190	0	+	16766565	16788766	0	1	22201	16766564	cluster_2	0.530344
chr2L	16766733	16788766	NM_165185	0	+	16766733	16788766	0	1	22033	16766732	cluster_2	0.526614
chr2L	16766733	16788766	NM_001169519	0	+	16766733	16788766	0	1	22033	16766732	cluster_2	0.526614
chr2L	16766733	16788766	NM_165189	0	+	16766733	16788766	0	1	22033	16766732	cluster_2	0.526614
chr2L	16766733	16788766	NM_001259119	0	+	16766733	16788766	0	1	22033	16766732	cluster_2	0.526614
chr2L	16766733	16788766	NM_165181	0	+	16766733	16788766	0	1	22033	16766732	cluster_2	0.526614
chr2L	16766733	16788766	NM_165182	0	+	16766733	16788766	0	1	22033	16766732	cluster_2	0.526614
chr2L	16766733	16788766	NM_165183	0	+	16766733	16788766	0	1	22033	16766732	cluster_2	0.526614
chr2L	16766733	16788766	NM_165186	0	+	16766733	16788766	0	1	22033	16766732	cluster_2	0.526614
chr2L	16766733	16788766	NM_165187	0	+	16766733	16788766	0	1	22033	16766732	cluster_2	0.526614
chr2L	16766733	16788766	NM_165188	0	+	16766733	16788766	0	1	22033	16766732	cluster_2	0.526614
chr2L	16766733	16788766	NM_165191	0	+	16766733	16788766	0	1	22033	16766732	cluster_2	0.526614
chr2L	16766733	16788766	NM_165192	0	+	16766733	16788766	0	1	22033	16766732	cluster_2	0.526614
chr2L	16766733	16788766	NM_078863	0	+	16766733	16788766	0	1	22033	16766732	cluster_2	0.526614
chr2L	16766733	16788766	NM_001169521	0	+	16766733	16788766	0	1	22033	16766732	cluster_2	0.526614
chrX	12497187	12516565	NM_132577	0	+	12497187	12516565	0	1	19378	12497186	cluster_2	0.584239
chr2R	16611875	16624894	NM_001169698	0	+	16611875	16624894	0	1	13019	16611874	cluster_2	0.475004
chr3L	1324562	1329617	NM_057586	0	+	1324562	1329617	0	1	5055	1324561	cluster_2	0.558794
chr2L	15630001	15633004	NM_001299031	0	+	15630001	15633004	0	1	3003	15630000	cluster_2	0.552381
chr3L	21198260	21203232	NM_176378	0	-	21198260	21203232	0	1	4972	21198258	cluster_2	0.572572
chrX	3465736	3473450	NM_166974	0	-	3465736	3473450	0	1	7714	3465733	cluster_2	0.585271
chrX	11907408	11917260	NM_001258706	0	-	11907408	11917260	0	1	9852	11907407	cluster_2	0.547109
chrX	11908283	11917260	NM_132540	0	-	11908283	11917260	0	1	8977	11908282	cluster_2	0.547109
chrX	11907408	11917260	NM_167313	0	-	11907408	11917260	0	1	9852	11907407	cluster_2	0.547109
chr2R	17100240	17107542	NM_137344	0	+	17100240	17107542	0	1	7302	17100239	cluster_2	0.602229
chr3L	19606207	19608368	NM_140875	0	+	19606207	19608368	0	1	2161	19606206	cluster_2	0.617363
chr2R	7025009	7028082	NM_078908	0	+	7025009	7028082	0	1	3073	7025002	cluster_2	0.402391
chr2R	12659496	12661750	NM_001299430	0	-	12659496	12661750	0	1	2254	12659495	cluster_2	0.57844
chr2R	11324313	11336462	NM_001144173	0	+	11324313	11336462	0	1	12149	11324312	cluster_2	0.519059
chr3R	12667879	12673959	NM_001275577	0	+	12667879	12673959	0	1	6080	12667878	cluster_2	0.600455
chr3R	12667879	12673959	NM_001275579	0	+	12667879	12673959	0	1	6080	12667878	cluster_2	0.600455
chr3R	12667879	12673959	NM_001170127	0	+	12667879	12673959	0	1	6080	12667878	cluster_2	0.600455
chr3R	18378123	18381178	NM_001300461	0	-	18378123	18381178	0	1	3055	18378122	cluster_2	0.381701
chr3R	18378123	18381178	NM_142460	0	-	18378123	18381178	0	1	3055	18378122	cluster_2	0.381701
chr3R	18378123	18381178	NM_169809	0	-	18378123	18381178	0	1	3055	18378122	cluster_2	0.381701
chr3R	18378123	18381178	NM_206511	0	-	18378123	18381178	0	1	3055	18378122	cluster_2	0.381701
chrX	18435718	18440581	NM_167617	0	-	18435718	18440581	0	1	4863	18435717	cluster_2	0.623414
chr3R	18216141	18218014	NM_142433	0	+	18216141	18218014	0	1	1873	18216140	cluster_2	0.605294
chr3L	21198260	21202882	NM_176379	0	-	21198260	21202882	0	1	4622	21198258	cluster_2	0.552911
chr2L	4400952	4403142	NM_001144318	0	+	4400952	4403142	0	1	2190	4400948	cluster_2	0.606346
chr2L	4400952	4403142	NM_175956	0	+	4400952	4403142	0	1	2190	4400948	cluster_2	0.606346
chr3L	5598556	5599692	NM_139721	0	-	5598556	5599692	0	1	1136	5598551	cluster_2	0.531297
chrX	18105567	18114734	NM_167603	0	-	18105567	18114734	0	1	9167	18105566	cluster_2	0.630194
chrX	18105567	18114734	NM_167605	0	-	18105567	18114734	0	1	9167	18105566	cluster_2	0.630194
chrX	11788487	11792253	NM_001298209	0	+	11788487	11792253	0	1	3766	11788486	cluster_2	0.617675
chr3L	21294491	21296698	NM_001275215	0	+	21294491	21296698	0	1	2207	21294489	cluster_2	0.581368
chrX	9881952	9882640	NM_001298137	0	+	9881952	9882640	0	1	688	9881943	cluster_2	0.560014
chrX	9881952	9883670	NM_132359	0	+	9881952	9883670	0	1	1718	9881943	cluster_2	0.560014
chrX	8838322	8872774	NM_001258653	0	+	8838322	8872774	0	1	34452	8838314	cluster_2	0.585487
chr2L	1186253	1196807	NM_001258904	0	+	1186253	1196807	0	1	10554	1186252	cluster_2	0.587164
chr2L	1186253	1196807	NM_134742	0	+	1186253	1196807	0	1	10554	1186252	cluster_2	0.587164
chr3L	8054332	8056375	NM_001169904	0	-	8054332	8056375	0	1	2043	8054324	cluster_2	0.590966
chr3L	3510973	3512681	NM_057232	0	-	3510973	3512681	0	1	1708	3510970	cluster_2	0.616381
chr2R	12953111	12955712	NM_001299438	0	+	12953111	12955712	0	1	2601	12953110	cluster_2	0.610253
chr2R	7045768	7048538	NM_078914	0	+	7045768	7048538	0	1	2770	7045761	cluster_2	0.490484
chr2L	5066011	5070543	NM_001298682	0	+	5066011	5070543	0	1	4532	5066006	cluster_2	0.587912
chr2L	5066011	5070581	NM_001273154	0	+	5066011	5070581	0	1	4570	5066006	cluster_2	0.587912
chr2L	5066011	5070581	NM_001298683	0	+	5066011	5070581	0	1	4570	5066006	cluster_2	0.587912
chr2L	5066011	5070543	NM_164626	0	+	5066011	5070543	0	1	4532	5066006	cluster_2	0.587912
chrX	19183420	19187278	NM_001272770	0	+	19183420	19187278	0	1	3858	19183419	cluster_2	0.609997
chrX	19183420	19187278	NM_206789	0	+	19183420	19187278	0	1	3858	19183419	cluster_2	0.609997
chrX	9884441	9885044	NM_167206	0	+	9884441	9885044	0	1	603	9884432	cluster_2	0.593759
chrX	9884441	9885044	NM_132360	0	+	9884441	9885044	0	1	603	9884432	cluster_2	0.593759
chr2R	21076839	21088226	NM_166421	0	+	21076839	21088226	0	1	11387	21076837	cluster_2	0.610633
chr3R	29685735	29689311	NM_001276148	0	-	29685735	29689311	0	1	3576	29685733	cluster_2	0.561899
chr2L	15630082	15632618	NM_135917	0	+	15630082	15632618	0	1	2536	15630081	cluster_2	0.560819
chr2L	15630082	15634987	NM_001299032	0	+	15630082	15634987	0	1	4905	15630081	cluster_2	0.560819
chr2R	12953552	12955170	NM_136987	0	+	12953552	12955170	0	1	1618	12953551	cluster_2	0.602591
chr2L	16842299	16848716	NM_001299068	0	-	16842299	16848716	0	1	6417	16842298	cluster_2	0.589464
chr2L	16843208	16848716	NM_001273593	0	-	16843208	16848716	0	1	5508	16843207	cluster_2	0.589464
chr2L	16843208	16848716	NM_135972	0	-	16843208	16848716	0	1	5508	16843207	cluster_2	0.589464
chr2R	16607653	16624894	NM_137299	0	+	16607653	16624894	0	1	17241	16607652	cluster_2	0.489788
chr3R	26619117	26620224	NM_143227	0	+	26619117	26620224	0	1	1107	26619115	cluster_2	0.627693
chr3R	23091723	23095184	NM_001300550	0	+	23091723	23095184	0	1	3461	23091721	cluster_2	0.587386
chr3L	16497650	16500460	NM_079384	0	+	16497650	16500460	0	1	2810	16497649	cluster_2	0.610941
chr2L	6007504	6011233	NM_164672	0	-	6007504	6011233	0	1	3729	6007498	cluster_2	0.614902
chr2L	3404459	3422957	NM_134929	0	-	3404459	3422957	0	1	18498	3404456	cluster_2	0.503703
chr3R	16484565	16495422	NM_142297	0	-	16484565	16495422	0	1	10857	16484564	cluster_2	0.609393
chr2R	19122230	19129300	NM_137551	0	-	19122230	19129300	0	1	7070	19122229	cluster_2	0.55088
chr3L	21198260	21200688	NM_176381	0	-	21198260	21200688	0	1	2428	21198258	cluster_2	0.548781
chr3L	21198260	21200688	NM_176380	0	-	21198260	21200688	0	1	2428	21198258	cluster_2	0.548781
chr3L	21198260	21200688	NM_176377	0	-	21198260	21200688	0	1	2428	21198258	cluster_2	0.548781
chrX	13593576	13599780	NM_167376	0	-	13593576	13599780	0	1	6204	13593575	cluster_2	0.631344
chr3R	12375732	12376572	NM_080175	0	+	12375732	12376572	0	1	840	12375731	cluster_2	0.547356
chr2L	922792	958098	NM_001103578	0	+	922792	958098	0	1	35306	922783	cluster_2	0.589596
chr2L	922792	958098	NM_134714	0	+	922792	958098	0	1	35306	922783	cluster_2	0.589596
chr3L	7760550	7763166	NM_001274613	0	+	7760550	7763166	0	1	2616	7760543	cluster_2	0.6049
chr3L	7760550	7763166	NM_001274614	0	+	7760550	7763166	0	1	2616	7760543	cluster_2	0.6049
chr3R	30132980	30134599	NM_176587	0	-	30132980	30134599	0	1	1619	30132977	cluster_2	0.615086
chr2L	19518938	19525453	NM_001299156	0	+	19518938	19525453	0	1	6515	19518937	cluster_2	0.625906
chr2R	17104454	17107542	NM_001144215	0	+	17104454	17107542	0	1	3088	17104453	cluster_2	0.619265
chrX	19077719	19078592	NM_133117	0	+	19077719	19078592	0	1	873	19077718	cluster_2	0.597535
chr3R	6111670	6112302	NM_169126	0	-	6111670	6112302	0	1	632	6111664	cluster_2	0.586438
chr2R	16608030	16623939	NM_001259441	0	+	16608030	16623939	0	1	15909	16608029	cluster_2	0.428623
chrX	2920118	2924426	NM_130680	0	+	2920118	2924426	0	1	4308	2920116	cluster_2	0.627614
chrX	2920118	2924426	NM_001272269	0	+	2920118	2924426	0	1	4308	2920116	cluster_2	0.627614
chrX	2920118	2923468	NM_166955	0	+	2920118	2923468	0	1	3350	2920116	cluster_2	0.627614
chrX	2920118	2923468	NM_001031868	0	+	2920118	2923468	0	1	3350	2920116	cluster_2	0.627614
chr2R	8204889	8205706	NM_136520	0	-	8204889	8205706	0	1	817	8204881	cluster_2	0.626003
chr2L	19518823	19525453	NM_136135	0	+	19518823	19525453	0	1	6630	19518822	cluster_2	0.626348
chr2L	9903378	9908633	NM_001169455	0	-	9903378	9908633	0	1	5255	9903369	cluster_2	0.628457
chr2L	9903278	9908633	NM_001169457	0	-	9903278	9908633	0	1	5355	9903269	cluster_2	0.628457
chr2L	9903378	9908633	NM_001169452	0	-	9903378	9908633	0	1	5255	9903369	cluster_2	0.628457
chr2L	9903378	9908633	NM_001169453	0	-	9903378	9908633	0	1	5255	9903369	cluster_2	0.628457
chr2L	9903378	9908633	NM_001169454	0	-	9903378	9908633	0	1	5255	9903369	cluster_2	0.628457
chr2L	9903378	9908633	NM_135475	0	-	9903378	9908633	0	1	5255	9903369	cluster_2	0.628457
chr2L	9903378	9908633	NM_176003	0	-	9903378	9908633	0	1	5255	9903369	cluster_2	0.628457
chr2L	9903385	9908633	NM_001144339	0	-	9903385	9908633	0	1	5248	9903376	cluster_2	0.628457
chr2L	9903378	9908633	NM_001169456	0	-	9903378	9908633	0	1	5255	9903369	cluster_2	0.628457
chr2R	23684650	23685543	NM_079103	0	-	23684650	23685543	0	1	893	23684648	cluster_2	0.596455
chr2R	23684650	23685543	NM_001274227	0	-	23684650	23685543	0	1	893	23684648	cluster_2	0.596455
chr3R	18090802	18133749	NM_079671	0	+	18090802	18133749	0	1	42947	18090801	cluster_2	0.598075
chr3R	18090802	18133749	NM_001275764	0	+	18090802	18133749	0	1	42947	18090801	cluster_2	0.598075
chr3L	16970012	16994388	NM_001104160	0	+	16970012	16994388	0	1	24376	16970011	cluster_2	0.615214
chr2R	12383891	12384520	NM_001299414	0	+	12383891	12384520	0	1	629	12383890	cluster_2	0.58754
chr3L	7760452	7763166	NM_079239	0	+	7760452	7763166	0	1	2714	7760445	cluster_2	0.602902
chr2R	10110869	10117137	NM_165747	0	+	10110869	10117137	0	1	6268	10110868	cluster_2	0.586197
chr2R	10110869	10117457	NM_165746	0	+	10110869	10117457	0	1	6588	10110868	cluster_2	0.586197
chrX	8864108	8872774	NM_001272430	0	+	8864108	8872774	0	1	8666	8864100	cluster_2	0.516476
chrX	8864108	8872126	NM_132278	0	+	8864108	8872126	0	1	8018	8864100	cluster_2	0.516476
chrX	8864108	8872774	NM_206663	0	+	8864108	8872774	0	1	8666	8864100	cluster_2	0.516476
chr3R	12662830	12673959	NM_001275574	0	+	12662830	12673959	0	1	11129	12662829	cluster_2	0.625405
chr3R	12662830	12673959	NM_001275578	0	+	12662830	12673959	0	1	11129	12662829	cluster_2	0.625405
chr3R	12662830	12673959	NM_001275576	0	+	12662830	12673959	0	1	11129	12662829	cluster_2	0.625405
chr2R	24081781	24086287	NM_001299893	0	+	24081781	24086287	0	1	4506	24081779	cluster_2	0.556336
chr2R	24081781	24086156	NM_138039	0	+	24081781	24086156	0	1	4375	24081779	cluster_2	0.556336
chrX	11788843	11792253	NM_132520	0	+	11788843	11792253	0	1	3410	11788842	cluster_2	0.616307
chrX	11788843	11791910	NM_167303	0	+	11788843	11791910	0	1	3067	11788842	cluster_2	0.616307
chrX	18689089	18692744	NM_167628	0	-	18689089	18692744	0	1	3655	18689088	cluster_2	0.57963
chr2L	20865214	20867709	NM_001273717	0	+	20865214	20867709	0	1	2495	20865212	cluster_2	0.586364
chr2L	20865214	20867311	NM_136227	0	+	20865214	20867311	0	1	2097	20865212	cluster_2	0.586364
chr3R	9644977	9646154	NM_079570	0	-	9644977	9646154	0	1	1177	9644968	cluster_2	0.613414
chr3L	13480763	13483515	NM_168554	0	+	13480763	13483515	0	1	2752	13480762	cluster_2	0.612086
chr2R	13299598	13301547	NM_137021	0	+	13299598	13301547	0	1	1949	13299597	cluster_2	0.612434
chr3R	27246402	27247992	NM_143291	0	-	27246402	27247992	0	1	1590	27246400	cluster_2	0.624
chrX	19184465	19187278	NM_001298499	0	+	19184465	19187278	0	1	2813	19184464	cluster_2	0.61978
chr3R	6167482	6170309	NM_141360	0	+	6167482	6170309	0	1	2827	6167476	cluster_2	0.607244
chr3R	4266769	4268316	NM_164325	0	+	4266769	4268316	0	1	1547	4266765	cluster_2	0.622047
chr3R	12666828	12673959	NM_001275575	0	+	12666828	12673959	0	1	7131	12666827	cluster_2	0.611848
chr3R	4266951	4268316	NM_141190	0	+	4266951	4268316	0	1	1365	4266947	cluster_2	0.604949
chr3R	8220145	8222188	NM_001170078	0	+	8220145	8222188	0	1	2043	8220137	cluster_2	0.589174
chr3R	8220145	8222167	NM_141514	0	+	8220145	8222167	0	1	2022	8220137	cluster_2	0.589174
chr2L	13967463	13967985	NM_001038816	0	-	13967463	13967985	0	1	522	13967462	cluster_2	0.619472
chr3R	16481166	16481878	NM_001043255	0	+	16481166	16481878	0	1	712	16481165	cluster_2	0.609852
chr2R	11235251	11235755	NM_136802	0	+	11235251	11235755	0	1	504	11235250	cluster_2	0.604921
chr2L	14712470	14713118	NM_001299010	0	+	14712470	14713118	0	1	648	14712469	cluster_2	0.619751
chr2L	12114359	12129896	NM_135708	0	+	12114359	12129896	0	1	15537	12114358	cluster_2	0.540923
chr2L	10032689	10038954	NM_135495	0	+	10032689	10038954	0	1	6265	10032688	cluster_2	0.501947
chr3L	7761366	7763166	NM_001014573	0	+	7761366	7763166	0	1	1800	7761359	cluster_2	0.637475
chr3R	27157947	27159781	NM_143286	0	+	27157947	27159781	0	1	1834	27157945	cluster_2	0.529429
chr3R	27157947	27159781	NM_170318	0	+	27157947	27159781	0	1	1834	27157945	cluster_2	0.529429
chr3R	27685961	27692790	NM_143323	0	+	27685961	27692790	0	1	6829	27685959	cluster_2	0.507422
chr3L	3291458	3299000	NM_001259669	0	+	3291458	3299000	0	1	7542	3291455	cluster_2	0.627573
chrX	8853616	8872774	NM_001272431	0	+	8853616	8872774	0	1	19158	8853608	cluster_2	0.628928
chrX	13593576	13599509	NM_001298286	0	-	13593576	13599509	0	1	5933	13593575	cluster_2	0.626151
chr2L	17486805	17497208	NM_165222	0	-	17486805	17497208	0	1	10403	17486804	cluster_2	0.587564
chr3R	16481233	16481878	NM_169721	0	+	16481233	16481878	0	1	645	16481232	cluster_2	0.608505
chr2R	17088440	17091958	NM_143775	0	-	17088440	17091958	0	1	3518	17088439	cluster_2	0.600319
chr2L	16768610	16788766	NM_001259121	0	+	16768610	16788766	0	1	20156	16768609	cluster_2	0.583656
chr3L	13881770	13883056	NM_168562	0	+	13881770	13883056	0	1	1286	13881769	cluster_2	0.571746
chr3L	13480443	13483515	NM_168553	0	+	13480443	13483515	0	1	3072	13480442	cluster_2	0.613698
chr3L	13480443	13483515	NM_001274876	0	+	13480443	13483515	0	1	3072	13480442	cluster_2	0.613698
chr2L	5062971	5070750	NM_001273155	0	+	5062971	5070750	0	1	7779	5062966	cluster_2	0.596741
chr2L	5062971	5070750	NM_164627	0	+	5062971	5070750	0	1	7779	5062966	cluster_2	0.596741
chr3L	13480447	13483515	NM_168552	0	+	13480447	13483515	0	1	3068	13480446	cluster_2	0.611691
chr2R	13298994	13301547	NM_001299456	0	+	13298994	13301547	0	1	2553	13298993	cluster_2	0.617025
chr3R	30132980	30134309	NM_176589	0	-	30132980	30134309	0	1	1329	30132977	cluster_2	0.611046
chr3R	30132980	30134309	NM_176588	0	-	30132980	30134309	0	1	1329	30132977	cluster_2	0.611046
chr3L	332800	342915	NM_001274277	0	-	332800	342915	0	1	10115	332797	cluster_2	0.61072
chr3L	334657	342915	NM_138186	0	-	334657	342915	0	1	8258	334654	cluster_2	0.61072
chr3L	18086673	18087320	NM_001104166	0	-	18086673	18087320	0	1	647	18086672	cluster_2	0.629242
chr2L	12695835	12698917	NM_165018	0	+	12695835	12698917	0	1	3082	12695834	cluster_2	0.620641
chr2L	12695835	12698917	NM_001259080	0	+	12695835	12698917	0	1	3082	12695834	cluster_2	0.620641
chr2L	19079255	19083322	NM_057258	0	-	19079255	19083322	0	1	4067	19079254	cluster_2	0.552984
chr2L	13968279	13969976	NM_176032	0	-	13968279	13969976	0	1	1697	13968278	cluster_2	0.623587
chrX	1191404	1196660	NM_130535	0	+	1191404	1196660	0	1	5256	1191403	cluster_2	0.640768
chr3R	8807678	8809811	NM_001275460	0	-	8807678	8809811	0	1	2133	8807670	cluster_2	0.605688
chr3R	8808948	8809811	NM_141581	0	-	8808948	8809811	0	1	863	8808940	cluster_2	0.605688
chr2L	12448483	12452047	NM_135726	0	+	12448483	12452047	0	1	3564	12448482	cluster_2	0.587747
chr3L	6944680	6948662	NM_001104056	0	+	6944680	6948662	0	1	3982	6944674	cluster_2	0.601614
chr2L	6263556	6264490	NM_135162	0	-	6263556	6264490	0	1	934	6263550	cluster_2	0.609166
chrX	11787380	11792253	NM_001298208	0	+	11787380	11792253	0	1	4873	11787379	cluster_2	0.612418
chrX	18435718	18437300	NM_133065	0	-	18435718	18437300	0	1	1582	18435717	cluster_2	0.606231
chr2R	17088440	17091609	NM_166215	0	-	17088440	17091609	0	1	3169	17088439	cluster_2	0.606795
chrX	12917476	12949730	NM_001258717	0	+	12917476	12949730	0	1	32254	12917475	cluster_2	0.631521
chrX	12917476	12950417	NM_001258718	0	+	12917476	12950417	0	1	32941	12917475	cluster_2	0.631521
chrX	12917476	12946692	NM_001258719	0	+	12917476	12946692	0	1	29216	12917475	cluster_2	0.631521
chrX	18688537	18693042	NM_078679	0	-	18688537	18693042	0	1	4505	18688536	cluster_2	0.584522
chr3L	5566918	5577348	NM_139716	0	-	5566918	5577348	0	1	10430	5566913	cluster_2	0.566665
chr3L	5566918	5577348	NM_168123	0	-	5566918	5577348	0	1	10430	5566913	cluster_2	0.566665
chr3L	5566918	5577348	NM_001300013	0	-	5566918	5577348	0	1	10430	5566913	cluster_2	0.566665
chr2L	17436829	17448510	NM_001169530	0	-	17436829	17448510	0	1	11681	17436828	cluster_2	0.592226
chr3L	7497210	7498831	NM_001274591	0	-	7497210	7498831	0	1	1621	7497203	cluster_2	0.633992
chr2R	24082708	24086156	NM_166662	0	+	24082708	24086156	0	1	3448	24082706	cluster_2	0.586883
chr2R	17102958	17107542	NM_001274112	0	+	17102958	17107542	0	1	4584	17102957	cluster_2	0.613363
chr3L	22465618	22468076	NM_001300216	0	+	22465618	22468076	0	1	2458	22465616	cluster_2	0.582794
chr3L	5566918	5575146	NM_168124	0	-	5566918	5575146	0	1	8228	5566913	cluster_2	0.600465
chr3R	24373455	24375661	NM_143001	0	-	24373455	24375661	0	1	2206	24373453	cluster_2	0.620114
chrX	1191307	1196660	NM_001297838	0	+	1191307	1196660	0	1	5353	1191306	cluster_2	0.641402
chr2L	16049964	16081684	NM_001299046	0	+	16049964	16081684	0	1	31720	16049963	cluster_2	0.60315
chr2L	16049964	16081684	NM_058160	0	+	16049964	16081684	0	1	31720	16049963	cluster_2	0.60315
chr3L	4294003	4299504	NM_139633	0	-	4294003	4299504	0	1	5501	4293999	cluster_2	0.579188
chr3L	4294003	4299504	NM_168079	0	-	4294003	4299504	0	1	5501	4293999	cluster_2	0.579188
chr2R	19122230	19125218	NM_001299671	0	-	19122230	19125218	0	1	2988	19122229	cluster_2	0.595603
chr3R	12373067	12373813	NM_176479	0	+	12373067	12373813	0	1	746	12373066	cluster_2	0.620536
chrX	11555284	11556438	NM_001298198	0	-	11555284	11556438	0	1	1154	11555283	cluster_2	0.634739
chrX	9054697	9061145	NM_001298102	0	-	9054697	9061145	0	1	6448	9054688	cluster_2	0.61288
chrX	16826680	16828142	NM_132943	0	-	16826680	16828142	0	1	1462	16826679	cluster_2	0.599065
chr2L	1359836	1361821	NM_001298631	0	-	1359836	1361821	0	1	1985	1359835	cluster_2	0.596971
chr3R	13543965	13545400	NM_169526	0	-	13543965	13545400	0	1	1435	13543964	cluster_2	0.571709
chr3R	17320003	17366119	NM_079660	0	-	17320003	17366119	0	1	46116	17320002	cluster_2	0.624886
chr3L	7497269	7498671	NM_139873	0	-	7497269	7498671	0	1	1402	7497262	cluster_2	0.633831
chrX	16827116	16828116	NM_001201724	0	-	16827116	16828116	0	1	1000	16827115	cluster_2	0.601855
chr3L	1475437	1478941	NM_176273	0	-	1475437	1478941	0	1	3504	1475436	cluster_2	0.574527
chr3R	10171155	10189603	NM_141727	0	-	10171155	10189603	0	1	18448	10171154	cluster_2	0.418485
chr3R	10171155	10189603	NM_001043235	0	-	10171155	10189603	0	1	18448	10171154	cluster_2	0.418485
chr3R	10171155	10189603	NM_001275525	0	-	10171155	10189603	0	1	18448	10171154	cluster_2	0.418485
chr3R	10171155	10189603	NM_001275524	0	-	10171155	10189603	0	1	18448	10171154	cluster_2	0.418485
chr2L	1359982	1361735	NM_001272938	0	-	1359982	1361735	0	1	1753	1359981	cluster_2	0.595044
chr2L	1359982	1361735	NM_175946	0	-	1359982	1361735	0	1	1753	1359981	cluster_2	0.595044
chr2L	14712664	14713298	NM_135872	0	+	14712664	14713298	0	1	634	14712663	cluster_2	0.622641
chr2L	14712664	14713118	NM_001201882	0	+	14712664	14713118	0	1	454	14712663	cluster_2	0.622641
chr3L	4148695	4152473	NM_001274477	0	+	4148695	4152473	0	1	3778	4148691	cluster_2	0.576915
chr3L	4148695	4152473	NM_139605	0	+	4148695	4152473	0	1	3778	4148691	cluster_2	0.576915
chr3R	24382919	24385052	NM_170143	0	-	24382919	24385052	0	1	2133	24382917	cluster_2	0.610801
chr3R	24382919	24385052	NM_143002	0	-	24382919	24385052	0	1	2133	24382917	cluster_2	0.610801
chr2R	10721334	10729203	NM_078963	0	-	10721334	10729203	0	1	7869	10721333	cluster_2	0.60099
chr2R	10722967	10729203	NM_001370044	0	-	10722967	10729203	0	1	6236	10722966	cluster_2	0.60099
chr2L	19079255	19107785	NM_001259156	0	-	19079255	19107785	0	1	28530	19079254	cluster_2	0.602224
chr3L	13878993	13883056	NM_140409	0	+	13878993	13883056	0	1	4063	13878992	cluster_2	0.584426
chrX	2919769	2923468	NM_166956	0	+	2919769	2923468	0	1	3699	2919767	cluster_2	0.630082
chr2R	16618035	16623939	NM_001169697	0	+	16618035	16623939	0	1	5904	16618034	cluster_2	0.623046
chr2L	16843208	16847197	NM_165197	0	-	16843208	16847197	0	1	3989	16843207	cluster_2	0.565533
chr2L	16842346	16847197	NM_001273594	0	-	16842346	16847197	0	1	4851	16842345	cluster_2	0.565533
chr2R	18860374	18862078	NM_137543	0	-	18860374	18862078	0	1	1704	18860373	cluster_2	0.600672
chr3R	19652368	19656465	NM_142567	0	-	19652368	19656465	0	1	4097	19652367	cluster_2	0.627841
chrX	12486969	12489448	NM_132575	0	+	12486969	12489448	0	1	2479	12486968	cluster_2	0.591306
chr2L	19079255	19108111	NM_165277	0	-	19079255	19108111	0	1	28856	19079254	cluster_2	0.602153
chr2L	19912937	19913516	NM_176063	0	-	19912937	19913516	0	1	579	19912936	cluster_2	0.617083
chr2L	13977301	13979569	NM_135850	0	+	13977301	13979569	0	1	2268	13977300	cluster_2	0.617042
chr3L	6942855	6949313	NM_001274560	0	+	6942855	6949313	0	1	6458	6942849	cluster_2	0.627511
chr3L	6942855	6948662	NM_139804	0	+	6942855	6948662	0	1	5807	6942849	cluster_2	0.627511
chr3L	6942855	6949313	NM_001274559	0	+	6942855	6949313	0	1	6458	6942849	cluster_2	0.627511
chr3L	6942855	6949313	NM_001274561	0	+	6942855	6949313	0	1	6458	6942849	cluster_2	0.627511
chr2L	1256416	1294687	NM_134748	0	+	1256416	1294687	0	1	38271	1256415	cluster_2	0.563026
chr2L	1256416	1296596	NM_001382178	0	+	1256416	1296596	0	1	40180	1256415	cluster_2	0.563026
chr2R	16566022	16570120	NM_166182	0	+	16566022	16570120	0	1	4098	16566021	cluster_2	0.584558
chr2R	16566022	16570120	NM_176203	0	+	16566022	16570120	0	1	4098	16566021	cluster_2	0.584558
chr2R	16566022	16570120	NM_176202	0	+	16566022	16570120	0	1	4098	16566021	cluster_2	0.584558
chr2R	16566022	16570120	NM_001299563	0	+	16566022	16570120	0	1	4098	16566021	cluster_2	0.584558
chr2R	19697722	19698508	NM_137598	0	+	19697722	19698508	0	1	786	19697721	cluster_2	0.62738
chr3L	1325116	1329617	NM_167870	0	+	1325116	1329617	0	1	4501	1325115	cluster_2	0.618975
chr2R	14512558	14515211	NM_137124	0	-	14512558	14515211	0	1	2653	14512557	cluster_2	0.605781
chr2L	12696191	12698917	NM_001298951	0	+	12696191	12698917	0	1	2726	12696190	cluster_2	0.610024
chr2L	20376980	20382356	NM_136186	0	-	20376980	20382356	0	1	5376	20376978	cluster_2	0.583532
chr2L	8672697	8676804	NM_058156	0	+	8672697	8676804	0	1	4107	8672689	cluster_2	0.624041
chr3R	17091532	17095547	NM_169746	0	-	17091532	17095547	0	1	4015	17091531	cluster_2	0.595262
chr3R	27657562	27660177	NM_057291	0	-	27657562	27660177	0	1	2615	27657560	cluster_2	0.607998
chr3R	27657562	27660177	NM_057292	0	-	27657562	27660177	0	1	2615	27657560	cluster_2	0.607998
chr3R	27657077	27660177	NM_001300640	0	-	27657077	27660177	0	1	3100	27657075	cluster_2	0.607998
chr3R	8995228	9001886	NM_169249	0	-	8995228	9001886	0	1	6658	8995220	cluster_2	0.584322
chr2R	13246669	13247759	NM_057295	0	+	13246669	13247759	0	1	1090	13246668	cluster_2	0.637216
chr2R	13246669	13248879	NM_001014522	0	+	13246669	13248879	0	1	2210	13246668	cluster_2	0.637216
chr3R	29716253	29716827	NM_143456	0	-	29716253	29716827	0	1	574	29716251	cluster_2	0.637665
chr3R	29716253	29716896	NM_001276149	0	-	29716253	29716896	0	1	643	29716251	cluster_2	0.631495
chr3R	11735446	11736814	NM_141853	0	+	11735446	11736814	0	1	1368	11735445	cluster_2	0.611422
chr2L	17436829	17450364	NM_165217	0	-	17436829	17450364	0	1	13535	17436828	cluster_2	0.552228
chr2L	17436829	17450364	NM_165218	0	-	17436829	17450364	0	1	13535	17436828	cluster_2	0.552228
chr2L	17438645	17450364	NM_165219	0	-	17438645	17450364	0	1	11719	17438644	cluster_2	0.552228
chr3L	3294747	3299000	NM_139542	0	+	3294747	3299000	0	1	4253	3294744	cluster_2	0.614123
chr3L	9048811	9062948	NM_168312	0	-	9048811	9062948	0	1	14137	9048802	cluster_2	0.623215
chr3R	18902337	18902933	NM_001104362	0	-	18902337	18902933	0	1	596	18902336	cluster_2	0.614356
chrX	16826680	16835520	NM_001258792	0	-	16826680	16835520	0	1	8840	16826679	cluster_2	0.474019
chrX	16826680	16835520	NM_001103536	0	-	16826680	16835520	0	1	8840	16826679	cluster_2	0.474019
chr2L	8673151	8676804	NM_001259017	0	+	8673151	8676804	0	1	3653	8673143	cluster_2	0.626683
chr2L	18993359	18995934	NM_001299152	0	-	18993359	18995934	0	1	2575	18993358	cluster_2	0.56155
chr2L	18993616	18995934	NM_136085	0	-	18993616	18995934	0	1	2318	18993615	cluster_2	0.56155
chr2R	21175314	21182608	NM_166430	0	+	21175314	21182608	0	1	7294	21175312	cluster_2	0.609661
chr3R	6278530	6282495	NM_141374	0	+	6278530	6282495	0	1	3965	6278524	cluster_2	0.625711
chr3R	11735615	11736877	NM_001275554	0	+	11735615	11736877	0	1	1262	11735614	cluster_2	0.611686
chr2R	24640682	24642239	NM_138107	0	-	24640682	24642239	0	1	1557	24640680	cluster_2	0.623891
chr2R	16226500	16229869	NM_079035	0	+	16226500	16229869	0	1	3369	16226499	cluster_2	0.561561
chr3R	17232252	17265049	NM_001170164	0	-	17232252	17265049	0	1	32797	17232251	cluster_2	0.613228
chr3L	993982	995703	NM_206227	0	+	993982	995703	0	1	1721	993973	cluster_2	0.619992
chr3L	21295395	21296698	NM_141042	0	+	21295395	21296698	0	1	1303	21295393	cluster_2	0.580263
chr3L	15517423	15519592	NM_001202181	0	-	15517423	15519592	0	1	2169	15517422	cluster_2	0.620013
chr2R	16609127	16623939	NM_001259442	0	+	16609127	16623939	0	1	14812	16609126	cluster_2	0.531436
chr3L	4087580	4090900	NM_001259682	0	+	4087580	4090900	0	1	3320	4087576	cluster_2	0.615747
chr3L	4087580	4092706	NM_001259683	0	+	4087580	4092706	0	1	5126	4087576	cluster_2	0.615747
chr3L	4087580	4091302	NM_139598	0	+	4087580	4091302	0	1	3722	4087576	cluster_2	0.615747
chr3L	334258	341388	NM_001259604	0	-	334258	341388	0	1	7130	334255	cluster_2	0.599128
chr3L	332800	341388	NM_001259605	0	-	332800	341388	0	1	8588	332797	cluster_2	0.599128
chr3R	29718662	29722388	NM_143457	0	+	29718662	29722388	0	1	3726	29718660	cluster_2	0.633026
chrX	2885185	2885914	NM_130678	0	-	2885185	2885914	0	1	729	2885183	cluster_2	0.619235
chr2R	21084334	21088226	NM_166424	0	+	21084334	21088226	0	1	3892	21084332	cluster_2	0.604215
chr2L	5064371	5070750	NM_164625	0	+	5064371	5070750	0	1	6379	5064366	cluster_2	0.57091
chr2L	5064371	5068803	NM_001201761	0	+	5064371	5068803	0	1	4432	5064366	cluster_2	0.57091
chr2L	5064371	5070750	NM_001014468	0	+	5064371	5070750	0	1	6379	5064366	cluster_2	0.57091
chr3L	12179875	12183347	NM_140298	0	+	12179875	12183347	0	1	3472	12179874	cluster_2	0.618748
chrX	9908662	9911126	NM_001298138	0	-	9908662	9911126	0	1	2464	9908653	cluster_2	0.626887
chrX	9909391	9911126	NM_132362	0	-	9909391	9911126	0	1	1735	9909382	cluster_2	0.626887
chr2R	13127914	13129052	NM_136993	0	-	13127914	13129052	0	1	1138	13127913	cluster_2	0.610408
chr3L	13843655	13845149	NM_168559	0	+	13843655	13845149	0	1	1494	13843654	cluster_2	0.598526
chr3L	13843655	13845316	NM_168558	0	+	13843655	13845316	0	1	1661	13843654	cluster_2	0.598526
chr2L	3706550	3707063	NM_164550	0	-	3706550	3707063	0	1	513	3706547	cluster_2	0.577768
chr3R	18303278	18314407	NM_142453	0	-	18303278	18314407	0	1	11129	18303277	cluster_2	0.579263
chr3R	18306321	18314407	NM_001275778	0	-	18306321	18314407	0	1	8086	18306320	cluster_2	0.579263
chr2L	6120673	6124653	NM_001258983	0	+	6120673	6124653	0	1	3980	6120667	cluster_2	0.613897
chr2R	16558566	16565238	NM_001274097	0	-	16558566	16565238	0	1	6672	16558565	cluster_2	0.593056
chr2R	16558566	16565238	NM_079039	0	-	16558566	16565238	0	1	6672	16558565	cluster_2	0.593056
chr2L	19079255	19106275	NM_001273630	0	-	19079255	19106275	0	1	27020	19079254	cluster_2	0.601059
chr2L	19079255	19106275	NM_001259157	0	-	19079255	19106275	0	1	27020	19079254	cluster_2	0.601059
chr3L	11798947	11800861	NM_140252	0	-	11798947	11800861	0	1	1914	11798946	cluster_2	0.620835
chr3R	24714783	24717430	NM_170166	0	+	24714783	24717430	0	1	2647	24714781	cluster_2	0.618192
chr3R	23097727	23099191	NM_142866	0	+	23097727	23099191	0	1	1464	23097725	cluster_2	0.60176
chr2L	17486805	17492315	NM_165223	0	-	17486805	17492315	0	1	5510	17486804	cluster_2	0.624869
chr2L	17486805	17492315	NM_001259137	0	-	17486805	17492315	0	1	5510	17486804	cluster_2	0.624869
chr2L	20840749	20849182	NM_001299184	0	+	20840749	20849182	0	1	8433	20840747	cluster_2	0.589279
chr2R	12651300	12652487	NM_136961	0	-	12651300	12652487	0	1	1187	12651299	cluster_2	0.607801
chr2L	20840800	20849182	NM_144336	0	+	20840800	20849182	0	1	8382	20840798	cluster_2	0.587527
chr2L	19079255	19108427	NM_001259159	0	-	19079255	19108427	0	1	29172	19079254	cluster_2	0.60515
chr3R	30490073	30491987	NM_143544	0	+	30490073	30491987	0	1	1914	30490070	cluster_2	0.620618
chr2L	10761115	10764971	NM_135607	0	+	10761115	10764971	0	1	3856	10761114	cluster_2	0.633196
chr2R	12375285	12375678	NM_136924	0	+	12375285	12375678	0	1	393	12375284	cluster_2	0.616152
chr2R	23329542	23330068	NM_166593	0	-	23329542	23330068	0	1	526	23329540	cluster_2	0.590871
chr3R	4130520	4137882	NM_001015157	0	+	4130520	4137882	0	1	7362	4130516	cluster_2	0.617769
chr3R	4130520	4137882	NM_001015161	0	+	4130520	4137882	0	1	7362	4130516	cluster_2	0.617769
chr3R	4130520	4137882	NM_001201439	0	+	4130520	4137882	0	1	7362	4130516	cluster_2	0.617769
chr3R	4130520	4137882	NM_001015162	0	+	4130520	4137882	0	1	7362	4130516	cluster_2	0.617769
chr3R	4130520	4137882	NM_001015158	0	+	4130520	4137882	0	1	7362	4130516	cluster_2	0.617769
chr3R	4130520	4137882	NM_001015159	0	+	4130520	4137882	0	1	7362	4130516	cluster_2	0.617769
chr3R	4130520	4137882	NM_001015160	0	+	4130520	4137882	0	1	7362	4130516	cluster_2	0.617769
chr3L	1196316	1199339	NM_167856	0	+	1196316	1199339	0	1	3023	1196315	cluster_2	0.605506
chr3L	1196316	1199339	NM_167857	0	+	1196316	1199339	0	1	3023	1196315	cluster_2	0.605506
chr3L	16986650	16994388	NM_140685	0	+	16986650	16994388	0	1	7738	16986649	cluster_2	0.53806
chr3L	16986634	16994388	NM_168706	0	+	16986634	16994388	0	1	7754	16986633	cluster_2	0.546671
chr3L	16986634	16994388	NM_168705	0	+	16986634	16994388	0	1	7754	16986633	cluster_2	0.546671
chr2L	1240035	1243018	NM_001272936	0	+	1240035	1243018	0	1	2983	1240034	cluster_2	0.624722
chr2L	1240035	1242205	NM_134747	0	+	1240035	1242205	0	1	2170	1240034	cluster_2	0.624722
chr4	247123	253329	NM_001103380	0	-	247123	253329	0	1	6206	247121	cluster_2	0.617101
chr4	247123	253329	NM_001103381	0	-	247123	253329	0	1	6206	247121	cluster_2	0.617101
chr2L	9256562	9291798	NM_164851	0	+	9256562	9291798	0	1	35236	9256553	cluster_2	0.602108
chr2L	9256562	9293264	NM_080068	0	+	9256562	9293264	0	1	36702	9256553	cluster_2	0.602108
chr2L	9256562	9291798	NM_001201820	0	+	9256562	9291798	0	1	35236	9256553	cluster_2	0.602108
chr2L	9256562	9295521	NM_001169447	0	+	9256562	9295521	0	1	38959	9256553	cluster_2	0.602108
chr2L	9256562	9293264	NM_001298847	0	+	9256562	9293264	0	1	36702	9256553	cluster_2	0.602108
chr2L	9256562	9302494	NM_164852	0	+	9256562	9302494	0	1	45932	9256553	cluster_2	0.602108
chr3R	12664175	12673959	NM_141965	0	+	12664175	12673959	0	1	9784	12664174	cluster_2	0.626092
chr3L	1674708	1715541	NM_139392	0	+	1674708	1715541	0	1	40833	1674707	cluster_2	0.620459
chr2L	9256939	9291798	NM_001259021	0	+	9256939	9291798	0	1	34859	9256930	cluster_2	0.601721
chr3R	23711526	23713313	NM_142917	0	+	23711526	23713313	0	1	1787	23711524	cluster_2	0.631061
chr2R	19122230	19127624	NM_166324	0	-	19122230	19127624	0	1	5394	19122229	cluster_2	0.594136
chr2L	19455677	19457723	NM_136124	0	+	19455677	19457723	0	1	2046	19455676	cluster_2	0.597124
chr2L	19455677	19457723	NM_165302	0	+	19455677	19457723	0	1	2046	19455676	cluster_2	0.597124
chr2R	9811318	9812774	NM_165696	0	-	9811318	9812774	0	1	1456	9811309	cluster_2	0.608687
chr3R	5400593	5404135	NM_169053	0	-	5400593	5404135	0	1	3542	5400588	cluster_2	0.593079
chr3R	5400593	5404135	NM_141278	0	-	5400593	5404135	0	1	3542	5400588	cluster_2	0.593079
chr3R	9731220	9733250	NM_079573	0	-	9731220	9733250	0	1	2030	9731211	cluster_2	0.58337
chr3R	17091532	17098807	NM_001275727	0	-	17091532	17098807	0	1	7275	17091531	cluster_2	0.624575
chr3R	17091532	17098807	NM_169747	0	-	17091532	17098807	0	1	7275	17091531	cluster_2	0.624575
chr3R	17091532	17098807	NM_001144595	0	-	17091532	17098807	0	1	7275	17091531	cluster_2	0.624575
chr2R	6831295	6831793	NM_001103734	0	-	6831295	6831793	0	1	498	6831289	cluster_2	0.627087
chr2R	12383044	12384520	NM_136927	0	+	12383044	12384520	0	1	1476	12383043	cluster_2	0.618479
chr3L	3090984	3106958	NM_139511	0	-	3090984	3106958	0	1	15974	3090981	cluster_2	0.540794
chr3L	7655388	7716324	NM_001202138	0	-	7655388	7716324	0	1	60936	7655381	cluster_2	0.610556
chr3L	7655388	7716324	NM_001202140	0	-	7655388	7716324	0	1	60936	7655381	cluster_2	0.610556
chr2R	19122230	19126269	NM_001299672	0	-	19122230	19126269	0	1	4039	19122229	cluster_2	0.606634
chr2R	19122230	19126269	NM_001299670	0	-	19122230	19126269	0	1	4039	19122229	cluster_2	0.606634
chr3R	15139957	15141715	NM_142164	0	+	15139957	15141715	0	1	1758	15139956	cluster_2	0.603253
chr3L	6111466	6122862	NM_079221	0	+	6111466	6122862	0	1	11396	6111460	cluster_2	0.603803
chr2R	18621540	18622986	NM_137505	0	+	18621540	18622986	0	1	1446	18621539	cluster_2	0.592351
chr3R	19652368	19657866	NM_169871	0	-	19652368	19657866	0	1	5498	19652367	cluster_2	0.626546
chr3R	19652368	19657866	NM_169870	0	-	19652368	19657866	0	1	5498	19652367	cluster_2	0.626546
chr3L	4294003	4307718	NM_168078	0	-	4294003	4307718	0	1	13715	4293999	cluster_2	0.588136
chr2L	8535785	8537932	NM_164829	0	+	8535785	8537932	0	1	2147	8535777	cluster_2	0.62065
chr2L	8535785	8541439	NM_001273334	0	+	8535785	8541439	0	1	5654	8535777	cluster_2	0.62065
chr2L	8535785	8537932	NM_164828	0	+	8535785	8537932	0	1	2147	8535777	cluster_2	0.62065
chr2R	16945554	16947231	NM_137324	0	+	16945554	16947231	0	1	1677	16945553	cluster_2	0.592662
chrX	16564314	16569440	NM_001272693	0	-	16564314	16569440	0	1	5126	16564313	cluster_2	0.613411
chr3R	4204492	4215314	NM_001043190	0	-	4204492	4215314	0	1	10822	4204488	cluster_2	0.620967
chr3R	4204492	4215314	NM_141180	0	-	4204492	4215314	0	1	10822	4204488	cluster_2	0.620967
chr3L	16305224	16305870	NM_140611	0	-	16305224	16305870	0	1	646	16305223	cluster_2	0.602423
chr3L	332800	339016	NM_001274276	0	-	332800	339016	0	1	6216	332797	cluster_2	0.545365
chr3L	333315	339016	NM_176268	0	-	333315	339016	0	1	5701	333312	cluster_2	0.545365
chr3L	333315	339016	NM_001259603	0	-	333315	339016	0	1	5701	333312	cluster_2	0.545365
chr3R	22702006	22704338	NM_142827	0	+	22702006	22704338	0	1	2332	22702004	cluster_2	0.598578
chr3R	22702006	22704338	NM_001316516	0	+	22702006	22704338	0	1	2332	22702004	cluster_2	0.598578
chrX	11992914	11998500	NM_001103491	0	-	11992914	11998500	0	1	5586	11992913	cluster_2	0.619906
chr3R	17091532	17125389	NM_001275730	0	-	17091532	17125389	0	1	33857	17091531	cluster_2	0.623068
chr3R	17091532	17125389	NM_001275728	0	-	17091532	17125389	0	1	33857	17091531	cluster_2	0.623068
chr3L	12177600	12183347	NM_001274818	0	+	12177600	12183347	0	1	5747	12177599	cluster_2	0.623729
chr3R	4965444	4968485	NM_141252	0	+	4965444	4968485	0	1	3041	4965440	cluster_2	0.609809
chr3R	24392888	24393762	NM_001300575	0	+	24392888	24393762	0	1	874	24392886	cluster_2	0.611207
chr3R	24392888	24393762	NM_143005	0	+	24392888	24393762	0	1	874	24392886	cluster_2	0.611207
chr3L	4089130	4091302	NM_001300003	0	+	4089130	4091302	0	1	2172	4089126	cluster_2	0.590628
chr3R	25219317	25221444	NM_001104444	0	+	25219317	25221444	0	1	2127	25219315	cluster_2	0.614583
chr3L	11107007	11107582	NM_001300097	0	-	11107007	11107582	0	1	575	11107006	cluster_2	0.63228
chr3L	11107007	11107376	NM_168442	0	-	11107007	11107376	0	1	369	11107006	cluster_2	0.628622
chr2R	21080607	21088226	NM_166425	0	+	21080607	21088226	0	1	7619	21080605	cluster_2	0.587667
chr2R	21080607	21088226	NM_166423	0	+	21080607	21088226	0	1	7619	21080605	cluster_2	0.587667
chr2L	8327455	8332911	NM_135367	0	+	8327455	8332911	0	1	5456	8327447	cluster_2	0.597892
chr2R	19646482	19647645	NM_001274166	0	-	19646482	19647645	0	1	1163	19646481	cluster_2	0.620466
chr2R	19646482	19647645	NM_137592	0	-	19646482	19647645	0	1	1163	19646481	cluster_2	0.620466
chr3R	4956998	4961351	NM_001275341	0	-	4956998	4961351	0	1	4353	4956994	cluster_2	0.610843
chr3R	4956998	4961351	NM_141251	0	-	4956998	4961351	0	1	4353	4956994	cluster_2	0.610843
chr3R	4956998	4961351	NM_001259990	0	-	4956998	4961351	0	1	4353	4956994	cluster_2	0.610843
chr3R	4956998	4961351	NM_001259991	0	-	4956998	4961351	0	1	4353	4956994	cluster_2	0.610843
chr2L	17438645	17445567	NM_001299085	0	-	17438645	17445567	0	1	6922	17438644	cluster_2	0.620929
chr2L	17436829	17445567	NM_001169529	0	-	17436829	17445567	0	1	8738	17436828	cluster_2	0.620929
chr2L	396594	402054	NM_001272892	0	-	396594	402054	0	1	5460	396591	cluster_2	0.58628
chr3R	24364080	24364980	NM_142997	0	-	24364080	24364980	0	1	900	24364078	cluster_2	0.620614
chr2R	19122230	19127219	NM_001014535	0	-	19122230	19127219	0	1	4989	19122229	cluster_2	0.608274
chr2L	21371226	21377995	NM_136263	0	+	21371226	21377995	0	1	6769	21371224	cluster_2	0.612813
chr2R	7033561	7034920	NM_078910	0	+	7033561	7034920	0	1	1359	7033554	cluster_2	0.614593
chr2L	396594	402198	NM_134676	0	-	396594	402198	0	1	5604	396591	cluster_2	0.580931
chr2L	9010582	9011358	NM_135423	0	+	9010582	9011358	0	1	776	9010573	cluster_2	0.61442
chr3R	25283619	25285224	NM_143116	0	+	25283619	25285224	0	1	1605	25283617	cluster_2	0.625267
chr3R	7536686	7538615	NM_079542	0	-	7536686	7538615	0	1	1929	7536679	cluster_2	0.617907
chr3R	31978120	31990909	NM_143646	0	+	31978120	31990909	0	1	12789	31978117	cluster_2	0.621434
chr4	231425	245903	NM_001169352	0	+	231425	245903	0	1	14478	231423	cluster_2	0.609608
chr4	231425	245903	NM_001169351	0	+	231425	245903	0	1	14478	231423	cluster_2	0.609608
chr4	231425	245903	NM_001258485	0	+	231425	245903	0	1	14478	231423	cluster_2	0.609608
chr4	231425	245903	NM_001258484	0	+	231425	245903	0	1	14478	231423	cluster_2	0.609608
chr4	231425	245903	NM_001272120	0	+	231425	245903	0	1	14478	231423	cluster_2	0.609608
chr4	231425	241318	NM_205866	0	+	231425	241318	0	1	9893	231423	cluster_2	0.609608
chr4	231425	245903	NM_166747	0	+	231425	245903	0	1	14478	231423	cluster_2	0.609608
chr4	231425	245903	NM_166746	0	+	231425	245903	0	1	14478	231423	cluster_2	0.609608
chr3L	1688808	1715541	NM_001202089	0	+	1688808	1715541	0	1	26733	1688807	cluster_2	0.596455
chr2L	8329047	8332911	NM_164807	0	+	8329047	8332911	0	1	3864	8329039	cluster_2	0.610645
chr4	231849	245903	NM_001169350	0	+	231849	245903	0	1	14054	231847	cluster_2	0.593299
chr4	230729	245903	NM_143656	0	+	230729	245903	0	1	15174	230727	cluster_2	0.613827
chr3L	3271035	3276255	NM_139540	0	+	3271035	3276255	0	1	5220	3271032	cluster_2	0.599398
chr3R	17091532	17122682	NM_001202309	0	-	17091532	17122682	0	1	31150	17091531	cluster_2	0.615457
chr3R	17091532	17122682	NM_001275729	0	-	17091532	17122682	0	1	31150	17091531	cluster_2	0.615457
chr3R	24712779	24717430	NM_001300580	0	+	24712779	24717430	0	1	4651	24712777	cluster_2	0.617552
chr3R	24712779	24717430	NM_143022	0	+	24712779	24717430	0	1	4651	24712777	cluster_2	0.617552
chr2R	20533358	20533934	NM_145874	0	+	20533358	20533934	0	1	576	20533356	cluster_2	0.608819
chr3L	18461956	18463163	NM_140781	0	-	18461956	18463163	0	1	1207	18461955	cluster_2	0.611179
chr3L	13425890	13426673	NM_140387	0	-	13425890	13426673	0	1	783	13425889	cluster_2	0.618
chr2L	9272501	9291798	NM_001169446	0	+	9272501	9291798	0	1	19297	9272492	cluster_2	0.597231
chr3R	4126441	4137882	NM_001201440	0	+	4126441	4137882	0	1	11441	4126437	cluster_2	0.601039
chr3R	4126441	4137882	NM_001110995	0	+	4126441	4137882	0	1	11441	4126437	cluster_2	0.601039
chr2L	16365902	16366976	NM_135949	0	+	16365902	16366976	0	1	1074	16365901	cluster_2	0.571587
chr2L	16365902	16367039	NM_001299051	0	+	16365902	16367039	0	1	1137	16365901	cluster_2	0.571587
chr3R	31382108	31391893	NM_001276211	0	+	31382108	31391893	0	1	9785	31382105	cluster_2	0.608658
chr3R	31382108	31391893	NM_143608	0	+	31382108	31391893	0	1	9785	31382105	cluster_2	0.608658
chr3L	14112404	14131324	NM_140438	0	-	14112404	14131324	0	1	18920	14112403	cluster_2	0.591893
chr3L	14112404	14131297	NM_001274900	0	-	14112404	14131297	0	1	18893	14112403	cluster_2	0.586258
chr3L	14112404	14131297	NM_001274899	0	-	14112404	14131297	0	1	18893	14112403	cluster_2	0.586258
