# Supplementary material for: RNA Polymerase II “Pause” Prepares Promoters for Upcoming Transcription during Drosophila Development
Source: Int J Mol Sci. 2022 Sep 13;23(18):10662. doi: 10.3390/ijms231810662 (PMC9503990; doi:10.3390/ijms231810662)
Supplement: Supplementary file 1 [file ijms-23-10662-s001.zip › Supplementary tables/Table S3. The set of í░14-16h genesí▒ which are induced at the 14-16h AEL (after eggs laying) stage by at least 5 times relative to 10-12h AEL stage of embryogenesis.xlsx]

## Sheet: Table S3. The set of “14-16h ge
chr4	154716	156060	NM_166735	0	-	154778	155903	0	3	249,121,296,	0,310,1048,
chr4	154653	156060	NM_001297780	0	-	154778	155903	0	3	312,121,296,	0,373,1111,
chr4	157574	175140	NM_001272117	0	-	158418	174959	0	13	868,78,19,491,509,130,239,3574,195,350,54,184,31,	0,925,1069,1647,2192,2757,2950,3247,6887,7140,16536,17210,17535,
chr4	157574	175140	NM_001272116	0	-	158457	174959	0	12	1003,19,491,509,130,239,3574,195,350,54,184,31,	0,1069,1647,2192,2757,2950,3247,6887,7140,16536,17210,17535,
chr4	157574	175639	NM_001272115	0	-	158457	174959	0	12	1003,61,491,509,130,239,3574,195,350,54,184,124,	0,1069,1647,2192,2757,2950,3247,6887,7140,16536,17210,17941,
chr4	166544	175639	NM_001258478	0	-	167095	174959	0	4	7192,54,184,118,	0,7566,8240,8977,
chr4	166544	175140	NM_001038712	0	-	167095	174959	0	4	7192,54,184,31,	0,7566,8240,8565,
chr4	724399	776081	NM_205876	0	+	725716	775549	0	41	92,361,22,163,142,224,403,674,348,45,123,60,99,309,126,39,228,174,36,148,374,126,700,354,1713,900,764,136,891,2673,282,300,9471,979,342,1043,57,101,127,303,1167,	0,1269,2262,3061,3704,6377,6663,7160,8817,9520,9879,10078,10314,11115,11505,11749,12419,13336,14553,18003,18388,20766,20972,22076,22907,26170,27777,28625,28938,29887,33121,33465,33820,43362,44404,46153,48003,49617,49785,49977,50515,
chr4	725355	776081	NM_001297787	0	+	725716	775549	0	42	32,361,22,163,142,224,403,674,45,123,60,99,309,126,39,177,228,174,36,33,148,374,126,700,354,1713,900,764,136,891,2673,282,300,9471,979,342,1043,57,101,127,303,1167,	0,313,1306,2105,2748,5421,5707,6204,8564,8923,9122,9358,10159,10549,10793,10983,11463,12380,13597,14593,17047,17432,19810,20016,21120,21951,25214,26821,27669,27982,28931,32165,32509,32864,42406,43448,45197,47047,48661,48829,49021,49559,
chr4	724399	776474	NM_001272143	0	+	725716	775549	0	44	92,361,31,163,142,142,201,302,224,403,674,348,45,123,60,99,309,126,39,228,174,36,148,374,126,700,354,1713,900,764,136,891,2673,282,300,9471,979,342,1043,57,101,127,303,1560,	0,1269,2532,3061,3704,4273,4602,4874,6377,6663,7160,8817,9520,9879,10078,10314,11115,11505,11749,12419,13336,14553,18003,18388,20766,20972,22076,22907,26170,27777,28625,28938,29887,33121,33465,33820,43362,44404,46153,48003,49617,49785,49977,50515,
chr4	725657	776081	NM_001272142	0	+	725716	775549	0	35	372,31,163,142,224,403,674,45,123,60,309,126,174,148,374,78,126,700,354,1713,900,764,136,891,2673,282,300,9471,979,342,1043,101,127,303,1167,	0,1274,1803,2446,5119,5405,5902,8262,8621,8820,9857,10247,12078,16745,17130,17867,19508,19714,20818,21649,24912,26519,27367,27680,28629,31863,32207,32562,42104,43146,44895,48359,48527,48719,49257,
chr4	724399	776081	NM_001169354	0	+	725716	775549	0	46	92,361,22,163,142,142,201,302,224,403,674,348,45,123,60,99,309,126,39,177,228,174,36,33,148,374,126,700,354,1713,900,764,136,891,2673,282,300,9471,979,342,1043,57,101,127,303,1167,	0,1269,2262,3061,3704,4273,4602,4874,6377,6663,7160,8817,9520,9879,10078,10314,11115,11505,11749,11939,12419,13336,14553,15549,18003,18388,20766,20972,22076,22907,26170,27777,28625,28938,29887,33121,33465,33820,43362,44404,46153,48003,49617,49785,49977,50515,
chr4	1185767	1192537	NM_001258506	0	+	1186517	1192359	0	11	67,162,93,146,161,636,128,252,143,82,181,	0,705,1754,1967,2421,3286,4113,4530,6252,6457,6589,
chr4	1185767	1192694	NM_001014705	0	+	1186517	1192359	0	11	199,162,51,146,161,636,128,483,143,82,338,	0,705,1754,1967,2421,3286,4113,4299,6252,6457,6589,
chr4	1185767	1192537	NM_001014703	0	+	1186517	1192359	0	11	199,162,93,146,161,636,128,483,143,82,181,	0,705,1754,1967,2421,3286,4113,4299,6252,6457,6589,
chr4	1186114	1192985	NM_001014702	0	+	1186517	1192359	0	11	105,306,51,146,161,636,128,483,143,82,629,	0,214,1407,1620,2074,2939,3766,3952,5905,6110,6242,
chrX	13593576	13602506	NM_001014737	0	-	13593793	13600092	0	10	474,79,81,93,219,370,24,45,48,89,	0,708,1427,1573,1743,2802,3804,5839,6493,8841,
chrX	13593576	13602506	NM_001014738	0	-	13593793	13600092	0	11	474,79,81,93,219,370,24,2,43,48,89,	0,708,1427,1573,1743,2802,3804,5835,5838,6493,8841,
chrX	13593576	13602506	NM_001014739	0	-	13593793	13600092	0	8	474,79,81,93,219,373,48,89,	0,708,1427,1573,1743,2799,6493,8841,
chrX	2470459	2545427	NM_001031862	0	-	2471151	2544623	0	35	735,148,417,701,926,273,206,175,250,460,395,178,263,604,181,143,1087,2237,387,94,134,75,228,468,126,123,111,255,198,120,164,178,517,298,45,	0,2492,2715,3200,3970,4956,5364,10274,10610,10957,11537,11999,12664,13026,13873,14157,16467,17621,19996,20859,21021,21886,22528,28751,29777,30659,31167,51074,51764,52492,52945,53179,53426,74005,74923,
chrX	2471007	2505550	NM_001031863	0	-	2471151	2505208	0	42	187,148,417,701,926,273,206,175,250,460,395,178,263,604,181,143,1087,2237,387,90,94,134,75,231,228,126,234,198,117,86,133,150,171,94,149,468,126,114,132,123,111,421,	0,1944,2167,2652,3422,4408,4816,9726,10062,10409,10989,11451,12116,12478,13325,13609,15919,17073,19448,20137,20311,20473,21338,21647,21980,22543,23396,24033,24604,24940,25453,25768,26310,27014,27475,28203,29229,29555,29763,30111,30619,34122,
chrX	2470459	2545427	NM_001031864	0	-	2471151	2544623	0	34	735,148,417,701,926,273,206,175,250,460,395,178,263,604,181,143,1087,2237,387,94,134,75,228,234,94,149,111,255,198,164,178,517,298,45,	0,2492,2715,3200,3970,4956,5364,10274,10610,10957,11537,11999,12664,13026,13873,14157,16467,17621,19996,20859,21021,21886,22528,23944,27562,28023,31167,51074,51764,52945,53179,53426,74005,74923,
chrX	2479616	2545427	NM_001031865	0	-	2480725	2544623	0	28	1292,250,460,395,178,263,604,181,143,1087,2237,387,94,134,75,228,468,126,123,111,255,198,120,164,178,517,298,45,	0,1453,1800,2380,2842,3507,3869,4716,5000,7310,8464,10839,11702,11864,12729,13371,19594,20620,21502,22010,41917,42607,43335,43788,44022,44269,64848,65766,
chrX	2471109	2545427	NM_001031866	0	-	2471151	2544623	0	37	85,148,417,701,926,273,206,175,250,460,395,178,263,604,181,143,1087,2237,387,94,134,75,228,234,150,171,94,149,468,111,255,198,164,178,517,298,45,	0,1842,2065,2550,3320,4306,4714,9624,9960,10307,10887,11349,12014,12376,13223,13507,15817,16971,19346,20209,20371,21236,21878,23294,25666,26208,26912,27373,28101,30517,50424,51114,52295,52529,52776,73355,74273,
chrX	2471109	2545427	NM_001031867	0	-	2471151	2544623	0	45	85,148,417,701,926,273,206,84,175,250,460,395,178,263,604,181,143,1087,2237,387,94,134,75,228,234,198,117,86,133,150,171,94,149,468,126,123,111,255,198,120,164,178,517,298,45,	0,1842,2065,2550,3320,4306,4714,7313,9624,9960,10307,10887,11349,12014,12376,13223,13507,15817,16971,19346,20209,20371,21236,21878,23294,23931,24502,24838,25351,25666,26208,26912,27373,28101,29127,30009,30517,50424,51114,51842,52295,52529,52776,73355,74273,
chrX	6067957	6069261	NM_001038745	0	+	6068090	6068327	0	3	526,132,205,	0,594,1099,
chrX	15125752	15137311	NM_001038756	0	+	15126032	15136795	0	9	656,147,263,289,346,363,317,149,750,	0,5817,7518,9009,9362,9772,10206,10589,10809,
chrX	17259373	17280964	NM_001042819	0	+	17259474	17280400	0	13	958,339,471,184,183,1218,457,321,529,361,249,197,955,	0,3266,9145,10557,11848,12114,13518,14138,18241,19577,20045,20371,20636,
chrX	22980721	23004648	NM_001042853	0	-	22982405	22992674	0	9	1829,211,182,252,1264,1623,1441,1305,37,	0,1899,3874,4115,4583,9446,11841,13762,23890,
chrX	22980721	23004648	NM_001042854	0	-	22982405	22992674	0	9	1829,211,182,252,1264,1623,1441,1431,37,	0,1899,3874,4115,4583,9446,11841,13762,23890,
chrX	2159144	2161023	NM_057559	0	-	2159214	2160947	0	3	420,624,641,	0,480,1238,
chrX	1686623	1690187	NM_058017	0	+	1686776	1689878	0	5	694,94,121,222,1008,	0,1857,2025,2278,2556,
chrX	10923971	10925631	NM_078558	0	+	10924027	10925522	0	6	82,161,134,607,94,227,	0,155,376,564,1262,1433,
chrX	11769768	11778784	NM_078575	0	-	11770944	11776814	0	4	2816,316,190,753,	0,2927,6902,8263,
chrX	15299008	15319074	NM_078605	0	+	15310386	15317765	0	10	575,751,839,164,355,193,232,813,140,1462,	0,6820,11369,16078,16321,16778,17110,17412,18334,18604,
chrX	15946935	15973067	NM_078634	0	-	15948366	15966538	0	24	2059,357,787,62,159,100,151,178,120,172,145,165,164,170,170,300,147,73,74,57,149,51,762,863,	0,2584,4214,6937,7350,11555,15050,15338,15600,15828,16057,16270,16538,16855,17100,17333,17712,17991,18135,18281,18449,18662,19533,25269,
chrX	17252144	17280964	NM_078660	0	+	17262769	17280400	0	12	471,339,184,183,1218,457,321,529,361,249,209,955,	0,10495,17786,19077,19343,20747,21367,25470,26806,27274,27588,27865,
chrX	18105567	18116825	NM_078674	0	-	18105960	18114625	0	8	465,142,44,101,124,129,36,119,	0,1113,1320,3902,7690,7879,9043,11139,
chrX	18688537	18693042	NM_078679	0	-	18689145	18692218	0	5	1017,265,430,122,1215,	0,1453,1821,2328,3290,
chrX	20244646	20248197	NM_078694	0	+	20244882	20247778	0	5	117,61,216,195,649,	0,227,2258,2545,2902,
chrX	1745877	1754065	NM_080300	0	-	1746390	1750413	0	6	702,124,262,121,590,350,	0,809,2154,3819,4017,7838,
chrX	467056	469335	NM_080292	0	-	467557	469228	0	1	2279,	0,
chrX	5365224	5401123	NM_080339	0	+	5376086	5399697	0	13	689,146,220,96,317,105,136,111,128,70,102,173,1592,	0,10823,13077,13405,17838,18317,23017,30959,31248,32840,33179,33365,34307,
chrX	13593576	13602506	NM_080349	0	-	13593793	13600092	0	10	474,79,81,93,219,373,24,45,48,89,	0,708,1427,1573,1743,2799,3804,5839,6493,8841,
chrX	15868144	15869661	NM_080714	0	+	15868335	15869334	0	2	99,1344,	0,173,
chrX	14782961	14784052	NM_079950	0	-	14782999	14784006	0	2	285,564,	0,527,
chrX	2470459	2545427	NM_001103399	0	-	2471151	2544623	0	34	735,148,417,701,926,273,206,175,250,460,395,178,263,604,181,143,1087,2237,387,94,134,75,228,234,468,111,255,198,120,125,178,517,298,45,	0,2492,2715,3200,3970,4956,5364,10274,10610,10957,11537,11999,12664,13026,13873,14157,16467,17621,19996,20859,21021,21886,22528,23944,28751,31167,51074,51764,52492,52945,53179,53426,74005,74923,
chrX	5358271	5401123	NM_001103415	0	+	5358271	5399697	0	13	450,146,220,96,317,105,136,111,128,70,102,173,1430,	0,17776,20030,20358,24791,25270,29970,37912,38201,39793,40132,40318,41422,
chrX	6309211	6329828	NM_001103421	0	+	6316097	6327853	0	8	243,264,510,150,2302,1546,67,2032,	0,6787,11277,12608,14477,16841,18452,18585,
chrX	6540770	6554814	NM_001103422	0	+	6543103	6554782	0	4	557,68,388,2176,	0,2322,11135,11868,
chrX	6540770	6589173	NM_001103423	0	+	6543103	6588427	0	15	557,68,388,2133,351,5685,534,140,168,76,93,103,148,152,870,	0,2322,11135,11868,14138,15095,20855,21454,36019,36266,44922,45077,46186,47296,47533,
chrX	6540770	6589173	NM_001103425	0	+	6543103	6588079	0	14	557,68,388,2133,351,5685,534,140,168,76,93,103,152,870,	0,2322,11135,11868,14138,15095,20855,21454,36019,36266,44922,45077,47296,47533,
chrX	6540770	6585638	NM_001103426	0	+	6543103	6583351	0	11	557,68,388,2133,351,5685,534,140,168,76,7695,	0,2322,11135,11868,14138,15095,20855,21454,36019,36266,37173,
chrX	10017537	10045277	NM_001103464	0	+	10017723	10044600	0	10	195,64,186,515,186,266,471,957,115,4586,	0,12729,12869,13193,13774,14025,14351,14882,15900,23154,
chrX	15139936	15163225	NM_001103514	0	-	15141288	15162654	0	11	1584,159,102,558,481,405,180,819,213,177,671,	0,1675,1960,2787,4314,4942,5420,5699,8132,10755,22618,
chrX	16714448	16721411	NM_001103533	0	-	16714888	16720714	0	5	518,234,225,63,205,	0,607,1989,6263,6758,
chrX	1184777	1188585	NM_130534	0	+	1185084	1188508	0	3	310,368,735,	0,1981,3073,
chrX	1329517	1338222	NM_130546	0	-	1329790	1333696	0	3	3919,215,323,	0,3985,8382,
chrX	1369248	1370176	NM_130551	0	+	1369359	1370053	0	2	126,564,	0,364,
chrX	1512226	1512803	NM_130569	0	-	1512295	1512766	0	3	131,183,143,	0,186,434,
chrX	2882225	2883661	NM_130677	0	-	2882565	2883633	0	2	1242,110,	0,1326,
chrX	2885185	2885914	NM_130678	0	-	2885283	2885871	0	1	729,	0,
chrX	3884167	3890486	NM_130725	0	+	3888662	3890292	0	3	307,894,796,	0,4481,5523,
chrX	3968992	3971350	NM_130733	0	-	3969081	3971315	0	4	297,293,348,938,	0,358,737,1420,
chrX	5777194	5781620	NM_132034	0	-	5777335	5781582	0	5	435,526,142,189,2286,	0,506,1096,1877,2140,
chrX	5792139	5794543	NM_132037	0	+	5792241	5794255	0	2	2003,340,	0,2064,
chrX	5818558	5839573	NM_132041	0	+	5819121	5839200	0	7	36,188,130,115,161,140,2368,	0,456,15792,17482,18171,18416,18647,
chrX	6050827	6065646	NM_132062	0	+	6059909	6064291	0	7	492,372,134,982,345,195,1841,	0,9058,9552,9746,10892,12505,12978,
chrX	6067957	6069261	NM_132063	0	+	6068090	6069140	0	4	346,123,132,205,	0,403,594,1099,
chrX	6076071	6077530	NM_132064	0	-	6076369	6076951	0	2	913,194,	0,1265,
chrX	5165309	5254864	NM_131978	0	+	5175239	5176508	0	29	189,1892,527,105,127,197,122,127,120,147,57,141,140,214,223,143,191,191,2738,315,108,151,110,2878,174,264,197,152,4136,	0,9587,21593,38001,52121,55931,58609,58831,59046,59377,59927,63017,63566,63881,68132,68462,68714,69009,69389,72212,72589,72807,78067,81213,84160,84439,84768,85113,85419,
chrX	6317420	6329828	NM_132086	0	+	6320488	6327853	0	7	321,510,150,2302,1546,67,2032,	0,3068,4399,6268,8632,10243,10376,
chrX	8035740	8037517	NM_132205	0	-	8035943	8037485	0	5	419,415,77,313,256,	0,479,985,1159,1521,
chrX	8467442	8469012	NM_132253	0	-	8467932	8468754	0	1	1570,	0,
chrX	9225436	9226688	NM_132316	0	+	9225455	9226568	0	1	1252,	0,
chrX	9659095	9662758	NM_132349	0	-	9659202	9662651	0	6	383,657,530,74,403,396,	0,447,1190,1785,1926,3267,
chrX	9874492	9876672	NM_132356	0	-	9874673	9875813	0	2	246,1862,	0,318,
chrX	10017537	10045277	NM_132370	0	+	10017723	10044600	0	11	195,64,186,515,186,266,471,957,4701,452,6430,	0,12729,12869,13193,13774,14025,14351,14882,15900,20714,21310,
chrX	10214857	10216642	NM_132384	0	-	10214996	10216554	0	2	1264,94,	0,1691,
chrX	10231001	10232398	NM_132386	0	-	10231180	10232299	0	2	1223,105,	0,1292,
chrX	10869283	10870672	NM_132433	0	+	10869379	10870541	0	3	108,367,490,	0,453,899,
chrX	11066559	11068097	NM_132451	0	+	11066611	11067926	0	3	173,115,322,	0,256,1216,
chrX	11477057	11483106	NM_132493	0	+	11477592	11482861	0	6	734,198,183,689,292,409,	0,1326,1956,4467,5252,5640,
chrX	11555284	11558654	NM_132498	0	-	11555615	11556300	0	4	511,186,163,116,	0,641,899,3254,
chrX	11754272	11769508	NM_132519	0	+	11763203	11768587	0	8	310,97,106,154,128,148,123,2339,	0,1376,8903,12054,12280,12478,12706,12897,
chrX	11842661	11846099	NM_132525	0	-	11842950	11846051	0	2	3211,54,	0,3384,
chrX	12454728	12455683	NM_132570	0	+	12454868	12455438	0	1	955,	0,
chrX	12456408	12457763	NM_132571	0	-	12456555	12457690	0	2	1101,79,	0,1276,
chrX	13115130	13123066	NM_132627	0	+	13115258	13122848	0	6	189,310,117,281,160,381,	0,5521,6475,6975,7319,7555,
chrX	13189642	13191883	NM_132636	0	-	13189766	13191772	0	3	330,901,882,	0,393,1359,
chrX	13561670	13563359	NM_132670	0	+	13561710	13562816	0	2	47,1394,	0,295,
chrX	14174755	14175670	NM_132711	0	+	14174826	14175528	0	2	74,700,	0,215,
chrX	14181027	14183315	NM_132713	0	+	14181097	14183177	0	2	73,2124,	0,164,
chrX	14472407	14480086	NM_132734	0	-	14472798	14479775	0	3	2176,1194,314,	0,2251,7365,
chrX	14496134	14497240	NM_132735	0	+	14496246	14497024	0	3	200,237,335,	0,409,771,
chrX	14862988	14871181	NM_132751	0	-	14863883	14865995	0	2	3485,194,	0,7999,
chrX	14885951	14896891	NM_132753	0	-	14886452	14896217	0	4	1973,251,643,232,	0,2273,9808,10708,
chrX	15139936	15163225	NM_132778	0	-	15141288	15162654	0	10	1584,159,102,481,405,180,819,213,177,671,	0,1675,1960,4314,4942,5420,5699,8132,10755,22618,
chrX	16265241	16266537	NM_132880	0	-	16265379	16266494	0	2	586,510,	0,786,
chrX	16539152	16540852	NM_132904	0	-	16539344	16540781	0	2	528,1100,	0,600,
chrX	16408308	16414403	NM_132897	0	+	16409077	16414300	0	10	901,208,126,547,415,749,497,814,327,317,	0,1474,1763,2009,2633,3114,3927,4507,5385,5778,
chrX	16702872	16703884	NM_132921	0	-	16702955	16703862	0	2	636,255,	0,757,
chrX	16844806	16853236	NM_132944	0	-	16845810	16848951	0	3	1820,3000,105,	0,2135,8325,
chrX	16925137	16938209	NM_132951	0	+	16928694	16936677	0	6	181,128,135,406,854,1706,	0,3477,8266,8900,9730,11366,
chrX	18435718	18437300	NM_133065	0	-	18435862	18437127	0	2	1083,299,	0,1283,
chrX	17203111	17203925	NM_132970	0	+	17203194	17203824	0	1	814,	0,
chrX	17225713	17226442	NM_132978	0	-	17225866	17226388	0	1	729,	0,
chrX	18813296	18826703	NM_133100	0	+	18820664	18826453	0	10	502,267,979,97,916,504,285,153,1071,311,	0,6479,7037,8082,8295,9285,11353,11703,11920,13096,
chrX	18660471	18662153	NM_133090	0	-	18660488	18662148	0	4	197,437,174,189,	0,767,1257,1493,
chrX	19077719	19078592	NM_133117	0	+	19077805	19078373	0	2	92,720,	0,153,
chrX	19081664	19082566	NM_133118	0	+	19081743	19082440	0	2	85,702,	0,200,
chrX	19125273	19127316	NM_133121	0	-	19125458	19127304	0	4	371,282,109,557,	0,732,1081,1486,
chrX	19718922	19730199	NM_134506	0	+	19719734	19726686	0	13	848,126,154,132,99,209,172,184,593,166,211,97,3773,	0,3789,3980,4360,4561,4733,5045,5495,5750,6547,6791,7081,7504,
chrX	20239854	20243209	NM_134534	0	+	20239977	20242141	0	4	172,204,204,1325,	0,1207,1756,2030,
chrX	316575	470726	NM_001144667	0	-	317020	317902	0	3	1353,36,322,	0,101901,153829,
chrX	316575	428251	NM_001144668	0	-	317020	317902	0	3	1353,36,214,	0,101901,111462,
chrX	7011436	7012137	NM_001144700	0	+	7011908	7012094	0	2	320,320,	0,381,
chrX	7011356	7012137	NM_001144699	0	+	7011908	7012094	0	3	52,263,320,	0,137,461,
chrX	15946935	15972385	NM_001144728	0	-	15948366	15966538	0	24	2059,300,787,62,159,100,151,178,120,172,145,165,164,170,170,300,147,73,74,57,149,51,762,181,	0,2584,4214,6937,7350,11555,15050,15338,15600,15828,16057,16270,16538,16855,17100,17333,17712,17991,18135,18281,18449,18662,19533,25269,
chrX	316575	334801	NM_166838	0	-	317020	333793	0	3	1353,333,135,	0,16989,18091,
chrX	316575	334801	NM_166839	0	-	317020	333793	0	3	1353,317,135,	0,16989,18091,
chrX	5340235	5401123	NM_167029	0	+	5351828	5399697	0	15	86,517,1176,146,220,96,317,105,136,111,128,70,102,173,1430,	0,945,11593,35812,38066,38394,42827,43306,48006,55948,56237,57829,58168,58354,59458,
chrX	5365224	5401123	NM_167030	0	+	5376086	5399697	0	13	689,146,220,96,317,105,136,111,128,70,102,173,1430,	0,10823,13077,13405,17838,18317,23017,30959,31248,32840,33179,33365,34469,
chrX	5340235	5397118	NM_167031	0	+	5351828	5396604	0	11	86,517,1176,146,220,96,317,105,136,111,646,	0,945,11593,35812,38066,38394,42827,43306,48006,55948,56237,
chrX	2159144	2162180	NM_166932	0	-	2159214	2162118	0	3	420,624,600,	0,480,2436,
chrX	5365224	5401123	NM_167032	0	+	5376086	5399697	0	13	689,146,220,102,317,105,136,111,128,70,102,173,1430,	0,10823,13077,13405,17838,18317,28828,30959,31248,32840,33179,33365,34469,
chrX	6050827	6064487	NM_167058	0	+	6059909	6064291	0	8	492,372,134,982,345,171,195,682,	0,9058,9552,9746,10892,12244,12505,12978,
chrX	9989694	10006882	NM_167210	0	+	9993045	10005738	0	7	266,212,108,368,136,228,1210,	0,3283,9498,14697,15459,15680,15978,
chrX	9989694	10006882	NM_167209	0	+	9993045	10005738	0	7	178,212,108,368,136,228,1210,	0,3283,9498,14697,15459,15680,15978,
chrX	9989694	10003006	NM_167211	0	+	9993045	10002165	0	5	266,212,108,313,474,	0,3283,9498,12159,12838,
chrX	9989694	10003006	NM_167212	0	+	9993045	10001194	0	4	178,212,108,2655,	0,3283,9498,10657,
chrX	11477057	11483233	NM_167287	0	+	11477592	11482861	0	6	734,198,183,689,292,536,	0,1326,1956,4467,5252,5640,
chrX	11555284	11558646	NM_167289	0	-	11555615	11556300	0	4	511,186,163,114,	0,641,899,3248,
chrX	13139198	13153462	NM_167349	0	+	13139668	13152957	0	6	849,290,179,961,624,634,	0,10680,11067,11751,12895,13630,
chrX	13593576	13602578	NM_167375	0	-	13593793	13600092	0	9	474,79,81,93,219,373,45,48,161,	0,708,1427,1573,1743,2799,5839,6493,8841,
chrX	13593576	13599780	NM_167376	0	-	13593793	13596567	0	7	474,79,81,93,219,373,365,	0,708,1427,1573,1743,2799,5839,
chrX	16734946	16735980	NM_167540	0	+	16735072	16735816	0	1	1034,	0,
chrX	16731090	16732630	NM_167539	0	+	16731169	16732384	0	3	94,751,521,	0,162,1019,
chrX	16913179	16937411	NM_167552	0	+	16928694	16936677	0	6	1041,128,135,406,854,908,	0,15435,20224,20858,21688,23324,
chrX	17206406	17207854	NM_167559	0	+	17206474	17207704	0	1	1448,	0,
chrX	17225156	17226867	NM_167562	0	-	17225866	17226388	0	1	1711,	0,
chrX	17275513	17280964	NM_167563	0	+	17275662	17280400	0	6	237,529,361,249,209,955,	0,2101,3437,3905,4219,4496,
chrX	18105567	18114734	NM_167603	0	-	18105960	18114625	0	7	465,142,44,101,124,129,124,	0,1113,1320,3902,7690,7879,9043,
chrX	18105567	18116922	NM_167604	0	-	18105960	18114625	0	8	465,142,44,101,124,129,36,216,	0,1113,1320,4936,7690,7879,9043,11139,
chrX	18105567	18114734	NM_167605	0	-	18105960	18114625	0	7	465,142,44,101,124,129,124,	0,1113,1320,4936,7690,7879,9043,
chrX	18105567	18116825	NM_167606	0	-	18105960	18114625	0	8	465,142,44,101,124,129,36,119,	0,1113,1320,6370,7690,7879,9043,11139,
chrX	18105567	18116825	NM_167607	0	-	18105960	18114625	0	8	465,142,44,101,124,129,36,119,	0,1113,1320,6994,7690,7879,9043,11139,
chrX	18105567	18116825	NM_167608	0	-	18105960	18114625	0	9	465,142,44,101,124,129,183,36,119,	0,1113,1320,3902,7690,7879,8172,9043,11139,
chrX	18435718	18440581	NM_167617	0	-	18435862	18440408	0	2	1083,392,	0,4471,
chrX	18689089	18692744	NM_167628	0	-	18689145	18692218	0	5	465,265,430,122,917,	0,901,1269,1776,2738,
chrX	20244646	20248197	NM_167694	0	+	20244882	20247778	0	4	288,216,195,649,	0,2258,2545,2902,
chrX	142730	148426	NM_001169156	0	-	143002	147332	0	11	757,170,195,257,99,80,401,209,179,1351,93,	0,1604,1830,2087,2404,2569,2725,3183,3458,3704,5603,
chrX	1735944	1754065	NM_001169168	0	-	1746390	1750413	0	7	1219,306,124,262,121,590,350,	0,10329,10742,12087,13752,13950,17771,
chrX	1745877	1751021	NM_001169170	0	-	1746390	1750413	0	5	702,124,262,121,1127,	0,809,2154,3819,4017,
chrX	1735944	1754065	NM_001169169	0	-	1746390	1750413	0	7	1219,306,124,262,121,590,344,	0,10329,10742,12087,13752,13950,17777,
chrX	2471007	2545427	NM_001169177	0	-	2471151	2544623	0	43	187,148,417,701,926,273,206,175,250,460,395,178,263,604,181,143,1087,2237,387,94,134,75,228,234,198,117,86,133,150,171,94,149,468,126,123,111,255,198,164,178,517,298,45,	0,1944,2167,2652,3422,4408,4816,9726,10062,10409,10989,11451,12116,12478,13325,13609,15919,17073,19448,20311,20473,21338,21980,23396,24033,24604,24940,25453,25768,26310,27014,27475,28203,29229,30111,30619,50526,51216,52397,52631,52878,73457,74375,
chrX	6540770	6589173	NM_001169208	0	+	6543103	6588427	0	17	557,68,388,2133,351,5685,534,140,126,168,76,348,93,103,148,152,870,	0,2322,11135,11868,14138,15095,20855,21454,35673,36019,36266,37173,44922,45077,46186,47296,47533,
chrX	6540770	6589173	NM_001169209	0	+	6543103	6583351	0	16	557,68,388,2133,351,5685,534,140,168,76,6079,90,103,148,152,870,	0,2322,11135,11868,14138,15095,20855,21454,36019,36266,37173,44925,45077,46186,47296,47533,
chrX	13593576	13602506	NM_001169270	0	-	13593793	13600092	0	8	474,79,81,93,219,373,48,89,	0,1253,1427,1573,1743,2799,6493,8841,
chrX	13593576	13602506	NM_001169271	0	-	13593793	13600092	0	10	474,79,81,93,219,373,24,45,48,89,	0,1253,1427,1573,1743,2799,3804,5839,6493,8841,
chrX	13593576	13602506	NM_001169272	0	-	13593793	13600092	0	9	474,79,81,93,219,373,45,48,89,	0,1253,1427,1573,1743,2799,5839,6493,8841,
chrX	13593576	13602578	NM_001169273	0	-	13593793	13600092	0	9	474,79,81,93,219,368,47,48,161,	0,708,1427,1573,1743,2802,5834,6493,8841,
chrX	16844806	16876544	NM_001169308	0	-	16845810	16849939	0	6	1820,2017,646,419,34,525,	0,2135,4489,12634,19378,31213,
chrX	3872412	3880379	NM_176682	0	+	3873157	3880273	0	7	145,59,341,79,1004,208,867,	0,705,3489,3902,4042,6594,7100,
chrX	3872412	3878817	NM_176683	0	+	3873157	3878617	0	6	100,59,341,79,1004,1190,	0,705,3489,3902,4042,5215,
chrX	3872412	3878817	NM_176684	0	+	3873157	3878617	0	6	145,59,341,79,1004,1190,	0,705,3489,3902,4042,5215,
chrX	6991611	6993612	NM_176699	0	-	6991729	6993413	0	3	491,710,433,	0,561,1568,
chrX	17262676	17280964	NM_176745	0	+	17262769	17280400	0	11	302,184,183,1218,457,321,529,361,249,209,955,	0,7254,8545,8811,10215,10835,14938,16274,16742,17056,17333,
chrX	17268068	17280964	NM_176746	0	+	17268561	17280400	0	11	921,184,183,1218,457,321,529,361,249,209,955,	0,1862,3153,3419,4823,5443,9546,10882,11350,11664,11941,
chrX	17278743	17280964	NM_176747	0	+	17278787	17280400	0	5	76,361,249,209,955,	0,207,675,989,1266,
chrX	5340235	5405138	NM_206631	0	+	5351828	5399697	0	15	86,517,1176,146,220,96,317,105,136,111,128,70,102,173,5445,	0,945,11593,35812,38066,38394,42827,43306,53817,55948,56237,57829,58168,58354,59458,
chrX	6571922	6589173	NM_206636	0	+	6577096	6588427	0	8	346,168,76,93,103,148,152,870,	0,4867,5114,13770,13925,15034,16144,16381,
chrX	15958317	15972385	NM_206752	0	-	15958432	15966538	0	19	273,151,178,120,172,145,165,164,170,170,300,147,73,74,57,149,51,762,181,	0,3668,3956,4218,4446,4675,4888,5156,5473,5718,5951,6330,6609,6753,6899,7067,7280,8151,13887,
chrX	6540770	6585638	NM_001201620	0	+	6543103	6583351	0	10	557,68,388,2133,5685,534,140,168,76,7695,	0,2322,11135,11868,15095,20855,21454,36019,36266,37173,
chrX	6546118	6589173	NM_001201619	0	+	6552010	6588427	0	14	354,388,2133,351,5685,534,140,168,76,93,103,148,152,870,	0,5787,6520,8790,9747,15507,16106,30671,30918,39574,39729,40838,41948,42185,
chrX	15300508	15319074	NM_001201664	0	+	15310386	15317765	0	10	114,751,839,164,355,193,232,813,140,1462,	0,5320,9869,14578,14821,15278,15610,15912,16834,17104,
chrX	17265432	17280964	NM_001201730	0	+	17265718	17280400	0	12	348,471,184,183,1218,457,321,529,361,249,209,955,	0,3086,4498,5789,6055,7459,8079,12182,13518,13986,14300,14577,
chrX	17232941	17280964	NM_001201729	0	+	17249801	17280400	0	13	229,946,339,184,183,1218,457,321,529,361,249,209,955,	0,16846,29698,36989,38280,38546,39950,40570,44673,46009,46477,46791,47068,
chrX	17259373	17280964	NM_001201731	0	+	17259474	17280400	0	12	958,339,184,183,1218,457,321,529,361,249,197,955,	0,3266,10557,11848,12114,13518,14138,18241,19577,20045,20371,20636,
chrX	2470459	2545427	NM_001258562	0	-	2471151	2544623	0	44	735,148,417,701,926,273,206,175,250,460,395,178,263,604,181,143,1087,2237,387,94,134,75,228,234,198,117,86,133,150,171,94,149,468,126,123,111,255,198,120,164,178,517,298,45,	0,2492,2715,3200,3970,4956,5364,10274,10610,10957,11537,11999,12664,13026,13873,14157,16467,17621,19996,20859,21021,21886,22528,23944,24581,25152,25488,26001,26316,26858,27562,28023,28751,29777,30659,31167,51074,51764,52492,52945,53179,53426,74005,74923,
chrX	2471007	2545427	NM_001258563	0	-	2471151	2544623	0	31	187,148,417,701,926,273,206,175,250,460,395,178,263,604,181,143,1087,2237,387,94,134,75,228,111,255,198,164,178,517,298,45,	0,1944,2167,2652,3422,4408,4816,9726,10062,10409,10989,11451,12116,12478,13325,13609,15919,17073,19448,20311,20473,21338,21980,30619,50526,51216,52397,52631,52878,73457,74375,
chrX	2470459	2545427	NM_001258564	0	-	2471151	2544623	0	43	735,148,417,701,926,273,206,175,250,460,395,178,263,604,181,143,186,1087,2237,387,94,134,75,228,234,198,86,133,150,171,94,149,468,126,123,111,255,198,164,178,517,298,45,	0,2492,2715,3200,3970,4956,5364,10274,10610,10957,11537,11999,12664,13026,13873,14157,15597,16467,17621,19996,20859,21021,21886,22528,23944,24581,25488,26001,26316,26858,27562,28023,28751,29777,30659,31167,51074,51764,52945,53179,53426,74005,74923,
chrX	2470459	2545427	NM_001258565	0	-	2471151	2544623	0	33	735,148,417,701,926,273,206,175,250,460,395,178,263,604,181,143,1087,2237,387,94,134,75,228,234,111,255,198,120,125,178,517,298,45,	0,2492,2715,3200,3970,4956,5364,10274,10610,10957,11537,11999,12664,13026,13873,14157,16467,17621,19996,20859,21021,21886,22528,23944,31167,51074,51764,52492,52945,53179,53426,74005,74923,
chrX	2471007	2517647	NM_001258566	0	-	2471151	2513745	0	42	187,148,417,701,926,273,206,175,250,460,395,178,263,604,181,143,186,1087,2237,387,94,134,75,231,228,234,198,117,86,133,150,171,94,149,468,126,114,132,123,111,160,134,	0,1944,2167,2652,3422,4408,4816,9726,10062,10409,10989,11451,12116,12478,13325,13609,15049,15919,17073,19448,20311,20473,21338,21647,21980,23396,24033,24604,24940,25453,25768,26310,27014,27475,28203,29229,29555,29763,30111,30619,42635,46506,
chrX	2471007	2545427	NM_001258567	0	-	2471151	2544623	0	34	187,148,417,701,926,273,206,333,84,175,250,460,395,178,263,604,181,143,1087,2237,387,90,94,134,75,228,111,255,198,164,178,517,298,45,	0,1944,2167,2652,3422,4408,4816,6469,7415,9726,10062,10409,10989,11451,12116,12478,13325,13609,15919,17073,19448,20137,20311,20473,21338,21980,30619,50526,51216,52397,52631,52878,73457,74375,
chrX	2471007	2545427	NM_001258568	0	-	2471151	2544623	0	34	187,148,417,701,926,273,206,175,250,460,395,178,263,604,181,143,1087,2237,387,94,134,75,228,468,126,123,111,255,198,164,178,517,298,45,	0,1944,2167,2652,3422,4408,4816,9726,10062,10409,10989,11451,12116,12478,13325,13609,15919,17073,19448,20311,20473,21338,21980,28203,29229,30111,30619,50526,51216,52397,52631,52878,73457,74375,
chrX	2470459	2545427	NM_001258570	0	-	2471151	2544623	0	40	735,148,417,701,926,273,206,175,250,460,395,178,263,604,181,143,1087,2237,387,94,134,75,228,234,198,150,171,94,149,468,126,123,111,255,198,164,178,517,298,45,	0,2492,2715,3200,3970,4956,5364,10274,10610,10957,11537,11999,12664,13026,13873,14157,16467,17621,19996,20859,21021,21886,22528,23944,24581,26316,26858,27562,28023,28751,29777,30659,31167,51074,51764,52945,53179,53426,74005,74923,
chrX	2471007	2545427	NM_001258569	0	-	2471151	2544623	0	32	187,148,417,701,926,273,206,175,250,460,395,178,263,604,181,143,1087,2237,387,94,134,75,228,234,111,255,198,164,178,517,298,45,	0,1944,2167,2652,3422,4408,4816,9726,10062,10409,10989,11451,12116,12478,13325,13609,15919,17073,19448,20311,20473,21338,21980,23396,30619,50526,51216,52397,52631,52878,73457,74375,
chrX	2471007	2545427	NM_001258571	0	-	2471151	2544623	0	37	187,148,417,701,926,273,206,175,250,460,395,178,263,604,181,143,1087,2237,387,94,134,75,228,234,198,117,468,126,123,111,255,198,164,178,517,298,45,	0,1944,2167,2652,3422,4408,4816,9726,10062,10409,10989,11451,12116,12478,13325,13609,15919,17073,19448,20311,20473,21338,21980,23396,24033,24604,28203,29229,30111,30619,50526,51216,52397,52631,52878,73457,74375,
chrX	6067957	6069264	NM_001258614	0	+	6068090	6068815	0	3	346,123,713,	0,403,594,
chrX	9989694	10006882	NM_001258667	0	+	9993045	10005738	0	7	178,212,108,368,121,228,1210,	0,3283,9498,14697,15474,15680,15978,
chrX	9989694	10003006	NM_001258668	0	+	9993045	10001111	0	5	178,212,108,325,1906,	0,3283,9498,10657,11406,
chrX	10017537	10050803	NM_001258670	0	+	10017723	10050415	0	12	195,64,186,515,186,266,471,957,115,493,318,912,	0,12729,12869,13193,13774,14025,14351,14882,15900,30467,31976,32354,
chrX	10016844	10050803	NM_001258669	0	+	10017723	10050415	0	15	59,115,64,186,515,186,266,471,957,4701,452,4694,493,318,912,	0,773,13422,13562,13886,14467,14718,15044,15575,16593,21407,22003,31160,32669,33047,
chrX	10017537	10050803	NM_001258671	0	+	10017723	10050415	0	12	195,64,186,515,186,266,471,957,754,493,318,912,	0,12729,12869,13193,13774,14025,14351,14882,15900,30467,31976,32354,
chrX	10017537	10045277	NM_001258672	0	+	10017723	10044600	0	10	195,64,186,515,186,266,471,957,1162,4586,	0,12729,12869,13193,13774,14025,14351,14882,15900,23154,
chrX	10016844	10050803	NM_001258673	0	+	10017723	10050415	0	15	59,192,64,186,515,186,266,471,957,4701,452,1970,493,318,912,	0,696,13422,13562,13886,14467,14718,15044,15575,16593,21407,22003,31160,32669,33047,
chrX	13593576	13602506	NM_001258723	0	-	13593793	13600092	0	8	474,79,81,93,219,370,48,89,	0,1253,1427,1573,1743,2802,6493,8841,
chrX	13593473	13602506	NM_001258724	0	-	13593793	13600082	0	10	577,79,81,93,219,370,24,49,48,89,	0,811,1530,1676,1846,2905,3907,5938,6596,8944,
chrX	15946935	15972385	NM_001258775	0	-	15949792	15966538	0	25	2059,357,31,787,62,159,100,151,178,120,172,145,165,164,170,170,300,147,73,74,57,149,51,762,181,	0,2584,3419,4214,6937,7350,11555,15050,15338,15600,15828,16057,16270,16538,16855,17100,17333,17712,17991,18135,18281,18449,18662,19533,25269,
chrX	15946935	15973159	NM_001258776	0	-	15949792	15966538	0	26	2059,300,31,787,62,159,100,151,178,120,172,145,165,164,170,170,300,147,73,74,57,149,51,762,125,47,	0,2584,3419,4214,6937,7350,11555,15050,15338,15600,15828,16057,16270,16538,16855,17100,17333,17712,17991,18135,18281,18449,18662,19533,25269,26177,
chrX	16406421	16414403	NM_001258782	0	+	16407053	16414300	0	9	668,208,126,547,1230,497,814,327,317,	0,3361,3650,3896,4520,5814,6394,7272,7665,
chrX	16405508	16414651	NM_001258783	0	+	16405729	16414300	0	9	224,208,126,547,1230,497,814,327,565,	0,4274,4563,4809,5433,6727,7307,8185,8578,
chrX	18105741	18116825	NM_001258803	0	-	18106030	18114625	0	10	291,43,142,44,101,124,129,183,36,119,	0,764,939,1146,3728,7516,7705,7998,8869,10965,
chrX	18105741	18116825	NM_001258804	0	-	18106030	18114625	0	9	291,43,142,44,101,124,129,36,119,	0,764,939,1146,4762,7516,7705,8869,10965,
chrX	18105731	18116825	NM_001258805	0	-	18106030	18114625	0	9	301,43,142,44,101,124,129,36,119,	0,774,949,1156,6830,7526,7715,8879,10975,
chrX	20244646	20248203	NM_001258850	0	+	20244882	20247397	0	4	117,61,216,1012,	0,227,2258,2545,
chrX	20239854	20242539	NM_001258849	0	+	20239977	20242141	0	4	172,204,204,655,	0,1207,1756,2030,
chrX	2882225	2883661	NM_001272268	0	-	2882565	2883420	0	2	1242,103,	0,1333,
chrX	5340235	5401123	NM_001272322	0	+	5351828	5399663	0	16	86,517,1176,102,137,220,102,317,105,136,111,128,70,102,173,1464,	0,945,11593,15711,35812,38066,38394,42827,43306,53817,55948,56237,57829,58168,58354,59424,
chrX	5340235	5404204	NM_001272323	0	+	5351828	5399697	0	15	86,517,1176,137,220,102,317,105,136,111,128,70,102,173,4670,	0,945,11593,35812,38066,38394,42827,43306,53817,55948,56237,57829,58168,58354,59299,
chrX	5340235	5405138	NM_001272324	0	+	5351828	5403349	0	15	86,517,1176,137,220,102,317,105,136,111,128,70,102,173,1799,	0,945,11593,35812,38066,38394,42827,43306,53817,55948,56237,57829,58168,58354,63104,
chrX	5819051	5840823	NM_001272334	0	+	5819121	5839200	0	6	151,130,115,161,140,3618,	0,15299,16989,17678,17923,18154,
chrX	6050827	6063663	NM_001272336	0	+	6059909	6063539	0	7	492,372,134,982,345,171,331,	0,9058,9552,9746,10892,12244,12505,
chrX	6546118	6589173	NM_001272347	0	+	6552010	6588427	0	14	354,388,2133,351,1176,534,140,168,76,93,103,148,152,870,	0,5787,6520,8790,14256,15507,16106,30671,30918,39574,39729,40838,41948,42185,
chrX	6546118	6589173	NM_001272348	0	+	6552010	6588427	0	13	354,388,2133,1176,534,140,168,76,93,103,148,152,870,	0,5787,6520,14256,15507,16106,30671,30918,39574,39729,40838,41948,42185,
chrX	6540770	6589173	NM_001272350	0	+	6543103	6577308	0	17	557,68,388,2133,351,5685,534,140,168,76,100,348,93,103,148,152,870,	0,2322,11135,11868,14138,15095,20855,21454,36019,36266,36518,37173,44922,45077,46186,47296,47533,
chrX	6546118	6589173	NM_001272349	0	+	6552010	6588427	0	12	354,388,1176,531,140,168,76,93,103,148,152,870,	0,5787,14256,15510,16106,30671,30918,39574,39729,40838,41948,42185,
chrX	6540770	6589173	NM_001272351	0	+	6543103	6588427	0	16	557,68,388,2133,351,5685,534,140,168,76,5235,93,103,148,152,870,	0,2322,11135,11868,14138,15095,20855,21454,36019,36266,37173,44922,45077,46186,47296,47533,
chrX	6540770	6589173	NM_001272352	0	+	6543103	6588427	0	16	557,68,388,2133,351,5685,534,140,168,76,348,90,103,148,152,870,	0,2322,11135,11868,14138,15095,20855,21454,36019,36266,37173,44925,45077,46186,47296,47533,
chrX	6540770	6589173	NM_001272353	0	+	6543103	6588427	0	16	557,68,388,2133,351,5685,534,140,168,76,5400,90,103,148,152,870,	0,2322,11135,11868,14138,15095,20855,21454,36019,36266,37173,44925,45077,46186,47296,47533,
chrX	6540770	6589173	NM_001272354	0	+	6543103	6583351	0	16	557,68,388,2133,351,5685,534,140,168,76,6079,93,103,148,184,870,	0,2322,11135,11868,14138,15095,20855,21454,36019,36266,37173,44922,45077,46186,47296,47533,
chrX	6540770	6589173	NM_001272355	0	+	6543103	6588427	0	15	557,68,388,2133,351,5685,534,140,168,76,90,103,148,152,870,	0,2322,11135,11868,14138,15095,20855,21454,36019,36266,44925,45077,46186,47296,47533,
chrX	13561670	13562874	NM_001272588	0	+	13561710	13562816	0	2	47,909,	0,295,
chrX	13593576	13602578	NM_001272593	0	-	13593793	13600092	0	11	474,79,81,93,219,373,24,2,43,48,161,	0,708,1427,1573,1743,2799,3804,5835,5838,6493,8841,
chrX	13593576	13602506	NM_001272594	0	-	13593793	13600092	0	10	474,79,81,93,219,373,24,42,48,89,	0,708,1427,1573,1743,2799,3804,5839,6493,8841,
chrX	13593576	13602506	NM_001272595	0	-	13593793	13600092	0	9	474,79,81,93,219,373,42,48,89,	0,708,1427,1573,1743,2799,5839,6493,8841,
chrX	15139936	15163225	NM_001272633	0	-	15141249	15162654	0	10	1584,159,102,481,405,180,819,213,177,671,	0,1675,1960,4314,4942,5420,5699,8132,10755,22618,
chrX	15299008	15319074	NM_001272635	0	+	15310386	15317765	0	10	99,311,839,164,355,193,232,813,140,1462,	0,7260,11369,16078,16321,16778,17110,17412,18334,18604,
chrX	15297765	15319074	NM_001272637	0	+	15310386	15317765	0	10	171,751,839,164,355,193,232,813,140,1462,	0,8063,12612,17321,17564,18021,18353,18655,19577,19847,
chrX	15868210	15869661	NM_001272655	0	+	15868335	15869334	0	2	33,1344,	0,107,
chrX	15946935	15973067	NM_001272661	0	-	15948366	15966538	0	25	2059,297,787,62,159,106,151,178,120,172,145,165,164,170,170,300,147,73,74,57,149,51,762,125,255,	0,2584,4214,6937,7350,13871,15050,15338,15600,15828,16057,16270,16538,16855,17100,17333,17712,17991,18135,18281,18449,18662,19533,25269,25877,
chrX	15946935	15973067	NM_001272662	0	-	15948946	15966538	0	25	2042,297,787,62,159,139,151,178,120,172,145,165,164,170,170,300,147,73,74,57,149,51,762,125,255,	0,2584,4214,6937,7350,11516,15050,15338,15600,15828,16057,16270,16538,16855,17100,17333,17712,17991,18135,18281,18449,18662,19533,25269,25877,
chrX	16844806	16874832	NM_001272700	0	-	16845810	16849939	0	6	1820,2017,646,419,34,290,	0,2135,4489,12634,19378,29736,
chrX	18105567	18116922	NM_001272740	0	-	18105960	18113518	0	9	465,142,44,101,124,123,89,41,216,	0,1113,1320,6994,7690,7879,8876,9038,11139,
chrX	18105567	18116825	NM_001272739	0	-	18105960	18113518	0	8	465,142,44,101,124,123,41,119,	0,1113,1320,6994,7690,7879,9038,11139,
chrX	18105567	18116825	NM_001272741	0	-	18105960	18113518	0	9	465,142,44,101,124,123,193,36,119,	0,1113,1320,6994,7690,7879,8162,9043,11139,
chrX	18813296	18830406	NM_001272762	0	+	18820664	18826453	0	11	502,267,979,97,916,504,108,285,153,1071,4014,	0,6479,7037,8082,8295,9285,10211,11353,11703,11920,13096,
chrX	19718922	19730199	NM_001272799	0	+	19719734	19726686	0	13	848,126,154,132,99,209,172,184,593,166,211,97,3770,	0,3789,3980,4360,4561,4733,5045,5495,5750,6547,6791,7081,7507,
chrX	142730	148426	NM_001297802	0	-	143002	147332	0	11	757,170,195,257,99,80,398,209,179,1351,93,	0,1604,1830,2087,2404,2569,2725,3183,3458,3704,5603,
chrX	316575	334801	NM_001297807	0	-	317020	333793	0	3	1353,242,135,	0,16989,18091,
chrX	316575	334801	NM_001297808	0	-	317020	333793	0	3	1353,346,135,	0,16989,18091,
chrX	1329517	1341587	NM_001297843	0	-	1329790	1333696	0	3	3919,215,263,	0,3985,11807,
chrX	2470459	2545427	NM_001297893	0	-	2471151	2544623	0	32	735,148,417,701,926,273,206,175,250,460,395,178,263,604,181,143,1087,2237,387,94,134,75,231,228,111,255,198,164,178,517,298,45,	0,2492,2715,3200,3970,4956,5364,10274,10610,10957,11537,11999,12664,13026,13873,14157,16467,17621,19996,20859,21021,21886,22195,22528,31167,51074,51764,52945,53179,53426,74005,74923,
chrX	2470459	2545427	NM_001297894	0	-	2471151	2544623	0	34	735,148,417,701,926,273,206,175,250,460,395,178,263,604,181,143,186,1087,2237,387,94,134,75,228,468,111,255,198,120,125,178,517,298,45,	0,2492,2715,3200,3970,4956,5364,10274,10610,10957,11537,11999,12664,13026,13873,14157,15597,16467,17621,19996,20859,21021,21886,22528,28751,31167,51074,51764,52492,52945,53179,53426,74005,74923,
chrX	2476258	2545427	NM_001297895	0	-	2480725	2544623	0	25	4650,250,460,395,178,263,604,181,143,1087,2237,387,94,134,75,228,111,255,198,120,125,178,517,298,45,	0,4811,5158,5738,6200,6865,7227,8074,8358,10668,11822,14197,15060,15222,16087,16729,25368,45275,45965,46693,47146,47380,47627,68206,69124,
chrX	2470459	2545427	NM_001297896	0	-	2471151	2544623	0	38	735,148,417,701,926,273,206,175,250,460,395,178,263,604,181,143,1087,2237,387,94,134,75,231,228,234,94,149,468,126,123,111,255,198,164,178,517,298,45,	0,2492,2715,3200,3970,4956,5364,10274,10610,10957,11537,11999,12664,13026,13873,14157,16467,17621,19996,20859,21021,21886,22195,22528,23944,27562,28023,28751,29777,30659,31167,51074,51764,52945,53179,53426,74005,74923,
chrX	6317420	6329828	NM_001298011	0	+	6320488	6327853	0	7	135,510,129,2302,1546,67,2032,	0,3068,4420,6268,8632,10243,10376,
chrX	6317420	6329828	NM_001298012	0	+	6320488	6327853	0	6	321,510,2302,1546,67,2032,	0,3068,6268,8632,10243,10376,
chrX	3875765	3878817	NM_001297916	0	+	3875800	3878617	0	5	69,341,79,1004,1190,	0,136,549,689,1862,
chrX	6546118	6585638	NM_001298017	0	+	6552010	6583351	0	9	354,388,2133,5685,534,140,168,76,7695,	0,5787,6520,9747,15507,16106,30671,30918,31825,
chrX	3868972	3878817	NM_001297917	0	+	3873157	3878617	0	9	207,320,274,227,59,341,79,1004,1190,	0,526,980,1345,4145,6929,7342,7482,8655,
chrX	6546118	6589173	NM_001298018	0	+	6552010	6583351	0	15	354,388,2133,351,5685,534,140,168,76,6079,90,103,148,152,870,	0,5787,6520,8790,9747,15507,16106,30671,30918,31825,39577,39729,40838,41948,42185,
chrX	6546118	6589173	NM_001298019	0	+	6552010	6588427	0	13	354,388,2133,5685,534,140,168,76,93,103,148,152,870,	0,5787,6520,9747,15507,16106,30671,30918,39574,39729,40838,41948,42185,
chrX	5085758	5254864	NM_001297948	0	+	5175239	5176508	0	32	443,804,1598,1892,527,105,127,197,122,127,120,147,592,86,141,140,214,223,143,191,191,2738,315,108,151,110,2878,174,264,197,152,4136,	0,3583,78142,89138,101144,117552,131672,135482,138160,138382,138597,138928,139478,140155,142568,143117,143432,147683,148013,148265,148560,148940,151763,152140,152358,157618,160764,163711,163990,164319,164664,164970,
chrX	5365224	5401123	NM_001297957	0	+	5376086	5400282	0	13	689,146,220,102,317,105,136,111,128,70,102,173,1430,	0,10823,13077,13405,17838,18317,28828,30959,31248,32840,33179,33365,34469,
chrX	5340235	5404204	NM_001297958	0	+	5351828	5400282	0	15	86,517,1176,137,220,102,317,105,136,111,128,70,102,173,4670,	0,945,11593,35812,38066,38394,42827,43306,53817,55948,56237,57829,58168,58354,59299,
chrX	5340235	5401123	NM_001297960	0	+	5351828	5400282	0	15	86,517,1176,146,220,96,317,105,136,111,128,70,102,173,1430,	0,945,11593,35812,38066,38394,42827,43306,48006,55948,56237,57829,58168,58354,59458,
chrX	5365224	5401123	NM_001297959	0	+	5376086	5400282	0	13	689,146,220,96,317,105,136,111,128,70,102,173,1592,	0,10823,13077,13405,17838,18317,23017,30959,31248,32840,33179,33365,34307,
chrX	6076071	6077786	NM_001297994	0	-	6076369	6076951	0	2	913,450,	0,1265,
chrX	9659094	9662903	NM_001298131	0	-	9659202	9662651	0	6	384,657,530,74,403,541,	0,448,1191,1786,1927,3268,
chrX	9989689	10003006	NM_001298140	0	+	9993045	9999795	0	5	183,212,108,1133,1906,	0,3288,9503,9854,11411,
chrX	10231001	10233080	NM_001298152	0	-	10231180	10232299	0	3	1223,303,67,	0,1292,2012,
chrX	10231001	10232941	NM_001298153	0	-	10231180	10232299	0	2	1223,648,	0,1292,
chrX	10869283	10870705	NM_001298164	0	+	10869379	10870541	0	3	108,373,523,	0,453,899,
chrX	11066551	11068379	NM_001298176	0	+	11066611	11067926	0	3	181,115,604,	0,264,1224,
chrX	11555049	11558637	NM_001298197	0	-	11555615	11556300	0	4	746,186,163,150,	0,876,1134,3438,
chrX	11555284	11556438	NM_001298198	0	-	11555615	11556300	0	4	511,186,163,29,	0,641,899,1125,
chrX	12454728	12455443	NM_001298223	0	+	12454868	12455438	0	1	715,	0,
chrX	13115130	13123066	NM_001298256	0	+	13120752	13122848	0	6	263,310,117,281,160,381,	0,5521,6475,6975,7319,7555,
chrX	13593576	13602365	NM_001298284	0	-	13593793	13600092	0	9	474,79,81,93,219,373,42,48,137,	0,708,1427,1573,1743,2799,5839,6493,8652,
chrX	13593576	13601654	NM_001298285	0	-	13593793	13600092	0	9	474,79,81,93,219,373,42,48,287,	0,708,1427,1573,1743,2799,5839,6493,7791,
chrX	13593576	13599509	NM_001298286	0	-	13593793	13596567	0	7	474,79,81,93,219,373,94,	0,708,1427,1573,1743,2799,5839,
chrX	14862988	14871181	NM_001298320	0	-	14863883	14865995	0	3	3485,218,194,	0,6412,7999,
chrX	14862988	14871181	NM_001298321	0	-	14863883	14865995	0	4	3485,218,55,194,	0,6412,6702,7999,
chrX	15139936	15163225	NM_001298336	0	-	15141288	15162654	0	10	1602,159,102,481,405,180,819,213,177,671,	0,1675,1960,4314,4942,5420,5699,8132,10755,22618,
chrX	15946935	15973067	NM_001298382	0	-	15948366	15966538	0	24	2059,357,787,62,159,106,151,178,120,172,145,165,164,170,170,300,147,73,74,57,149,51,762,863,	0,2584,4214,6937,7350,13871,15050,15338,15600,15828,16057,16270,16538,16855,17100,17333,17712,17991,18135,18281,18449,18662,19533,25269,
chrX	16702785	16703884	NM_001298417	0	-	16702955	16703862	0	2	723,255,	0,844,
chrX	16714448	16721411	NM_001298418	0	-	16714888	16720714	0	5	518,234,225,63,212,	0,607,1989,6263,6751,
chrX	16714448	16721411	NM_001298419	0	-	16714888	16720714	0	4	518,234,63,205,	0,607,6263,6758,
chrX	16925138	16935876	NM_001298425	0	+	16928694	16935852	0	6	180,128,135,406,854,69,	0,3476,8265,8899,9729,10669,
chrX	19125002	19127316	NM_001298496	0	-	19125458	19127304	0	4	642,282,109,557,	0,1003,1352,1757,
chrX	22980721	23004648	NM_001298610	0	-	22982405	22992674	0	9	1829,211,182,252,1264,1623,1441,1431,99,	0,1899,3874,4115,4583,9446,11841,13762,23828,
chrX	22980721	23004648	NM_001298611	0	-	22982405	22992674	0	10	1829,211,182,252,1264,607,953,1441,1431,37,	0,1899,3874,4115,4583,9446,10116,11841,13762,23890,
chrX	3968787	3971350	NM_001316636	0	-	3969081	3971315	0	4	502,293,348,938,	0,563,942,1625,
chrX	2472526	2545427	NM_001382068	0	-	2472601	2544623	0	34	343,148,417,701,926,273,206,333,84,175,250,460,395,178,263,604,181,143,1087,2237,387,90,94,134,75,228,111,255,198,164,178,517,298,45,	0,425,648,1133,1903,2889,3297,4950,5896,8207,8543,8890,9470,9932,10597,10959,11806,12090,14400,15554,17929,18618,18792,18954,19819,20461,29100,49007,49697,50878,51112,51359,71938,72856,
chr2L	14615551	14617402	NM_001032095	0	+	14616338	14617244	0	4	92,135,405,425,	0,751,951,1426,
chr2L	14615551	14617402	NM_001032096	0	+	14616338	14617244	0	4	92,309,405,425,	0,577,951,1426,
chr2L	14616266	14618902	NM_001032097	0	+	14616338	14617244	0	5	171,405,666,405,377,	0,236,711,1803,2259,
chr2L	14615551	14618902	NM_001032098	0	+	14616338	14617244	0	6	92,135,405,666,405,377,	0,751,951,1426,2518,2974,
chr2L	14616266	14617402	NM_001032099	0	+	14616338	14617244	0	3	171,405,425,	0,236,711,
chr2L	19111840	19114110	NM_057244	0	+	19112000	19114011	0	2	475,1317,	0,953,
chr2L	3718184	3727587	NM_057373	0	+	3721380	3725678	0	11	301,30,124,211,118,195,219,604,129,246,909,	0,2690,2783,3194,3460,3638,4168,4468,5451,7471,8494,
chr2L	6415267	6423310	NM_057685	0	-	6415435	6422509	0	6	231,2028,960,3266,261,183,	0,289,2390,3418,6992,7860,
chr2L	5012143	5027445	NM_057842	0	-	5012510	5027129	0	9	1001,224,115,1918,2611,45,183,185,94,	0,1068,1353,1531,3547,6324,6431,14893,15208,
chr2L	8672697	8676804	NM_058156	0	+	8673201	8676675	0	3	86,1245,2042,	0,427,2065,
chr2L	2808321	2812145	NM_078737	0	+	2809310	2811759	0	5	215,1274,276,380,548,	0,658,2046,2827,3276,
chr2L	5555071	5558994	NM_078760	0	+	5555303	5558697	0	12	335,150,63,207,218,150,437,178,224,138,431,722,	0,393,605,759,1020,1293,1498,1996,2234,2509,2710,3201,
chr2L	9548257	9565438	NM_078801	0	-	9549578	9555938	0	9	1408,201,1810,141,137,269,215,765,435,	0,1946,3459,5330,5545,5742,7026,7376,16746,
chr2L	8933963	8936096	NM_078791	0	+	8934989	8935957	0	4	55,91,603,214,	0,1004,1188,1919,
chr2L	8937389	8939743	NM_078792	0	+	8937550	8939601	0	5	16,112,189,171,628,	0,130,1179,1467,1726,
chr2L	10699407	10701544	NM_078816	0	-	10699587	10701363	0	5	624,138,356,178,385,	0,682,888,1309,1752,
chr2L	11158377	11170873	NM_078822	0	-	11161264	11170439	0	10	1352,457,223,115,168,485,94,222,117,506,	0,1502,2690,4606,4844,5075,7207,7367,7649,11990,
chr2L	13803625	13809994	NM_078837	0	+	13803928	13809654	0	3	337,159,960,	0,5183,5409,
chr2L	16766733	16788766	NM_078863	0	+	16768680	16788104	0	18	23,301,144,381,64,99,104,408,171,590,118,264,210,887,79,1176,906,746,	0,1850,2725,3723,4177,4309,4609,7716,9529,10116,12994,13816,15610,16041,17517,17932,19175,21287,
chr2L	17413247	17428199	NM_078865	0	-	17413514	17420093	0	7	1085,108,76,383,591,48,544,	0,2033,4323,4744,5240,6818,14408,
chr2L	9256562	9293264	NM_080068	0	+	9272494	9291161	0	4	134,314,142,2209,	0,330,15903,34493,
chr2L	6225047	6226842	NM_080269	0	+	6225078	6226747	0	2	714,1026,	0,769,
chr2L	9548257	9551017	NM_001103663	0	-	9549578	9550580	0	3	1408,201,539,	0,1946,2221,
chr2L	204742	207297	NM_134658	0	-	205043	206044	0	4	470,672,50,67,	0,529,1258,2488,
chr2L	263465	267505	NM_134664	0	-	263781	266688	0	1	4040,	0,
chr2L	914085	917805	NM_134713	0	+	914197	917736	0	11	194,156,63,204,212,123,243,417,372,681,339,	0,252,467,714,972,1239,1422,1729,2196,2621,3381,
chr2L	1204214	1205250	NM_134744	0	+	1204315	1204975	0	4	250,123,79,350,	0,350,548,686,
chr2L	1256416	1294687	NM_134748	0	+	1256890	1293686	0	12	529,194,103,285,141,132,1305,99,241,161,274,2040,	0,17168,24182,28189,28887,29089,29328,30744,31084,31716,33038,36231,
chr2L	1667846	1697837	NM_134766	0	+	1690637	1696149	0	6	135,639,218,830,148,2189,	0,22270,26377,26700,27592,27802,
chr2L	2400294	2410662	NM_134837	0	+	2402244	2407698	0	9	56,227,405,331,237,651,186,216,3192,	0,812,1595,4432,5207,5912,6616,6865,7176,
chr2L	2410623	2415322	NM_134838	0	-	2410883	2414902	0	4	366,169,741,514,	0,428,662,4185,
chr2L	2838410	2839547	NM_134874	0	+	2838473	2839453	0	2	75,991,	0,146,
chr2L	4813008	4815891	NM_135015	0	+	4813353	4815782	0	4	501,118,601,212,	0,1761,2014,2671,
chr2L	3697241	3697812	NM_134957	0	-	3697372	3697771	0	1	571,	0,
chr2L	5218253	5219053	NM_135071	0	+	5218350	5218955	0	3	100,418,127,	0,193,673,
chr2L	5733674	5741244	NM_135110	0	-	5734128	5736924	0	11	666,87,266,187,416,347,94,423,113,398,28,	0,732,883,1385,1624,2096,2507,2664,3146,6986,7542,
chr2L	5763459	5766142	NM_135113	0	-	5763597	5766015	0	2	812,182,	0,2501,
chr2L	6349392	6351034	NM_135171	0	-	6349558	6350961	0	3	898,169,447,	0,962,1195,
chr2L	6860904	6870389	NM_135236	0	-	6861033	6864340	0	6	1410,173,255,109,321,256,	0,1481,1720,2803,3127,9229,
chr2L	7405226	7408475	NM_135270	0	+	7405317	7408399	0	4	156,325,187,330,	0,221,773,2919,
chr2L	7466542	7472493	NM_135278	0	+	7471545	7472205	0	2	129,958,	0,4993,
chr2L	7689375	7691061	NM_135288	0	-	7689446	7691043	0	5	265,388,385,137,183,	0,344,796,1307,1503,
chr2L	7786159	7790557	NM_135305	0	-	7786899	7790078	0	8	872,210,181,155,257,187,69,536,	0,935,1212,1453,1674,1991,2239,3862,
chr2L	7857956	7860839	NM_135313	0	-	7858569	7860700	0	3	968,221,157,	0,2424,2726,
chr2L	8242631	8243426	NM_135356	0	+	8242666	8243292	0	3	98,402,179,	0,151,616,
chr2L	8321279	8325262	NM_135366	0	-	8322487	8325013	0	4	962,394,174,304,	0,1029,1494,3679,
chr2L	9010582	9011358	NM_135423	0	+	9010659	9011244	0	3	135,186,323,	0,196,453,
chr2L	9012187	9012890	NM_135424	0	+	9012263	9012843	0	3	134,177,265,	0,197,438,
chr2L	9387388	9391567	NM_135441	0	+	9387767	9391439	0	4	502,149,97,1322,	0,2440,2651,2857,
chr2L	9769059	9770409	NM_135466	0	+	9769083	9770376	0	1	1350,	0,
chr2L	10677364	10679507	NM_135589	0	+	10677907	10679355	0	3	100,1059,604,	0,382,1539,
chr2L	10683766	10684409	NM_135592	0	-	10683838	10684372	0	1	643,	0,
chr2L	10770930	10771370	NM_135609	0	+	10770984	10771281	0	1	440,	0,
chr2L	13970507	13971979	NM_135848	0	+	13970558	13971837	0	3	359,543,239,	0,631,1233,
chr2L	14424314	14425189	NM_135869	0	-	14424412	14425131	0	2	743,70,	0,805,
chr2L	18517486	18531780	NM_136039	0	+	18518180	18531659	0	9	732,581,736,276,218,1533,409,154,361,	0,9379,10027,11019,11354,11639,13241,13718,13933,
chr2L	16738849	16742610	NM_135962	0	+	16738995	16742225	0	4	345,733,523,664,	0,1722,2516,3097,
chr2L	16807315	16816069	NM_135967	0	+	16811664	16815793	0	3	464,266,2606,	0,4282,6148,
chr2L	19071130	19074149	NM_136097	0	-	19071191	19074024	0	6	175,302,185,109,375,198,	0,293,1700,1975,2177,2821,
chr2L	19383137	19386205	NM_136115	0	-	19383609	19386135	0	5	625,1483,36,13,119,	0,743,2532,2642,2949,
chr2L	20376980	20382356	NM_136186	0	-	20377382	20381932	0	6	611,476,256,212,313,644,	0,821,1408,1785,2299,4732,
chr2L	9712615	9746495	NM_143754	0	-	9717522	9743284	0	9	5148,137,255,75,182,229,617,1852,62,	0,5254,5650,7475,10145,14412,20300,29759,33818,
chr2L	2032518	2036041	NM_144381	0	-	2032634	2035936	0	2	3046,160,	0,3363,
chr2L	3472734	3475338	NM_001144307	0	+	3472802	3474930	0	4	568,343,429,1071,	0,627,1035,1533,
chr2L	3721335	3727587	NM_001144310	0	+	3721335	3727019	0	7	254,118,195,219,604,129,909,	0,309,487,1017,1317,2300,5343,
chr2L	8937389	8939743	NM_001144337	0	+	8937550	8939601	0	4	242,189,171,628,	0,1179,1467,1726,
chr2L	10770867	10771370	NM_001144341	0	+	10770984	10771281	0	2	29,413,	0,90,
chr2L	18813008	18813819	NM_001144365	0	+	18813099	18813400	0	2	135,522,	0,289,
chr2L	18813008	18813941	NM_001144366	0	+	18813099	18813400	0	2	135,644,	0,289,
chr2L	1667846	1698617	NM_164428	0	+	1690637	1696857	0	8	135,46,52,639,218,830,148,2969,	0,2297,11022,22270,26377,26700,27592,27802,
chr2L	1651257	1698617	NM_164429	0	+	1690637	1696149	0	8	172,1061,52,639,218,830,148,2969,	0,1517,27611,38859,42966,43289,44181,44391,
chr2L	1651257	1698617	NM_164430	0	+	1690637	1696149	0	7	154,1061,639,218,830,148,2969,	0,1517,38859,42966,43289,44181,44391,
chr2L	2805260	2812145	NM_164503	0	+	2809310	2811759	0	5	341,1274,276,380,548,	0,3719,5107,5888,6337,
chr2L	3472602	3475338	NM_164539	0	+	3472802	3474930	0	4	700,343,429,1071,	0,759,1167,1665,
chr2L	3718184	3727587	NM_164554	0	+	3721380	3727019	0	10	301,30,124,211,118,195,219,604,129,909,	0,2690,2783,3194,3460,3638,4168,4468,5451,8494,
chr2L	5733674	5740954	NM_164658	0	-	5734128	5736924	0	10	666,87,266,187,416,347,94,423,118,294,	0,732,883,1385,1624,2096,2507,2664,3146,6986,
chr2L	5762552	5766142	NM_164659	0	-	5762673	5766015	0	2	816,182,	0,3408,
chr2L	6860920	6870389	NM_164717	0	-	6861033	6864427	0	7	1394,173,255,109,321,221,256,	0,1465,1704,2787,3111,3498,9213,
chr2L	7775803	7778029	NM_164771	0	-	7775894	7777985	0	1	2226,	0,
chr2L	8937389	8939743	NM_164838	0	+	8937550	8939601	0	5	59,112,189,171,628,	0,130,1179,1467,1726,
chr2L	9256562	9291798	NM_164851	0	+	9272494	9291161	0	3	134,142,743,	0,15903,34493,
chr2L	9256562	9302494	NM_164852	0	+	9272494	9291161	0	3	644,142,11439,	0,15903,34493,
chr2L	9547719	9566750	NM_164858	0	-	9549578	9555938	0	9	1946,201,1810,141,137,269,215,765,318,	0,2484,3997,5868,6083,6280,7564,7914,18713,
chr2L	9716189	9746495	NM_164869	0	-	9717522	9743284	0	8	1574,137,255,182,229,617,1856,89,	0,1680,2076,6571,10838,16726,26185,30217,
chr2L	9716189	9746495	NM_164870	0	-	9717522	9743284	0	8	1574,137,255,182,229,617,1856,62,	0,1680,2076,6571,10838,16726,26185,30244,
chr2L	13965011	13967018	NM_165075	0	-	13965086	13966924	0	3	385,537,513,	0,463,1494,
chr2L	16766733	16788766	NM_165181	0	+	16768680	16788104	0	18	23,301,144,381,64,99,104,408,171,590,118,264,210,887,79,1176,906,746,	0,1850,2413,3723,4177,4309,4609,7716,8949,10116,12359,13816,15610,16041,17517,17932,19175,21287,
chr2L	16766733	16788766	NM_165182	0	+	16768680	16788104	0	18	23,301,144,381,64,99,104,408,171,590,118,264,210,887,79,1176,906,746,	0,1850,2413,3723,4177,4309,4609,7716,8949,10116,12994,13816,15610,16041,17517,17932,19175,21287,
chr2L	16766733	16788766	NM_165183	0	+	16768680	16788104	0	18	23,301,144,381,64,99,104,408,171,590,118,264,210,887,79,1176,906,746,	0,1850,2413,3723,4177,4309,4609,7716,9529,10116,12994,13816,15610,16041,17517,17932,19175,21287,
chr2L	16767776	16788766	NM_165184	0	+	16768680	16788104	0	18	165,301,144,381,64,99,104,408,171,590,118,264,210,887,79,1176,906,746,	0,807,1370,2680,3134,3266,4165,6673,7906,9073,11951,12773,14567,14998,16474,16889,18132,20244,
chr2L	16766733	16788766	NM_165185	0	+	16768680	16788104	0	18	23,301,144,381,64,99,104,408,171,590,118,264,210,887,79,1176,906,746,	0,1850,2725,3723,4177,4309,4609,7716,8949,10116,11271,13816,15610,16041,17517,17932,19175,21287,
chr2L	16766733	16788766	NM_165186	0	+	16768680	16788104	0	18	23,301,144,381,64,99,104,408,171,590,118,264,210,887,79,1176,906,746,	0,1850,2725,3723,4177,4309,4609,7716,8949,10116,12359,13816,15610,16041,17517,17932,19175,21287,
chr2L	16766733	16788766	NM_165187	0	+	16768680	16788104	0	18	23,301,144,381,64,99,104,408,171,590,118,264,210,887,79,1176,906,746,	0,1850,2725,3723,4177,4309,4609,7716,8949,10116,12994,13816,15610,16041,17517,17932,19175,21287,
chr2L	16766733	16788766	NM_165188	0	+	16768680	16788104	0	18	23,301,144,381,64,99,104,408,171,590,118,264,210,887,79,1176,906,746,	0,1850,2725,3723,4177,4309,4609,7716,9529,10116,12359,13816,15610,16041,17517,17932,19175,21287,
chr2L	16766733	16788766	NM_165189	0	+	16768680	16788104	0	18	23,301,144,381,64,99,104,408,171,590,118,264,210,887,79,1176,906,746,	0,1850,2725,3723,4177,4309,6543,7716,8949,10116,11656,13816,15610,16041,17099,17932,19175,21287,
chr2L	16766565	16788766	NM_165190	0	+	16768680	16787084	0	19	191,301,144,381,64,99,104,408,171,590,118,264,210,887,79,1176,906,502,746,	0,2018,2893,3891,4345,4477,6711,7884,8645,10284,11065,13984,15778,16209,17267,18100,19343,20513,21455,
chr2L	16766733	16788766	NM_165191	0	+	16768680	16787084	0	19	23,301,144,381,64,99,104,408,171,590,118,264,210,887,79,1176,906,502,746,	0,1850,2725,3723,4177,4309,6543,7716,8477,10116,11656,13816,15610,16041,17099,17932,19175,20345,21287,
chr2L	16766733	16788766	NM_165192	0	+	16768680	16787084	0	19	23,301,144,381,64,99,104,408,171,590,118,264,210,887,79,1176,906,502,746,	0,1850,2725,3723,4177,4309,6543,7716,8949,10116,11656,13816,15610,16041,17099,17932,19175,20345,21287,
chr2L	17413247	17428199	NM_165216	0	-	17413514	17420093	0	7	1085,108,76,383,591,48,192,	0,2033,4323,4744,5240,6818,14760,
chr2L	19110153	19114110	NM_165278	0	+	19110270	19114011	0	3	197,235,1317,	0,258,2640,
chr2L	19383386	19386205	NM_165287	0	-	19383609	19386135	0	4	376,1483,13,119,	0,494,2393,2700,
chr2L	21232494	21236733	NM_165362	0	-	21232644	21233637	0	3	1005,268,90,	0,1140,4149,
chr2L	21232494	21233726	NM_165363	0	-	21232644	21233637	0	2	1005,92,	0,1140,
chr2L	13963506	13965088	NM_176031	0	+	13963547	13965052	0	4	232,558,204,292,	0,392,1028,1290,
chr2L	13968279	13969976	NM_176032	0	-	13968342	13969908	0	3	556,564,358,	0,617,1339,
chr2L	322100	323091	NM_175942	0	+	322130	322985	0	1	991,	0,
chr2L	8933961	8936096	NM_001169444	0	+	8934989	8935957	0	4	339,91,603,214,	0,1006,1190,1921,
chr2L	9272501	9291798	NM_001169446	0	+	9272518	9291161	0	2	106,743,	0,18554,
chr2L	9256562	9295521	NM_001169447	0	+	9272494	9291161	0	3	134,142,4466,	0,15903,34493,
chr2L	16766925	16788766	NM_001169520	0	+	16768680	16788104	0	18	185,301,144,381,64,99,104,408,171,590,118,264,210,887,79,1176,906,746,	0,1658,2221,3531,3985,4117,4417,7524,8757,9924,12802,13624,15418,15849,17325,17740,18983,21095,
chr2L	16766733	16788766	NM_001169519	0	+	16768680	16787561	0	19	23,301,144,381,64,99,104,408,171,590,118,264,210,887,79,1176,906,64,746,	0,1850,2725,3723,4177,4309,4609,7716,8949,10116,12994,13816,15610,16041,17517,17932,19175,20783,21287,
chr2L	16766733	16788766	NM_001169521	0	+	16768680	16787561	0	19	23,301,144,381,64,99,104,408,171,590,118,264,210,887,79,1176,906,64,746,	0,1850,2725,3723,4177,4309,6543,7716,8949,10116,11656,13816,15610,16041,17099,17932,19175,20783,21287,
chr2L	17414906	17428199	NM_001169527	0	-	17415684	17420093	0	5	2740,383,591,48,544,	0,3085,3581,5159,12749,
chr2L	17413247	17433161	NM_001169528	0	-	17413514	17420093	0	7	1085,108,76,383,591,48,304,	0,2033,4323,4744,5240,6818,19610,
chr2L	19383488	19386205	NM_001169542	0	-	19383609	19386135	0	5	274,1483,36,13,119,	0,392,2181,2291,2598,
chr2L	11157194	11170873	NM_205962	0	-	11159269	11170439	0	10	2535,457,264,115,168,485,94,222,117,506,	0,2685,5067,5789,6027,6258,8390,8550,8832,13173,
chr2L	11158377	11167896	NM_205963	0	-	11161787	11166809	0	10	1352,457,280,115,168,497,115,222,117,1207,	0,1502,3177,4606,4844,5075,7186,7367,7649,8312,
chr2L	1651257	1698617	NM_001201751	0	+	1690637	1696857	0	7	455,1061,639,218,830,148,2969,	0,1517,38859,42966,43289,44181,44391,
chr2L	9256562	9291798	NM_001201820	0	+	9272494	9291161	0	4	252,314,142,743,	0,330,15903,34493,
chr2L	9549013	9560181	NM_001201828	0	-	9549578	9555938	0	9	652,201,1810,141,137,269,215,765,94,	0,1190,2703,4574,4789,4986,6270,6620,11074,
chr2L	9548257	9560426	NM_001201829	0	-	9549578	9555938	0	9	1408,201,1810,141,137,269,215,765,30,	0,1946,3459,5330,5545,5742,7026,7376,12139,
chr2L	9716189	9746495	NM_001201832	0	-	9717522	9743284	0	9	1574,137,255,75,194,229,578,1856,62,	0,1680,2076,3901,6571,10838,16765,26185,30244,
chr2L	10683426	10684409	NM_001201859	0	-	10683838	10684372	0	1	983,	0,
chr2L	13970507	13972173	NM_001201873	0	+	13970558	13971837	0	3	359,543,433,	0,631,1233,
chr2L	204742	206797	NM_001258888	0	-	205043	206044	0	4	470,672,50,98,	0,529,1258,1957,
chr2L	259948	267505	NM_001258892	0	-	263781	266688	0	1	7557,	0,
chr2L	1651257	1704682	NM_001258910	0	+	1690637	1696149	0	7	455,1061,639,218,830,148,9034,	0,1517,38859,42966,43289,44181,44391,
chr2L	8673151	8676804	NM_001259017	0	+	8673201	8676675	0	2	1218,2042,	0,1611,
chr2L	2400750	2410662	NM_001258919	0	+	2402244	2407698	0	9	215,227,405,331,237,651,186,216,3192,	0,356,1139,3976,4751,5456,6160,6409,6720,
chr2L	9012187	9014149	NM_001259019	0	+	9012263	9012843	0	3	134,177,1524,	0,197,438,
chr2L	9256939	9291798	NM_001259021	0	+	9272494	9291161	0	4	267,318,142,743,	0,2328,15526,34116,
chr2L	11156117	11170873	NM_001259049	0	-	11159269	11170439	0	9	3612,457,115,168,497,94,222,117,506,	0,3762,6866,7104,7335,9467,9627,9909,14250,
chr2L	11157194	11167896	NM_001259050	0	-	11159269	11166809	0	9	2535,457,115,168,485,94,222,117,1207,	0,2685,5789,6027,6258,8390,8550,8832,9495,
chr2L	16767776	16788766	NM_001259120	0	+	16768680	16788104	0	18	178,301,144,381,64,99,104,408,171,590,118,264,210,887,79,1176,906,746,	0,807,1370,2680,3134,3266,4165,6673,7906,9073,11951,12773,14567,14998,16056,16889,18132,20244,
chr2L	16766733	16788766	NM_001259119	0	+	16768680	16788104	0	18	23,301,144,381,64,99,104,408,171,590,118,264,210,887,79,1176,906,746,	0,1850,2413,3723,4177,4309,5208,7716,8949,10116,11656,13816,15610,16041,17517,17932,19175,21287,
chr2L	16768610	16788766	NM_001259121	0	+	16768680	16788104	0	17	274,144,381,64,99,104,408,171,590,118,264,210,887,79,1176,906,746,	0,848,1846,2300,2432,3331,5839,7072,8239,9020,11939,13733,14164,15640,16055,17298,19410,
chr2L	16767776	16788766	NM_001259122	0	+	16768680	16787561	0	19	183,301,144,381,64,99,104,408,171,590,118,264,210,887,79,1176,906,64,746,	0,807,1682,2680,3134,3266,3566,6673,7906,9073,11316,12773,14567,14998,16474,16889,18132,19740,20244,
chr2L	2805260	2812376	NM_001273038	0	+	2809310	2811759	0	5	341,1274,276,380,779,	0,3719,5107,5888,6337,
chr2L	3718184	3729145	NM_001273071	0	+	3721380	3724942	0	9	301,211,118,195,219,604,129,313,2467,	0,3194,3460,3638,4168,4468,5451,6699,8494,
chr2L	3718184	3729145	NM_001273072	0	+	3721380	3727019	0	10	301,30,124,211,118,195,219,604,129,2449,	0,2690,2783,3194,3460,3638,4168,4468,5451,8512,
chr2L	5012143	5028191	NM_001273142	0	-	5012510	5027129	0	9	1001,224,115,1918,2611,45,183,185,73,	0,1068,1353,1531,3547,6324,6431,14893,15975,
chr2L	5012143	5027445	NM_001273143	0	-	5012510	5027129	0	9	1001,224,115,1918,2611,45,183,185,148,	0,1068,1353,1531,3547,6324,6431,14893,15154,
chr2L	7405226	7408600	NM_001273262	0	+	7405317	7408399	0	4	156,325,187,455,	0,221,773,2919,
chr2L	7471343	7472493	NM_001273270	0	+	7471545	7472205	0	2	76,958,	0,192,
chr2L	7689310	7691061	NM_001273284	0	-	7689446	7691043	0	5	330,388,385,137,183,	0,409,861,1372,1568,
chr2L	9387558	9391567	NM_001273361	0	+	9387767	9391439	0	4	332,149,97,1322,	0,2270,2481,2687,
chr2L	9711511	9746495	NM_001273367	0	-	9717522	9743284	0	8	6252,137,255,194,229,578,1856,89,	0,6358,6754,11249,15516,21443,30863,34895,
chr2L	10677197	10679707	NM_001273429	0	+	10677907	10679355	0	3	267,1059,804,	0,549,1706,
chr2L	11158377	11167896	NM_001273446	0	-	11159269	11166809	0	10	1352,457,264,115,168,497,115,222,117,1207,	0,1502,3884,4606,4844,5075,7186,7367,7649,8312,
chr2L	11157194	11203544	NM_001273447	0	-	11159269	11165750	0	12	2535,457,264,115,168,485,94,222,117,131,201,236,	0,2685,5067,5789,6027,6258,8390,8550,8832,17966,42399,46114,
chr2L	11158377	11167896	NM_001273448	0	-	11161264	11166809	0	10	1352,457,223,115,168,485,115,222,117,1207,	0,1502,2690,4606,4844,5075,7186,7367,7649,8312,
chr2L	13963506	13965088	NM_001273523	0	+	13963547	13965052	0	4	232,558,204,295,	0,392,1028,1287,
chr2L	16804883	16816069	NM_001273589	0	+	16811664	16815793	0	3	379,266,2606,	0,6714,8580,
chr2L	19383488	19386205	NM_001273641	0	-	19383609	19386135	0	5	274,1474,36,13,119,	0,392,2181,2291,2598,
chr2L	3697241	3697872	NM_001298666	0	-	3697372	3697771	0	1	631,	0,
chr2L	5217791	5219053	NM_001298690	0	+	5218350	5218955	0	3	562,418,127,	0,655,1135,
chr2L	5216700	5219053	NM_001298691	0	+	5218461	5218955	0	3	143,418,127,	0,1746,2226,
chr2L	6415178	6423310	NM_001298741	0	-	6415435	6422509	0	6	320,2028,960,3266,261,183,	0,378,2479,3507,7081,7949,
chr2L	7786159	7790557	NM_001298788	0	-	7786337	7790078	0	9	265,42,210,181,155,257,187,69,536,	0,830,935,1212,1453,1674,1991,2239,3862,
chr2L	7786159	7790557	NM_001298789	0	-	7786899	7790078	0	9	265,331,210,181,155,257,187,69,536,	0,541,935,1212,1453,1674,1991,2239,3862,
chr2L	8321279	8325409	NM_001298816	0	-	8322487	8325013	0	4	962,394,174,451,	0,1029,1494,3679,
chr2L	8934823	8936096	NM_001298838	0	+	8934989	8935957	0	3	235,603,214,	0,328,1059,
chr2L	9256562	9293264	NM_001298847	0	+	9272494	9291659	0	3	644,142,2209,	0,15903,34493,
chr2L	10677816	10679507	NM_001298880	0	+	10677907	10679355	0	2	989,604,	0,1087,
chr2L	10699516	10701544	NM_001298882	0	-	10699587	10701363	0	5	515,138,356,178,385,	0,573,779,1200,1643,
chr2L	11157194	11170876	NM_001298907	0	-	11161787	11170439	0	10	2535,457,280,115,168,485,94,222,117,509,	0,2685,4360,5789,6027,6258,8390,8550,8832,13173,
chr2L	13970176	13972173	NM_001298990	0	+	13970558	13971837	0	4	40,379,543,433,	0,311,962,1564,
chr2L	18517486	18531967	NM_001299114	0	+	18518180	18531659	0	9	732,581,736,276,218,1533,409,154,548,	0,9379,10027,11019,11354,11639,13241,13718,13933,
chr2L	18812647	18813819	NM_001299135	0	+	18813099	18813400	0	2	496,522,	0,650,
chr2L	8242485	8243426	NM_001316386	0	+	8242666	8243292	0	3	244,402,179,	0,297,762,
chr2L	16767776	16788766	NM_001316398	0	+	16768680	16788104	0	18	178,301,144,381,64,99,104,408,171,590,118,264,210,887,79,1176,906,746,	0,807,1370,2680,3134,3266,4660,6673,7906,9073,11951,12773,14567,14998,16056,16889,18132,20244,
chr2L	10182556	10199117	NM_001347812	0	-	10182783	10198623	0	23	374,197,295,128,769,196,158,632,104,611,193,137,138,262,865,163,138,113,592,216,176,266,670,	0,451,893,1683,2035,3085,3350,3933,5600,5791,6465,6719,7060,9051,10661,11594,11811,12315,12653,13313,14205,14435,15891,
chr2L	9548257	9565438	NM_001382120	0	-	9549578	9555938	0	10	1408,201,1810,141,137,269,215,765,554,435,	0,1946,3459,5330,5545,5742,7026,7376,8531,16746,
chr2L	1256416	1296596	NM_001382178	0	+	1256890	1295053	0	13	529,194,103,285,141,132,1305,99,241,161,274,950,1614,	0,17168,24182,28189,28887,29089,29328,30744,31084,31716,33038,36231,38566,
chr2R	13246669	13248879	NM_001014522	0	+	13246742	13248830	0	4	103,333,188,68,	0,247,647,2142,
chr2R	13517986	13532989	NM_001014524	0	-	13518067	13528365	0	9	153,318,596,59,139,171,499,206,329,	0,551,990,1645,1838,2041,9901,13427,14674,
chr2R	13518238	13529875	NM_001014525	0	-	13518357	13528365	0	7	617,596,59,139,171,499,365,	0,738,1393,1586,1789,9649,11272,
chr2R	13513131	13532989	NM_001014526	0	-	13518067	13528365	0	9	5008,318,596,59,139,171,499,206,329,	0,5406,5845,6500,6693,6896,14756,18282,19529,
chr2R	23995542	24014254	NM_001014545	0	-	23995681	24013861	0	37	280,106,1652,133,701,582,238,186,141,170,182,302,993,193,140,212,257,369,240,115,167,182,106,861,561,185,136,86,157,312,2083,93,166,171,132,125,402,	0,338,515,2229,2424,3201,3856,4152,4393,4588,4819,5054,5415,6466,6718,6908,7185,7505,7929,8233,8414,9480,9718,9879,10851,11473,11722,11918,12067,12291,13158,15380,16725,16946,17181,17371,18310,
chr2R	12634165	12636141	NM_001032242	0	-	12635823	12636084	0	1	1976,	0,
chr2R	21255164	21280995	NM_001032275	0	+	21264320	21279945	0	9	1139,469,154,117,315,89,181,134,1197,	0,8900,15596,17005,20982,21353,23230,23527,24634,
chr2R	7791900	7793230	NM_001038847	0	-	7792121	7793120	0	1	1330,	0,
chr2R	6721100	6740672	NM_001043010	0	-	6721590	6740252	0	26	678,183,167,157,167,157,165,132,183,138,189,324,132,183,138,183,645,315,315,181,134,144,183,167,157,634,	0,744,987,1207,1427,1651,2194,2555,2739,4154,4350,4603,5156,10450,10696,10901,11137,11842,12527,12913,13158,13354,13628,16860,17098,18938,
chr2R	6721100	6740672	NM_001043009	0	-	6721590	6740252	0	14	678,183,167,157,167,157,132,183,138,189,324,167,157,634,	0,744,987,1207,1427,1651,2555,2739,4154,4350,4603,16860,17098,18938,
chr2R	9019031	9031045	NM_001043068	0	-	9019432	9023392	0	8	517,294,254,112,131,2107,87,170,	0,574,1002,1322,2696,2931,11201,11844,
chr2R	9509851	9537475	NM_001043070	0	+	9509889	9537174	0	18	153,434,247,56,90,246,489,39,117,183,321,189,1767,252,443,135,64,337,	0,369,980,1292,17436,17585,18287,19826,20238,22494,22812,23494,23950,25989,26300,26953,27161,27287,
chr2R	9260277	9263971	NM_001043069	0	-	9260499	9262881	0	4	1836,429,378,191,	0,1892,2379,3503,
chr2R	20975487	20976934	NM_001043099	0	+	20975593	20976856	0	3	136,86,196,	0,1107,1251,
chr2R	8437646	8438495	NM_057274	0	+	8437695	8438091	0	2	61,731,	0,118,
chr2R	13246669	13247759	NM_057295	0	+	13246742	13247508	0	3	103,333,443,	0,247,647,
chr2R	13222432	13227745	NM_057691	0	+	13223045	13227170	0	9	680,158,61,130,334,236,83,84,760,	0,3034,3258,3376,3569,3971,4267,4413,4553,
chr2R	24788007	24793410	NM_057825	0	-	24788287	24792904	0	3	843,190,620,	0,971,4783,
chr2R	7028910	7033233	NM_078909	0	+	7029098	7032890	0	5	248,165,177,174,424,	0,2837,3416,3661,3899,
chr2R	7052746	7054043	NM_078916	0	+	7052935	7053919	0	5	249,174,156,195,196,	0,316,554,780,1101,
chr2R	7062107	7063569	NM_078919	0	-	7062453	7063498	0	5	421,198,153,174,131,	0,476,857,1087,1331,
chr2R	7836489	7847417	NM_078930	0	-	7836822	7846974	0	10	423,182,229,156,903,212,87,166,132,662,	0,491,756,1098,6523,8055,8396,8544,9249,10266,
chr2R	15946932	15952518	NM_079030	0	-	15947256	15952356	0	9	674,706,178,102,342,519,275,309,171,	0,1072,1875,2108,2271,2673,3258,4225,5415,
chr2R	11411955	11429645	NM_078973	0	-	11412385	11429068	0	5	619,354,179,166,126,	0,676,9302,17097,17564,
chr2R	20944020	20946431	NM_079076	0	+	20944116	20945934	0	2	136,1588,	0,823,
chr2R	11310334	11318676	NM_080092	0	-	11310650	11317493	0	20	333,188,264,170,652,140,179,182,460,753,129,261,113,187,143,133,282,348,201,117,	0,824,1081,1397,1624,2332,2548,2801,3070,3638,4504,4688,5020,5416,5772,5984,6174,6513,7086,8225,
chr2R	23684650	23685543	NM_079103	0	-	23684756	23685382	0	3	282,388,68,	0,344,825,
chr2R	23870272	23877442	NM_079109	0	+	23870871	23876777	0	3	608,170,2292,	0,4652,4878,
chr2R	24331521	24334307	NM_079119	0	-	24332420	24333770	0	1	2786,	0,
chr2R	7791900	7793380	NM_080369	0	-	7792121	7793120	0	1	1480,	0,
chr2R	7836489	7885982	NM_001103750	0	-	7836822	7861070	0	20	423,182,229,156,903,212,87,190,132,212,132,109,125,126,81,199,83,84,110,463,	0,491,756,1098,6523,8055,8396,8544,9249,10942,11783,12400,14229,14437,15776,18032,22673,24502,45321,49030,
chr2R	7836586	7885982	NM_001103749	0	-	7836822	7861070	0	21	326,182,229,156,903,212,87,190,132,212,132,109,125,126,186,204,199,83,84,110,463,	0,394,659,1001,6426,7958,8299,8447,9152,10845,11686,12303,14132,14340,16819,17573,17935,22576,24405,45224,48933,
chr2R	9007233	9012064	NM_001103765	0	-	9007570	9011723	0	6	553,379,178,522,180,552,	0,637,1084,1469,4003,4279,
chr2R	9007233	9013526	NM_001103766	0	-	9007570	9013181	0	5	553,379,178,180,508,	0,637,1084,4003,5785,
chr2R	9503764	9540447	NM_001103771	0	+	9508117	9537174	0	21	81,465,391,117,434,247,56,90,246,489,39,117,183,321,189,1767,252,443,135,64,3309,	0,1239,4098,6123,6456,7067,7379,23523,23672,24374,25913,26325,28581,28899,29581,30037,32076,32387,33040,33248,33374,
chr2R	10197548	10199711	NM_001103785	0	-	10197842	10199583	0	3	532,74,146,	0,824,2017,
chr2R	13260100	13264114	NM_001103831	0	+	13260687	13263931	0	6	317,417,152,92,173,315,	0,377,2542,2805,3392,3699,
chr2R	16443210	16444845	NM_001103867	0	+	16443249	16444776	0	3	547,215,177,	0,697,1458,
chr2R	19682445	19682977	NM_001103909	0	-	19682719	19682899	0	1	532,	0,
chr2R	21255797	21280373	NM_001103925	0	+	21264320	21279945	0	9	506,469,154,117,315,89,181,134,575,	0,8267,14963,16372,20349,20720,22597,22894,24001,
chr2R	21255797	21280373	NM_001103926	0	+	21264320	21279945	0	10	506,753,469,154,117,315,89,181,134,575,	0,1461,8267,14963,16372,20349,20720,22597,22894,24001,
chr2R	22808367	22815993	NM_001103953	0	+	22808778	22815764	0	10	588,79,144,236,839,129,250,796,684,306,	0,3066,3692,3935,4343,5233,5419,5729,6582,7320,
chr2R	23995542	24014254	NM_001103970	0	-	23995681	24013861	0	38	280,106,1652,133,701,582,238,186,141,170,182,302,993,193,140,212,257,369,240,115,167,75,182,106,861,561,185,136,86,157,312,2083,93,166,171,132,122,402,	0,338,515,2229,2424,3201,3856,4152,4393,4588,4819,5054,5415,6466,6718,6908,7185,7505,7929,8233,8414,9246,9480,9718,9879,10851,11473,11722,11918,12067,12291,13158,15380,16725,16946,17181,17371,18310,
chr2R	6181747	6196009	NM_136365	0	-	6182509	6189421	0	10	2601,314,339,164,180,182,215,146,131,358,	0,2661,3532,3936,4159,4407,4727,7337,7543,13904,
chr2R	7311394	7313345	NM_136424	0	+	7311482	7313019	0	4	109,180,276,839,	0,537,781,1112,
chr2R	7709872	7711981	NM_136473	0	+	7710515	7711900	0	7	63,188,98,132,342,200,239,	0,584,823,976,1202,1604,1870,
chr2R	8009118	8013755	NM_136502	0	-	8010527	8012728	0	9	1427,179,140,181,153,137,223,534,684,	0,1795,2053,2282,2524,2747,2941,3228,3953,
chr2R	8053828	8058551	NM_136503	0	-	8054362	8057343	0	4	1014,129,330,2390,	0,1076,1903,2333,
chr2R	8134369	8135087	NM_136514	0	-	8134509	8135011	0	2	527,121,	0,597,
chr2R	8590496	8591948	NM_136549	0	+	8590569	8591820	0	3	94,62,384,	0,526,1068,
chr2R	8940414	8941136	NM_136586	0	+	8940468	8940810	0	1	722,	0,
chr2R	9007233	9013526	NM_136594	0	-	9007570	9013181	0	6	553,379,178,522,180,508,	0,637,1084,1469,4003,5785,
chr2R	9019031	9031045	NM_136597	0	-	9019432	9023392	0	9	517,294,254,112,231,131,2107,87,154,	0,574,1002,1322,2224,2696,2931,11201,11860,
chr2R	9793325	9798006	NM_136673	0	+	9795434	9797974	0	5	2569,232,375,644,286,	0,2972,3259,3686,4395,
chr2R	9899017	9903287	NM_136691	0	-	9899194	9901142	0	6	262,1044,164,94,176,123,	0,332,1495,1758,1958,4147,
chr2R	10069105	10071067	NM_136706	0	+	10069189	10070963	0	4	280,148,351,528,	0,814,1023,1434,
chr2R	10449349	10458892	NM_136744	0	-	10449686	10456127	0	14	451,122,106,79,170,175,196,77,117,81,166,164,233,214,	0,530,1071,1242,1395,1629,1873,2573,2738,2948,5934,6173,6575,9329,
chr2R	11233191	11233714	NM_136800	0	-	11233263	11233704	0	1	523,	0,
chr2R	11236202	11236686	NM_136803	0	-	11236266	11236608	0	1	484,	0,
chr2R	11238107	11238995	NM_136804	0	-	11238186	11238963	0	1	888,	0,
chr2R	11217415	11219241	NM_136796	0	-	11217450	11219167	0	5	65,144,392,177,159,	0,131,338,790,1667,
chr2R	11266914	11272575	NM_136816	0	-	11267089	11272391	0	17	387,45,66,33,57,33,57,141,57,33,105,66,33,39,126,721,199,	0,753,883,1072,1164,1281,1370,1484,1681,1793,1888,2085,2206,2327,2445,2635,5462,
chr2R	11336839	11337791	NM_136829	0	+	11336859	11337678	0	1	952,	0,
chr2R	11684164	11686434	NM_136851	0	-	11684509	11686414	0	4	881,173,603,376,	0,942,1175,1894,
chr2R	11862536	11863252	NM_136863	0	-	11862618	11863215	0	1	716,	0,
chr2R	12064564	12079543	NM_136880	0	-	12064880	12079318	0	7	493,102,257,154,207,246,249,	0,564,1125,1443,1929,12488,14730,
chr2R	12224460	12226846	NM_136905	0	-	12224705	12226343	0	2	784,1143,	0,1243,
chr2R	13262484	13264327	NM_137016	0	+	13262906	13263931	0	5	23,152,92,173,528,	0,158,421,1008,1315,
chr2R	13262484	13266336	NM_137017	0	+	13262906	13265540	0	6	98,152,92,752,68,884,	0,158,421,1885,2836,2968,
chr2R	13297201	13298467	NM_137020	0	-	13297234	13298467	0	3	128,197,686,	0,316,580,
chr2R	12407792	12408523	NM_136932	0	+	12407863	12408349	0	2	238,412,	0,319,
chr2R	13515258	13517452	NM_137036	0	+	13515335	13517236	0	2	93,2036,	0,158,
chr2R	12566184	12569061	NM_136952	0	+	12566357	12568956	0	7	439,151,113,194,202,166,675,	0,1001,1299,1466,1720,1979,2202,
chr2R	13794776	13805231	NM_137057	0	+	13795175	13805134	0	5	162,101,117,93,394,	0,328,8848,9586,10061,
chr2R	13805793	13819571	NM_137058	0	+	13806602	13817980	0	21	925,82,105,277,395,450,141,84,81,75,108,72,203,143,94,111,119,140,225,543,1684,	0,1003,1938,2105,3481,4120,4685,4959,8006,8147,8283,8449,8585,8850,9761,10409,10592,10768,10961,11273,12094,
chr2R	12640689	12648224	NM_136960	0	-	12641022	12643986	0	5	1294,122,232,110,349,	0,1350,2463,3187,7186,
chr2R	13833859	13835096	NM_137061	0	-	13833919	13835062	0	2	987,130,	0,1107,
chr2R	13836418	13839363	NM_137062	0	+	13837718	13839218	0	3	108,329,875,	0,1300,2070,
chr2R	12953552	12955170	NM_136987	0	+	12953656	12955075	0	4	111,392,162,395,	0,405,948,1223,
chr2R	14185203	14198368	NM_137093	0	+	14185818	14198214	0	5	2148,267,68,62,10263,	0,2274,2659,2783,2902,
chr2R	14512558	14515211	NM_137124	0	-	14512691	14515128	0	2	508,143,	0,2510,
chr2R	14875828	14877654	NM_137156	0	+	14875860	14877434	0	2	1119,642,	0,1184,
chr2R	15325899	15326386	NM_137186	0	-	15325960	15326362	0	2	391,36,	0,451,
chr2R	15485952	15497231	NM_137196	0	-	15486260	15496987	0	5	504,2821,352,67,113,	0,576,3594,11014,11166,
chr2R	16484840	16485552	NM_137287	0	-	16484840	16485540	0	2	114,543,	0,169,
chr2R	16595027	16604238	NM_137297	0	-	16595419	16598197	0	6	525,258,442,505,360,110,	0,595,913,1408,2876,9101,
chr2R	16793118	16796407	NM_137315	0	-	16793307	16796259	0	7	567,144,78,90,72,306,172,	0,626,835,974,1125,1276,3117,
chr2R	17154696	17155230	NM_137352	0	+	17154741	17155135	0	2	48,392,	0,142,
chr2R	17160121	17160829	NM_137354	0	-	17160153	17160785	0	2	599,47,	0,661,
chr2R	17165460	17166505	NM_137355	0	-	17165547	17166455	0	2	921,53,	0,992,
chr2R	17511512	17513855	NM_137377	0	+	17512457	17513755	0	4	32,264,209,806,	0,939,1263,1537,
chr2R	17582006	17584012	NM_137390	0	-	17582129	17583943	0	2	819,771,	0,1235,
chr2R	17604950	17639138	NM_137395	0	-	17605352	17637311	0	9	735,168,131,316,3036,267,236,370,118,	0,794,1024,1214,1600,6364,9949,32273,34070,
chr2R	17728962	17732987	NM_137410	0	+	17731203	17732791	0	6	350,281,675,78,235,350,	0,2141,2504,3235,3382,3675,
chr2R	18101060	18108389	NM_137448	0	-	18101250	18105309	0	5	1119,1570,938,227,246,	0,1176,2940,4023,7083,
chr2R	18396637	18397526	NM_137478	0	-	18396742	18397465	0	1	889,	0,
chr2R	18456601	18498026	NM_137493	0	-	18457557	18476678	0	19	997,79,317,243,1084,96,183,115,130,448,458,913,166,145,176,308,540,122,185,	0,3964,4310,4693,4995,6136,8249,10377,10776,10973,12900,13462,17985,18687,18892,19510,19882,40145,41240,
chr2R	18456961	18498026	NM_137494	0	-	18457557	18476678	0	19	637,79,317,243,1084,96,183,115,130,448,458,913,166,145,176,308,540,159,271,	0,3604,3950,4333,4635,5776,7889,10017,10416,10613,12540,13102,17625,18327,18532,19150,19522,39785,40794,
chr2R	18616691	18618018	NM_137504	0	-	18616943	18617737	0	3	431,559,187,	0,508,1140,
chr2R	18775668	18776978	NM_137529	0	-	18775849	18776824	0	2	1158,85,	0,1225,
chr2R	18783298	18794594	NM_137530	0	+	18789331	18794123	0	6	380,58,3353,186,281,1288,	0,3856,6022,9432,9675,10008,
chr2R	18822187	18825738	NM_137533	0	-	18822959	18824564	0	3	986,1564,242,	0,1049,3309,
chr2R	20231828	20234927	NM_137612	0	+	20232244	20234838	0	6	504,140,249,345,435,368,	0,568,1403,1708,2111,2731,
chr2R	20288370	20291945	NM_137626	0	-	20288863	20291833	0	2	1141,118,	0,3457,
chr2R	20973219	20974017	NM_137683	0	-	20973244	20973940	0	3	175,177,110,	0,238,688,
chr2R	20977594	20978304	NM_137685	0	-	20977727	20978237	0	2	532,106,	0,604,
chr2R	21070367	21072789	NM_137700	0	-	21070581	21072734	0	3	693,402,65,	0,1034,2357,
chr2R	21118393	21120705	NM_137704	0	+	21118608	21120648	0	1	2312,	0,
chr2R	22091488	22099534	NM_137794	0	-	22091634	22099081	0	3	571,2646,553,	0,653,7493,
chr2R	22454740	22471655	NM_137829	0	+	22460091	22471377	0	8	728,79,86,264,571,246,157,378,	0,5327,11737,11943,14845,15890,16287,16537,
chr2R	22478378	22483054	NM_137831	0	+	22478430	22482996	0	5	497,313,1773,1201,211,	0,553,1368,3206,4465,
chr2R	22599337	22600336	NM_137839	0	+	22599438	22600207	0	2	113,426,	0,573,
chr2R	22649117	22649750	NM_137853	0	-	22649216	22649736	0	2	226,343,	0,290,
chr2R	22667938	22668848	NM_137860	0	+	22667986	22668754	0	2	377,200,	0,710,
chr2R	23903749	23905269	NM_138005	0	+	23903976	23905093	0	4	492,73,176,607,	0,555,680,913,
chr2R	23962955	23964641	NM_138015	0	+	23963059	23964542	0	5	292,187,172,536,267,	0,351,590,819,1419,
chr2R	24081781	24086156	NM_138039	0	+	24083029	24086002	0	6	257,89,114,634,481,1225,	0,1199,1689,1870,2557,3150,
chr2R	24116791	24123263	NM_138043	0	+	24119998	24122002	0	7	181,22,359,110,583,302,1354,	0,2793,3104,3920,4100,4741,5118,
chr2R	24162488	24173660	NM_138049	0	+	24166473	24173396	0	9	213,86,1423,640,269,1102,512,220,345,	0,3924,5969,7638,8339,8681,9838,10547,10827,
chr2R	24898272	24899505	NM_138132	0	+	24898341	24899363	0	2	87,1078,	0,155,
chr2R	24930066	24937477	NM_138136	0	-	24930194	24934831	0	7	222,129,132,439,426,284,174,	0,278,465,656,3991,4485,7237,
chr2R	24970842	24971845	NM_138146	0	-	24970938	24971304	0	2	475,71,	0,932,
chr2R	24973430	24975341	NM_138147	0	-	24973549	24975258	0	4	377,251,403,695,	0,434,751,1216,
chr2R	6726836	6740672	NM_143769	0	-	6728282	6740252	0	11	1484,483,51,183,138,183,645,315,167,157,634,	0,1754,4603,4714,4960,5165,5401,6106,11124,11362,13202,
chr2R	19500294	19501323	NM_144107	0	-	19500523	19501052	0	3	345,144,395,	0,421,634,
chr2R	19636659	19637400	NM_145338	0	+	19636659	19637298	0	2	213,171,	0,570,
chr2R	13260100	13266336	NM_001144176	0	+	13260687	13265540	0	7	317,417,152,92,752,68,884,	0,377,2542,2805,4269,5220,5352,
chr2R	17726913	17732987	NM_001144223	0	+	17731203	17732791	0	8	36,1081,376,281,675,78,235,350,	0,90,1232,4190,4553,5284,5431,5724,
chr2R	24075011	24078223	NM_001144278	0	+	24075222	24077708	0	9	58,139,160,103,97,97,297,321,786,	0,187,437,1169,1334,1491,1642,2046,2426,
chr2R	6684744	6689974	NM_165483	0	-	6684971	6688502	0	8	417,509,127,215,435,308,203,89,	0,526,1915,2394,2663,3258,3628,5141,
chr2R	6721100	6740672	NM_165485	0	-	6721590	6740252	0	26	678,183,167,157,167,157,132,183,138,189,324,132,183,138,183,645,315,315,181,134,144,183,36,167,157,634,	0,744,987,1207,1427,1651,2555,2739,4154,4350,4603,5156,10450,10696,10901,11137,11842,12527,12913,13158,13354,13628,16393,16860,17098,18938,
chr2R	7834811	7885982	NM_165568	0	-	7836822	7861070	0	22	2101,182,229,156,903,212,87,166,132,212,132,109,125,126,81,186,204,199,83,84,110,463,	0,2169,2434,2776,8201,9733,10074,10222,10927,12620,13461,14078,15907,16115,17454,18594,19348,19710,24351,26180,46999,50708,
chr2R	8052079	8065554	NM_165585	0	-	8054362	8057331	0	5	2763,129,330,1170,315,	0,2825,3652,4082,13160,
chr2R	9503764	9540447	NM_165677	0	+	9509889	9537174	0	22	81,465,391,244,117,434,247,56,90,246,489,39,117,183,321,189,1767,252,443,135,64,3309,	0,1239,4098,5162,6123,6456,7067,7379,23523,23672,24374,25913,26325,28581,28899,29581,30037,32076,32387,33040,33248,33374,
chr2R	9899017	9903287	NM_165720	0	-	9899194	9901142	0	6	262,1044,164,94,179,123,	0,332,1495,1758,1958,4147,
chr2R	10449349	10452460	NM_165774	0	-	10449686	10452389	0	10	451,122,106,79,170,175,196,77,117,163,	0,530,1071,1242,1395,1629,1873,2573,2738,2948,
chr2R	11310334	11318676	NM_165821	0	-	11310612	11317493	0	20	333,126,264,170,652,140,179,182,460,753,129,261,113,187,143,133,282,348,201,117,	0,886,1081,1397,1624,2332,2548,2801,3070,3638,4504,4688,5020,5416,5772,5984,6174,6513,7086,8225,
chr2R	11310334	11317609	NM_165822	0	-	11310650	11317493	0	19	333,188,264,170,652,140,179,182,460,753,129,261,113,187,143,133,282,348,189,	0,824,1081,1397,1624,2332,2548,2801,3070,3638,4504,4688,5020,5416,5772,5984,6174,6513,7086,
chr2R	11411955	11429645	NM_165833	0	-	11412385	11429068	0	4	619,354,179,593,	0,676,9302,17097,
chr2R	12640689	12645141	NM_165932	0	-	12641022	12643986	0	5	1294,122,232,110,82,	0,1350,2463,3187,4370,
chr2R	13225321	13228202	NM_165974	0	+	13225411	13227170	0	8	303,61,130,334,236,83,84,1217,	0,369,487,680,1082,1378,1524,1664,
chr2R	13262484	13264327	NM_165977	0	+	13262906	13263931	0	5	98,152,92,173,528,	0,158,421,1008,1315,
chr2R	13262484	13264114	NM_165978	0	+	13262906	13263931	0	4	310,92,173,315,	0,421,1008,1315,
chr2R	15946932	15951148	NM_166128	0	-	15947256	15950351	0	8	674,547,178,102,342,519,275,541,	0,1231,1875,2108,2271,2673,3258,3675,
chr2R	15946932	15989498	NM_166129	0	-	15947483	15988924	0	26	674,178,102,342,519,275,309,385,412,872,46,169,133,1324,88,173,708,744,711,14931,213,92,485,292,178,605,	0,1875,2108,2271,2673,3258,4225,5903,6493,6969,7900,9706,10876,11061,12856,13312,13548,14380,15184,22143,37141,37721,37950,38541,40637,41961,
chr2R	15959410	15968467	NM_166130	0	-	15960049	15968277	0	8	227,291,173,708,1620,759,783,1874,	0,378,834,1070,3626,5401,6337,7183,
chr2R	17158324	17159038	NM_166220	0	-	17158444	17158982	0	2	555,59,	0,655,
chr2R	17512229	17513855	NM_166235	0	+	17512367	17513755	0	3	486,209,806,	0,546,820,
chr2R	17512229	17513855	NM_166237	0	+	17512457	17513755	0	4	34,264,209,806,	0,222,546,820,
chr2R	18101060	18108389	NM_166262	0	-	18101250	18105309	0	5	1119,136,938,227,246,	0,1176,2940,4023,7083,
chr2R	18458083	18498026	NM_166291	0	-	18458420	18476678	0	19	387,79,317,243,1084,96,183,115,130,448,458,913,166,145,176,308,540,122,185,	0,2482,2828,3211,3513,4654,6767,8895,9294,9491,11418,11980,16503,17205,17410,18028,18400,38663,39758,
chr2R	18459675	18498026	NM_166292	0	-	18459852	18476678	0	18	969,317,243,1084,96,183,115,130,448,458,913,166,145,176,308,540,159,271,	0,1236,1619,1921,3062,5175,7303,7702,7899,9826,10388,14911,15613,15818,16436,16808,37071,38080,
chr2R	18775668	18776978	NM_166306	0	-	18775849	18776824	0	1	1310,	0,
chr2R	21820661	21831409	NM_166487	0	-	21820843	21831348	0	6	1745,116,5055,1138,1010,119,	0,1811,1993,7120,8328,10629,
chr2R	22654804	22655392	NM_166541	0	-	22654834	22655370	0	2	277,219,	0,369,
chr2R	22667154	22668848	NM_166542	0	+	22667181	22667695	0	4	172,136,726,200,	0,228,435,1494,
chr2R	23329542	23330068	NM_166593	0	-	23329656	23330025	0	1	526,	0,
chr2R	23415938	23417238	NM_166605	0	+	23416067	23416556	0	2	360,877,	0,423,
chr2R	24082708	24086156	NM_166662	0	+	24083029	24086002	0	5	361,114,634,481,1225,	0,762,943,1630,2223,
chr2R	24928746	24937477	NM_166697	0	-	24928899	24934831	0	8	271,126,132,240,199,426,284,174,	0,326,532,732,1025,5311,5805,8557,
chr2R	24931706	24937477	NM_166698	0	-	24931706	24934831	0	7	94,129,132,439,426,284,174,	0,167,363,549,2351,2845,5597,
chr2R	24931706	24936335	NM_166699	0	-	24931706	24934831	0	7	94,129,132,439,426,284,107,	0,167,363,549,2351,2845,4522,
chr2R	18822187	18829699	NM_176232	0	-	18822608	18826044	0	6	986,1333,97,184,200,229,	0,1049,2516,3309,3831,7283,
chr2R	22614327	22634084	NM_176246	0	+	22621113	22632510	0	8	394,1355,142,149,164,195,198,2189,	0,5477,7831,13472,13685,14035,17303,17568,
chr2R	24075011	24075691	NM_176255	0	+	24075222	24075612	0	3	58,139,243,	0,187,437,
chr2R	6726836	6740672	NM_001169593	0	-	6728299	6740252	0	12	1537,483,966,51,183,138,183,645,315,167,157,634,	0,1754,3464,4603,4714,4960,5165,5401,6106,11124,11362,13202,
chr2R	6721100	6740672	NM_001169594	0	-	6721590	6740252	0	27	678,183,167,157,167,157,132,183,249,138,189,324,132,183,138,183,645,315,315,181,134,144,183,36,167,157,634,	0,744,987,1207,1427,1651,2555,2739,3467,4154,4350,4603,5156,10450,10696,10901,11137,11842,12527,12913,13158,13354,13628,16393,16860,17098,18938,
chr2R	6721100	6740672	NM_001169595	0	-	6721590	6740252	0	20	678,183,167,157,167,157,132,183,138,189,324,132,183,138,183,645,315,167,157,634,	0,744,987,1207,1427,1651,2555,2739,4154,4350,4603,5156,10450,10696,10901,11137,11842,16860,17098,18938,
chr2R	9260277	9263096	NM_001169625	0	-	9260499	9262881	0	3	1836,429,440,	0,1892,2379,
chr2R	9260277	9263971	NM_001169626	0	-	9260499	9262881	0	4	1836,429,474,191,	0,1892,2379,3503,
chr2R	17728962	17732987	NM_001169711	0	+	17731203	17732791	0	6	350,281,675,78,256,350,	0,2141,2504,3235,3361,3675,
chr2R	17726913	17732987	NM_001169712	0	+	17731203	17732791	0	8	36,1081,376,281,675,78,256,350,	0,90,1232,4190,4553,5284,5410,5724,
chr2R	20972915	20974017	NM_001169749	0	-	20973244	20973940	0	3	479,177,110,	0,542,992,
chr2R	22091488	22099534	NM_001169774	0	-	22091634	22099081	0	4	571,576,264,553,	0,653,3035,7493,
chr2R	22454740	22472994	NM_001169783	0	+	22460091	22471377	0	8	728,79,86,264,571,246,157,1717,	0,5327,11737,11943,14845,15890,16287,16537,
chr2R	24928746	24937477	NM_001169827	0	-	24930194	24934831	0	11	271,126,132,240,517,129,132,439,426,284,174,	0,326,532,732,1025,1598,1785,1976,5311,5805,8557,
chr2R	24930066	24936335	NM_001169828	0	-	24930194	24934831	0	7	222,129,132,439,426,284,107,	0,278,465,656,3991,4485,6162,
chr2R	7836586	7847417	NM_206053	0	-	7836822	7846974	0	9	326,182,229,156,903,212,87,166,662,	0,394,659,1001,6426,7958,8299,8447,10169,
chr2R	9503764	9537475	NM_206063	0	+	9509889	9537174	0	20	81,465,117,434,247,56,90,246,489,39,117,183,321,189,1767,252,443,135,64,337,	0,1239,6123,6456,7067,7379,23523,23672,24374,25913,26325,28581,28899,29581,30037,32076,32387,33040,33248,33374,
chr2R	10449349	10458232	NM_206081	0	-	10449686	10456127	0	14	451,122,106,79,170,175,196,77,117,81,166,164,233,160,	0,530,1071,1242,1395,1629,1873,2573,2738,2948,5934,6173,6575,8723,
chr2R	11310334	11317609	NM_206096	0	-	11310612	11317493	0	19	333,126,264,170,652,140,179,182,460,753,129,261,113,187,143,133,282,348,189,	0,886,1081,1397,1624,2332,2548,2801,3070,3638,4504,4688,5020,5416,5772,5984,6174,6513,7086,
chr2R	17512229	17513855	NM_206152	0	+	17512457	17513755	0	4	34,259,209,806,	0,227,546,820,
chr2R	15951617	15956901	NM_001202020	0	-	15951779	15954858	0	6	198,385,412,872,46,263,	0,1218,1808,2284,3215,5021,
chr2R	15946932	15952088	NM_001202023	0	-	15947256	15951427	0	9	674,706,178,102,342,519,275,309,182,	0,1072,1875,2108,2271,2673,3258,4225,4974,
chr2R	15946932	15952088	NM_001202024	0	-	15947483	15951427	0	8	674,178,102,342,519,275,309,217,	0,1875,2108,2271,2673,3258,4225,4939,
chr2R	15946932	15987262	NM_001202026	0	-	15947483	15985953	0	26	674,178,102,342,519,275,309,385,412,872,46,169,133,1324,88,173,708,744,711,14931,213,92,485,292,285,130,	0,1875,2108,2271,2673,3258,4225,5903,6493,6969,7900,9706,10876,11061,12856,13312,13548,14380,15184,22143,37141,37721,37950,38541,38929,40200,
chr2R	18775668	18776978	NM_001202043	0	-	18775849	18776824	0	2	1170,85,	0,1225,
chr2R	18822187	18829699	NM_001202044	0	-	18822959	18826044	0	6	986,1333,97,184,200,229,	0,1049,2516,3309,3831,7283,
chr2R	11266914	11272575	NM_001201976	0	-	11267089	11272391	0	16	387,45,66,33,57,57,141,57,33,105,66,33,39,126,721,199,	0,753,883,1072,1164,1370,1484,1681,1793,1888,2085,2206,2327,2445,2635,5462,
chr2R	6181747	6196264	NM_001259216	0	-	6182509	6189421	0	10	2601,314,339,164,180,182,215,146,131,613,	0,2661,3532,3936,4159,4407,4727,7337,7543,13904,
chr2R	6181747	6196320	NM_001259217	0	-	6182509	6189421	0	10	2601,314,339,164,180,182,215,146,131,669,	0,2661,3532,3936,4159,4407,4727,7337,7543,13904,
chr2R	6726836	6740672	NM_001259223	0	-	6728282	6740252	0	12	1484,483,42,51,183,138,183,645,315,167,157,634,	0,1754,3236,4603,4714,4960,5165,5401,6106,11124,11362,13202,
chr2R	6726836	6740672	NM_001259224	0	-	6728282	6740252	0	13	1484,483,42,966,51,183,138,183,645,315,167,157,634,	0,1754,3236,3464,4603,4714,4960,5165,5401,6106,11124,11362,13202,
chr2R	8009118	8013755	NM_001259269	0	-	8010811	8012728	0	9	1427,322,140,181,153,137,223,534,684,	0,1652,2053,2282,2524,2747,2941,3228,3953,
chr2R	9503764	9537475	NM_001259300	0	+	9508117	9537174	0	19	81,465,391,117,434,247,56,90,237,489,117,183,321,1767,252,443,135,64,337,	0,1239,4098,6123,6456,7067,7379,23523,23681,24374,26325,28581,28899,30037,32076,32387,33040,33248,33374,
chr2R	9503764	9537475	NM_001259301	0	+	9508117	9537174	0	21	81,465,391,117,434,247,56,90,237,489,33,117,183,321,189,1767,252,443,135,64,337,	0,1239,4098,6123,6456,7067,7379,23523,23681,24374,25206,26325,28581,28899,29581,30037,32076,32387,33040,33248,33374,
chr2R	9516450	9537475	NM_001259298	0	+	9517545	9537174	0	14	1122,90,237,489,33,117,183,321,1767,252,443,135,64,337,	0,10837,10995,11688,12520,13639,15895,16213,17351,19390,19701,20354,20562,20688,
chr2R	9503764	9541565	NM_001259299	0	+	9508117	9537174	0	22	81,465,391,117,434,247,56,1356,90,246,489,39,117,183,321,189,1767,252,443,135,64,4427,	0,1239,4098,6123,6456,7067,7379,19173,23523,23672,24374,25913,26325,28581,28899,29581,30037,32076,32387,33040,33248,33374,
chr2R	10449349	10458892	NM_001259327	0	-	10449686	10456127	0	14	451,122,106,79,170,175,196,77,117,81,166,164,233,454,	0,530,1071,1242,1395,1629,1873,2573,2738,2948,5934,6173,6575,9089,
chr2R	13806184	13819571	NM_001259374	0	+	13806602	13817980	0	24	534,82,105,277,395,450,141,84,54,81,75,108,72,203,143,57,94,48,111,119,140,225,543,1684,	0,612,1547,1714,3090,3729,4294,4568,6253,7615,7756,7892,8058,8194,8459,8783,9370,9851,10018,10201,10377,10570,10882,11703,
chr2R	13805793	13818323	NM_001259375	0	+	13806602	13817980	0	22	925,82,105,277,395,450,141,84,57,81,75,108,72,203,143,94,111,119,140,225,543,436,	0,1003,1938,2105,3481,4120,4685,4959,5404,8006,8147,8283,8449,8585,8850,9761,10409,10592,10768,10961,11273,12094,
chr2R	18616691	18619328	NM_001259480	0	-	18616943	18617737	0	3	431,559,171,	0,508,2466,
chr2R	18616691	18618018	NM_001259481	0	-	18616943	18617737	0	3	431,559,140,	0,508,1187,
chr2R	18616691	18618018	NM_001259482	0	-	18616943	18617737	0	3	431,559,41,	0,508,1286,
chr2R	22807859	22815993	NM_001259540	0	+	22808778	22815764	0	10	1096,79,144,236,839,129,250,796,684,306,	0,3574,4200,4443,4851,5741,5927,6237,7090,7828,
chr2R	23903749	23905269	NM_001259555	0	+	23903828	23905093	0	5	221,207,73,176,607,	0,285,555,680,913,
chr2R	24788007	24793410	NM_001259575	0	-	24788287	24788836	0	2	1161,620,	0,4783,
chr2R	24928746	24936335	NM_001259583	0	-	24928899	24934831	0	8	271,126,132,240,199,426,284,107,	0,326,532,732,1025,5311,5805,7482,
chr2R	6188069	6196009	NM_001273793	0	-	6188811	6189421	0	4	750,146,131,358,	0,1015,1221,7582,
chr2R	6188069	6196009	NM_001273794	0	-	6189076	6189421	0	3	1161,131,358,	0,1221,7582,
chr2R	7052746	7054399	NM_001273829	0	+	7052935	7053919	0	5	249,174,156,195,552,	0,316,554,780,1101,
chr2R	7836489	7885982	NM_001273863	0	-	7836705	7861070	0	20	423,182,229,156,903,212,87,166,132,212,132,109,125,126,81,199,83,84,110,463,	0,491,756,1098,6523,8055,8396,8544,9249,10942,11783,12400,14229,14437,15776,18032,22673,24502,45321,49030,
chr2R	8437646	8438230	NM_001273875	0	+	8437695	8438091	0	2	61,466,	0,118,
chr2R	9793325	9798006	NM_001273906	0	+	9795434	9797974	0	6	242,467,232,375,644,286,	0,2102,2972,3259,3686,4395,
chr2R	9503764	9541565	NM_001273897	0	+	9509889	9537174	0	16	81,465,117,434,247,56,90,246,495,117,1767,252,443,135,64,4427,	0,1239,6123,6456,7067,7379,23523,23672,24374,26325,30037,32076,32387,33040,33248,33374,
chr2R	13223590	13227745	NM_001274020	0	+	13225480	13227170	0	9	70,158,61,127,334,236,83,84,760,	0,1876,2100,2221,2411,2813,3109,3255,3395,
chr2R	13513131	13534251	NM_001274027	0	-	13518067	13528365	0	9	5008,318,596,59,139,171,499,206,145,	0,5406,5845,6500,6693,6896,14756,18282,20975,
chr2R	11217415	11219241	NM_001273955	0	-	11217450	11219167	0	5	65,144,410,177,159,	0,131,338,790,1667,
chr2R	11411955	11427803	NM_001273961	0	-	11412385	11427451	0	4	619,354,179,362,	0,676,9302,15486,
chr2R	11411955	11424670	NM_001273962	0	-	11412385	11424541	0	4	619,354,179,136,	0,676,9302,12579,
chr2R	11411955	11427803	NM_001273963	0	-	11412385	11421434	0	4	619,354,179,28,	0,676,9302,15820,
chr2R	11411202	11429645	NM_001273964	0	-	11411394	11429068	0	6	78,178,147,354,179,593,	0,155,1225,1429,10055,17850,
chr2R	12224460	12229310	NM_001273985	0	-	12224705	12226343	0	3	784,641,203,	0,1243,4647,
chr2R	15946932	15989498	NM_001274090	0	-	15947256	15988924	0	27	674,706,178,102,342,519,275,309,385,412,872,46,169,133,1324,88,173,708,744,711,14931,213,92,485,292,178,605,	0,1072,1875,2108,2271,2673,3258,4225,5903,6493,6969,7900,9706,10876,11061,12856,13312,13548,14380,15184,22143,37141,37721,37950,38541,40637,41961,
chr2R	15946932	15987262	NM_001274089	0	-	15947256	15985953	0	27	674,706,178,102,342,519,275,309,385,412,872,46,169,133,1324,88,173,708,744,711,14931,213,92,485,292,285,130,	0,1072,1875,2108,2271,2673,3258,4225,5903,6493,6969,7900,9706,10876,11061,12856,13312,13548,14380,15184,22143,37141,37721,37950,38541,38929,40200,
chr2R	17165083	17166643	NM_001274113	0	-	17165547	17166455	0	2	1298,191,	0,1369,
chr2R	18822187	18829699	NM_001274150	0	-	18822581	18826044	0	6	986,1333,97,184,200,229,	0,1049,2516,3309,3831,7283,
chr2R	22091488	22099534	NM_001274203	0	-	22091634	22099081	0	4	571,1902,264,553,	0,653,3035,7493,
chr2R	22091488	22099534	NM_001274204	0	-	22091634	22099081	0	3	571,1902,553,	0,653,7493,
chr2R	22091488	22099534	NM_001274205	0	-	22091634	22099081	0	4	574,132,264,553,	0,653,3035,7493,
chr2R	23684650	23685543	NM_001274227	0	-	23684756	23685382	0	3	282,391,68,	0,344,825,
chr2R	7311394	7313495	NM_001299228	0	+	7311482	7313019	0	4	109,180,276,989,	0,537,781,1112,
chr2R	7709872	7711981	NM_001299232	0	+	7710515	7711900	0	7	191,188,98,132,342,200,239,	0,584,823,976,1202,1604,1870,
chr2R	7709872	7711981	NM_001299233	0	+	7710515	7711900	0	7	479,188,98,132,342,200,239,	0,584,823,976,1202,1604,1870,
chr2R	7710452	7711981	NM_001299234	0	+	7710515	7711900	0	6	192,98,132,342,200,239,	0,243,396,622,1024,1290,
chr2R	8052079	8065554	NM_001299252	0	-	8054362	8057331	0	5	2763,129,363,1170,315,	0,2825,3652,4082,13160,
chr2R	8134169	8135315	NM_001299257	0	-	8134509	8135011	0	2	727,349,	0,797,
chr2R	9007233	9009498	NM_001299293	0	-	9007570	9008233	0	4	553,379,178,796,	0,637,1084,1469,
chr2R	9260277	9263971	NM_001299316	0	-	9260499	9262881	0	4	1836,425,382,191,	0,1892,2375,3503,
chr2R	10197135	10199711	NM_001299343	0	-	10197842	10199583	0	3	945,74,146,	0,1237,2430,
chr2R	11217415	11219771	NM_001299377	0	-	11217450	11218017	0	5	65,144,392,177,162,	0,131,338,790,2194,
chr2R	11217415	11219241	NM_001299378	0	-	11217450	11218017	0	5	65,144,392,177,475,	0,131,338,790,1351,
chr2R	11310334	11318676	NM_001299383	0	-	11310650	11317493	0	19	333,188,264,170,652,140,179,182,460,129,261,113,187,143,133,282,348,201,117,	0,824,1081,1397,1624,2332,2548,2801,3070,4504,4688,5020,5416,5772,5984,6174,6513,7086,8225,
chr2R	11411202	11429645	NM_001299387	0	-	11411274	11429068	0	5	78,147,354,179,593,	0,1225,1429,10055,17850,
chr2R	12953111	12955712	NM_001299438	0	+	12953656	12955075	0	4	552,392,162,937,	0,846,1389,1664,
chr2R	13833574	13835096	NM_001299466	0	-	13833919	13835062	0	2	1272,130,	0,1392,
chr2R	15325502	15326386	NM_001299520	0	-	15325960	15326362	0	2	788,36,	0,848,
chr2R	15485952	15497231	NM_001299531	0	-	15486260	15496987	0	4	504,2821,352,265,	0,576,3594,11014,
chr2R	16595027	16604373	NM_001299566	0	-	16595419	16598197	0	6	525,258,442,505,360,86,	0,595,913,1408,2876,9260,
chr2R	17154588	17157125	NM_001299593	0	+	17154741	17155135	0	2	156,2287,	0,250,
chr2R	18396637	18398519	NM_001299641	0	-	18396742	18397465	0	3	931,183,20,	0,981,1862,
chr2R	19500294	19501418	NM_001299687	0	-	19500523	19501052	0	3	345,144,490,	0,421,634,
chr2R	20977594	20978818	NM_001299726	0	-	20977727	20978237	0	2	532,620,	0,604,
chr2R	21118571	21120705	NM_001299731	0	+	21118608	21120648	0	1	2134,	0,
chr2R	21255797	21280373	NM_001299741	0	+	21264320	21279945	0	10	506,469,154,117,315,89,181,134,111,575,	0,8267,14963,16372,20349,20720,22597,22894,23185,24001,
chr2R	22597244	22600336	NM_001299800	0	+	22599910	22600207	0	2	885,426,	0,2666,
chr2R	22599337	22600695	NM_001299801	0	+	22599438	22600207	0	2	113,785,	0,573,
chr2R	22614327	22634084	NM_001299803	0	+	22621113	22632510	0	8	394,1355,142,143,164,195,315,2189,	0,5477,7831,13478,13685,14035,17186,17568,
chr2R	22614327	22634084	NM_001299804	0	+	22621113	22632510	0	9	394,1355,142,143,164,195,48,198,2189,	0,5477,7831,13478,13685,14035,17186,17303,17568,
chr2R	22648994	22649750	NM_001299806	0	-	22649216	22649736	0	2	349,343,	0,413,
chr2R	23995542	24014254	NM_001299874	0	-	23995681	24013861	0	37	280,106,1652,133,701,582,238,186,141,170,182,302,993,193,140,212,257,369,240,115,167,182,106,861,561,185,136,86,157,312,2083,93,166,171,132,122,402,	0,338,515,2229,2424,3201,3856,4152,4393,4588,4819,5054,5415,6466,6718,6908,7185,7505,7929,8233,8414,9480,9718,9879,10851,11473,11722,11918,12067,12291,13158,15380,16725,16946,17181,17371,18310,
chr2R	23995542	24012022	NM_001299875	0	-	23995681	24010717	0	34	280,106,1652,133,701,582,238,186,141,170,182,302,993,193,140,212,257,369,240,115,167,75,182,106,861,561,185,136,86,157,312,2083,93,69,	0,338,515,2229,2424,3201,3856,4152,4393,4588,4819,5054,5415,6466,6718,6908,7185,7505,7929,8233,8414,9246,9480,9718,9879,10851,11473,11722,11918,12067,12291,13158,15380,16411,
chr2R	23995542	24012022	NM_001299876	0	-	23995681	24008752	0	34	280,106,1652,133,701,582,238,186,141,170,182,302,993,193,140,212,257,369,240,115,167,75,182,106,861,561,185,136,86,157,312,98,93,69,	0,338,515,2229,2424,3201,3856,4152,4393,4588,4819,5054,5415,6466,6718,6908,7185,7505,7929,8233,8414,9246,9480,9718,9879,10851,11473,11722,11918,12067,12291,13158,15380,16411,
chr2R	23995542	24014254	NM_001299877	0	-	23995681	24013861	0	37	280,106,1652,133,701,582,238,186,141,170,182,302,993,193,140,212,257,369,240,115,167,182,106,861,561,185,136,86,157,312,1213,93,166,171,132,122,402,	0,338,515,2229,2424,3201,3856,4152,4393,4588,4819,5054,5415,6466,6718,6908,7185,7505,7929,8233,8414,9480,9718,9879,10851,11473,11722,11918,12067,12291,14028,15380,16725,16946,17181,17371,18310,
chr2R	24162488	24173660	NM_001299900	0	+	24166473	24173396	0	9	231,86,1423,640,269,1102,512,220,345,	0,3924,5969,7638,8339,8681,9838,10547,10827,
chr2R	24167173	24173660	NM_001299901	0	+	24167771	24173396	0	8	623,1423,640,269,1102,512,220,345,	0,1284,2953,3654,3996,5153,5862,6142,
chr2R	24075173	24075954	NM_001299891	0	+	24075222	24075612	0	2	164,506,	0,275,
chr2R	24074601	24078223	NM_001299892	0	+	24075222	24077708	0	9	468,139,160,103,97,97,297,321,786,	0,597,847,1579,1744,1901,2052,2456,2836,
chr2R	24081781	24086287	NM_001299893	0	+	24083029	24086002	0	6	257,89,114,634,481,1356,	0,1199,1689,1870,2557,3150,
chr2R	24331521	24334102	NM_001299907	0	-	24332420	24333770	0	1	2581,	0,
chr2R	24970842	24973207	NM_001299941	0	-	24970938	24971304	0	2	475,160,	0,2205,
chr2R	24970842	24972017	NM_001299942	0	-	24970938	24971304	0	2	475,243,	0,932,
chr2R	7836489	7885982	NM_001316408	0	-	7836822	7861070	0	20	423,182,229,156,903,212,87,166,132,212,132,109,125,126,81,199,83,84,110,463,	0,491,756,1098,6523,8055,8396,8544,9249,10942,11783,12400,14229,14437,15776,18032,22673,24502,45321,49030,
chr2R	22667154	22668848	NM_001316431	0	+	22667986	22668754	0	4	172,136,726,200,	0,228,435,1494,
chr2R	22614327	22634084	NM_001382063	0	+	22621113	22632510	0	10	394,1355,142,143,164,195,891,48,198,2189,	0,5477,7831,13478,13685,14035,15409,17186,17303,17568,
chr2R	24162488	24173660	NM_001382064	0	+	24166473	24173396	0	9	359,86,1423,640,269,1102,512,220,345,	0,3924,5969,7638,8339,8681,9838,10547,10827,
chr3L	7761366	7763166	NM_001014573	0	+	7761547	7763074	0	4	869,263,230,255,	0,927,1255,1545,
chr3L	5780050	5784685	NM_001031938	0	+	5780110	5781581	0	8	83,149,185,161,172,312,179,1769,	0,333,539,786,1500,1946,2620,2866,
chr3L	5780050	5784685	NM_001031939	0	+	5780110	5781001	0	7	83,149,185,886,312,225,1769,	0,333,539,786,1946,2574,2866,
chr3L	15528264	15529243	NM_001038931	0	-	15528356	15529230	0	2	341,574,	0,405,
chr3L	2122618	2151700	NM_001043112	0	-	2122856	2150089	0	18	342,181,83,432,1432,176,207,1792,161,1426,195,756,177,342,1308,123,537,91,	0,681,978,1563,2620,6435,6961,8174,11481,11706,13244,14708,15675,16982,17606,18971,27126,28991,
chr3L	2117465	2151700	NM_001043113	0	-	2117615	2150089	0	17	158,363,1432,176,207,1792,161,1426,195,72,756,177,342,1308,123,537,91,	0,1301,7773,11588,12114,13327,16634,16859,18397,19429,19861,20828,22135,22759,24124,32279,34144,
chr3L	2122618	2151700	NM_001043114	0	-	2122856	2150089	0	19	342,181,83,432,1432,1683,176,207,1792,161,1426,195,756,177,342,1308,123,537,91,	0,681,978,1563,2620,4459,6435,6961,8174,11481,11706,13244,14708,15675,16982,17606,18971,27126,28991,
chr3L	2895119	2953979	NM_001043115	0	+	2924081	2952784	0	10	165,186,368,1402,844,137,414,114,158,968,	0,2124,28436,28955,45661,52757,53359,56874,57533,57892,
chr3L	16339002	16345241	NM_001043144	0	+	16340443	16344761	0	5	146,1781,882,299,1084,	0,1433,3602,4791,5155,
chr3L	6714037	6719525	NM_057550	0	-	6714969	6719073	0	7	1331,127,820,93,120,112,521,	0,1670,2092,3296,3515,3866,4967,
chr3L	6714037	6719525	NM_057549	0	-	6714969	6719073	0	5	1331,127,820,112,521,	0,1670,2092,3866,4967,
chr3L	6132989	6133593	NM_057924	0	-	6133153	6133532	0	2	363,180,	0,424,
chr3L	6134696	6135274	NM_057925	0	-	6134834	6135213	0	2	337,180,	0,398,
chr3L	6136214	6136791	NM_057926	0	-	6136379	6136740	0	2	364,155,	0,422,
chr3L	6144818	6145393	NM_057931	0	+	6144910	6145310	0	2	220,285,	0,290,
chr3L	14706750	14747868	NM_080000	0	+	14736087	14747094	0	10	128,93,255,777,454,221,170,161,206,891,	0,29292,37438,37780,38677,39204,39484,39736,39957,40227,
chr3L	8372404	8391171	NM_080110	0	+	8374975	8390333	0	7	179,271,172,132,3830,550,909,	0,2396,6740,7449,13324,17224,17858,
chr3L	3911689	3933637	NM_080163	0	-	3911891	3933282	0	7	225,149,151,144,40,39,391,	0,1936,2162,8194,19123,19268,21557,
chr3L	2895119	2953979	NM_079170	0	+	2924081	2953065	0	10	63,186,368,1402,844,90,137,414,114,968,	0,2124,28436,28955,45661,47446,52757,53359,56874,57892,
chr3L	4074076	4085843	NM_079190	0	-	4075364	4084790	0	8	1462,345,79,68,569,237,69,221,	0,1519,2722,4673,4849,8326,10653,11546,
chr3L	4510697	4532145	NM_079204	0	-	4511235	4524510	0	6	849,418,194,2340,635,800,	0,1480,1960,2218,13374,20648,
chr3L	5783214	5786718	NM_079215	0	-	5783480	5784455	0	2	1323,281,	0,3223,
chr3L	6035215	6036175	NM_079220	0	+	6035242	6036111	0	2	287,617,	0,343,
chr3L	7760452	7763166	NM_079239	0	+	7760626	7763074	0	5	204,673,263,230,255,	0,1110,1841,2169,2459,
chr3L	8732857	8745310	NM_079258	0	-	8733653	8745085	0	9	1273,616,113,128,872,167,87,57,348,	0,1382,6312,6509,6722,9248,9479,11417,12105,
chr3L	8912541	8932065	NM_079261	0	+	8926126	8930949	0	7	204,84,119,99,129,360,1266,	0,427,13532,14154,15474,17838,18258,
chr3L	17891819	17895862	NM_079408	0	-	17892234	17893377	0	8	463,297,96,192,87,105,182,97,	0,537,897,1211,1480,1632,3211,3946,
chr3L	18751748	18801309	NM_079419	0	-	18752745	18798731	0	10	1147,101,259,199,57,371,218,534,1319,1202,	0,1269,1436,2565,2828,3385,3907,11580,45788,48359,
chr3L	21745358	21770534	NM_079481	0	-	21746532	21761199	0	8	1258,369,195,299,210,485,308,89,	0,1310,1744,2143,2633,14672,15599,25087,
chr3L	5691426	5749599	NM_079908	0	+	5696690	5746553	0	23	357,3603,146,280,132,183,201,228,187,115,152,197,144,195,109,180,138,158,378,229,283,104,3132,	0,3995,12498,13535,15015,24670,26111,29450,30955,35053,37064,40013,43039,44299,44559,46557,46799,46989,47212,47679,48017,48677,55041,
chr3L	11958871	11966131	NM_079919	0	-	11959121	11965177	0	9	1022,126,541,3303,165,104,59,136,79,	0,1392,1582,2177,5536,5763,5933,6234,7181,
chr3L	2090497	2115611	NM_079937	0	-	2090988	2114297	0	14	632,1312,349,187,172,232,288,5559,2799,1365,230,1585,341,212,	0,750,2123,3263,3510,3778,4075,4428,10067,12930,14357,14652,23628,24902,
chr3L	10190275	10201837	NM_079967	0	-	10190442	10196433	0	8	317,616,235,99,267,153,236,180,	0,386,1297,4621,5167,5543,5932,11382,
chr3L	5567884	5567961	NR_002475	0	-	5567961	5567961	0	1	77,	0,
chr3L	2896742	2946408	NM_001104015	0	+	2924081	2944183	0	6	45,186,368,1402,844,2386,	0,501,26813,27332,44038,47280,
chr3L	5691426	5746400	NM_001104046	0	+	5696690	5742048	0	22	357,3603,146,280,132,183,201,228,187,115,152,197,171,195,109,180,138,158,378,229,283,6297,	0,3995,12498,13535,15015,24670,26111,29450,30955,35053,37064,40013,43012,44299,44559,46557,46799,46989,47212,47679,48017,48677,
chr3L	5664860	5746400	NM_001104047	0	+	5668034	5742048	0	33	1176,121,136,194,119,199,156,305,347,419,169,249,130,146,280,132,183,201,228,187,115,152,197,144,195,109,180,138,158,378,229,283,6297,	0,2961,3145,3830,4103,8206,8686,8911,9514,9929,11416,11650,11958,39064,40101,41581,51236,52677,56016,57521,61619,63630,66579,69605,70865,71125,73123,73365,73555,73778,74245,74583,75243,
chr3L	5657912	5749599	NM_001104048	0	+	5668034	5746553	0	36	378,205,253,121,136,194,119,199,156,305,347,419,169,249,130,146,280,132,183,201,228,187,115,152,197,171,195,109,180,138,158,378,229,283,104,3132,	0,430,1516,9909,10093,10778,11051,15154,15634,15859,16462,16877,18364,18598,18906,46012,47049,48529,58184,59625,62964,64469,68567,70578,73527,76526,77813,78073,80071,80313,80503,80726,81193,81531,82191,88555,
chr3L	5657912	5749599	NM_001104049	0	+	5668034	5746553	0	35	378,253,121,136,194,119,199,156,305,347,419,169,249,130,146,280,132,183,201,228,187,115,152,197,144,195,109,180,138,158,378,229,283,104,3132,	0,1516,9909,10093,10778,11051,15154,15634,15859,16462,16877,18364,18598,18906,46012,47049,48529,58184,59625,62964,64469,68567,70578,73527,76553,77813,78073,80071,80313,80503,80726,81193,81531,82191,88555,
chr3L	8325858	8327115	NM_001104077	0	+	8326022	8327015	0	3	170,232,279,	0,289,978,
chr3L	9878984	9884493	NM_001104095	0	+	9879539	9884375	0	4	592,368,315,1816,	0,1221,3317,3693,
chr3L	14706750	14747868	NM_001104136	0	+	14736087	14747094	0	11	128,93,714,255,777,454,221,170,161,206,891,	0,29292,32684,37438,37780,38677,39204,39484,39736,39957,40227,
chr3L	16264712	16265100	NM_001104148	0	-	16264813	16265065	0	1	388,	0,
chr3L	21320006	21334190	NM_001104188	0	+	21327627	21334010	0	7	625,682,111,109,111,145,295,	0,7581,9792,12596,13147,13343,13889,
chr3L	9878984	9884493	NM_140112	0	+	9879539	9884375	0	5	122,243,368,315,1816,	0,349,1221,3317,3693,
chr3L	10801189	10802101	NM_140154	0	+	10801229	10801982	0	1	912,	0,
chr3L	10880698	10882054	NM_140158	0	-	10880791	10882018	0	2	1164,48,	0,1308,
chr3L	10889989	10890700	NM_140161	0	+	10890048	10890610	0	2	71,483,	0,228,
chr3L	10891713	10892516	NM_140162	0	+	10891767	10892410	0	2	66,499,	0,304,
chr3L	10972647	10973476	NM_140165	0	+	10972737	10973267	0	2	96,665,	0,164,
chr3L	12179875	12183347	NM_140298	0	+	12180097	12182747	0	4	280,473,228,849,	0,1800,2334,2623,
chr3L	12491829	12497216	NM_140322	0	-	12492142	12497010	0	4	568,291,458,207,	0,631,987,5180,
chr3L	12853645	12856904	NM_140351	0	+	12854048	12856475	0	4	618,562,246,1413,	0,806,1542,1846,
chr3L	13380358	13381346	NM_140380	0	-	13380478	13381276	0	2	827,98,	0,890,
chr3L	13516272	13519605	NM_140405	0	-	13516528	13518658	0	2	2403,234,	0,3099,
chr3L	1832635	1835164	NM_139410	0	-	1832836	1834958	0	5	359,240,97,149,59,	0,1653,1951,2233,2470,
chr3L	1840280	1842084	NM_139411	0	-	1840791	1842004	0	3	907,132,95,	0,1480,1709,
chr3L	1876550	1883041	NM_139416	0	-	1876687	1881272	0	8	231,338,156,145,67,148,420,42,	0,297,740,967,1210,1341,4578,6449,
chr3L	2185929	2187676	NM_139440	0	+	2185981	2187649	0	3	125,246,1181,	0,193,566,
chr3L	14329345	14329885	NM_140443	0	+	14329436	14329745	0	1	540,	0,
chr3L	2266393	2267640	NM_139451	0	+	2266501	2267467	0	2	138,1037,	0,210,
chr3L	2648047	2650205	NM_139479	0	+	2648531	2650087	0	6	98,182,124,162,134,949,	0,365,616,808,1024,1209,
chr3L	15053646	15054135	NM_140482	0	-	15053824	15054103	0	1	489,	0,
chr3L	3090984	3106958	NM_139511	0	-	3091613	3106676	0	8	835,202,971,112,957,509,82,285,	0,895,1167,2202,2374,3393,6678,15689,
chr3L	3280238	3290896	NM_139541	0	+	3280561	3290527	0	7	480,132,151,437,477,206,594,	0,6063,6713,6962,7470,8744,10064,
chr3L	3294747	3299000	NM_139542	0	+	3295005	3298702	0	3	330,318,2626,	0,1250,1627,
chr3L	3472446	3505316	NM_139561	0	+	3472686	3505097	0	4	261,435,84,429,	0,13397,32273,32441,
chr3L	3472446	3510895	NM_139562	0	+	3472686	3508533	0	6	261,435,84,205,1133,3598,	0,13397,32273,32441,33628,34851,
chr3L	16271281	16271918	NM_140600	0	+	16271339	16271652	0	2	70,494,	0,143,
chr3L	16282808	16283727	NM_140604	0	-	16282977	16283657	0	2	772,88,	0,831,
chr3L	16284679	16285396	NM_140605	0	-	16284764	16285355	0	2	586,53,	0,664,
chr3L	16287579	16288422	NM_140606	0	-	16287714	16288322	0	2	669,112,	0,731,
chr3L	16289711	16290950	NM_140607	0	-	16290233	16290797	0	2	1107,75,	0,1164,
chr3L	16302489	16303178	NM_140610	0	-	16302580	16303113	0	2	547,77,	0,612,
chr3L	16305224	16305870	NM_140611	0	-	16305344	16305791	0	1	646,	0,
chr3L	16306599	16307205	NM_140612	0	+	16306646	16307098	0	2	59,485,	0,121,
chr3L	4200824	4204339	NM_139613	0	-	4200997	4204117	0	2	2393,255,	0,3260,
chr3L	16318953	16319526	NM_140615	0	-	16319024	16319459	0	2	434,79,	0,494,
chr3L	16319855	16320454	NM_140616	0	+	16319925	16320381	0	2	82,457,	0,142,
chr3L	4210879	4211540	NM_139616	0	-	4211000	4211472	0	2	469,83,	0,578,
chr3L	16323671	16324308	NM_140617	0	+	16323730	16324263	0	2	71,501,	0,136,
chr3L	4215378	4216414	NM_139618	0	+	4215449	4216268	0	2	86,875,	0,161,
chr3L	16339002	16345241	NM_140621	0	+	16340443	16344761	0	4	146,1781,299,1084,	0,1433,4791,5155,
chr3L	4294003	4299504	NM_139633	0	-	4294521	4298595	0	3	2288,241,161,	0,4526,5340,
chr3L	16544566	16545628	NM_140645	0	-	16544666	16545536	0	2	733,95,	0,967,
chr3L	4436720	4438311	NM_139645	0	+	4436888	4438206	0	2	171,1365,	0,226,
chr3L	16556822	16557958	NM_140646	0	+	16556895	16557853	0	2	76,873,	0,263,
chr3L	4446572	4448072	NM_139646	0	+	4446674	4447951	0	3	105,411,175,	0,604,1325,
chr3L	4459192	4460317	NM_139648	0	-	4459297	4460247	0	2	990,73,	0,1052,
chr3L	4460621	4461371	NM_139649	0	-	4460745	4461319	0	2	631,55,	0,695,
chr3L	4533169	4539270	NM_139658	0	+	4535993	4538998	0	6	356,592,853,366,544,404,	0,2602,3720,4645,5081,5697,
chr3L	5534736	5535759	NM_139712	0	-	5534824	5535657	0	3	534,106,147,	0,700,876,
chr3L	5566918	5577348	NM_139716	0	-	5567580	5576933	0	6	685,1265,245,198,104,198,	0,813,2198,6713,9919,10232,
chr3L	6050756	6051690	NM_139756	0	+	6050776	6051660	0	2	280,595,	0,339,
chr3L	6061371	6062910	NM_139760	0	-	6061417	6062893	0	3	360,99,477,	0,902,1062,
chr3L	6156591	6157377	NM_139773	0	-	6156718	6157347	0	2	305,290,	0,496,
chr3L	18148922	18153627	NM_140775	0	+	18149045	18153346	0	3	331,214,441,	0,1754,4264,
chr3L	18154896	18162522	NM_140776	0	-	18155189	18159966	0	6	1802,121,557,871,188,216,	0,2066,3124,3859,4972,7410,
chr3L	6704859	6709000	NM_139797	0	+	6705482	6708944	0	3	711,131,461,	0,3489,3680,
chr3L	7086002	7086608	NM_139818	0	-	7086118	7086568	0	2	488,52,	0,554,
chr3L	7093203	7093841	NM_139820	0	+	7093283	7093739	0	2	92,474,	0,164,
chr3L	7087712	7088787	NM_139819	0	-	7088098	7088709	0	2	914,90,	0,985,
chr3L	18950628	18955406	NM_140822	0	+	18953762	18955335	0	6	86,289,413,131,191,199,	0,2969,3625,4100,4296,4579,
chr3L	19464048	19464759	NM_140855	0	-	19464131	19464690	0	2	560,81,	0,630,
chr3L	7398284	7399912	NM_139861	0	+	7398304	7399724	0	3	94,903,486,	0,179,1142,
chr3L	19501009	19503870	NM_140862	0	-	19501144	19503622	0	5	333,528,159,84,548,	0,736,1316,1532,2313,
chr3L	7402331	7404181	NM_139863	0	-	7402362	7403903	0	3	329,891,346,	0,396,1504,
chr3L	7505539	7506217	NM_139874	0	-	7505607	7506201	0	1	678,	0,
chr3L	8141867	8151813	NM_139922	0	-	8142630	8146415	0	9	676,2099,134,115,95,188,76,135,57,	0,744,3138,3557,3978,4140,4508,9300,9889,
chr3L	20202069	20203687	NM_140930	0	-	20202197	20203602	0	3	641,586,96,	0,844,1522,
chr3L	20210437	20212122	NM_140933	0	-	20210682	20212033	0	2	1315,99,	0,1586,
chr3L	20218499	20220420	NM_140934	0	-	20218614	20220351	0	2	1164,76,	0,1845,
chr3L	8218231	8218983	NM_139935	0	-	8218438	8218917	0	2	612,75,	0,677,
chr3L	8222140	8222953	NM_139936	0	+	8222202	8222841	0	2	74,487,	0,326,
chr3L	20231668	20233255	NM_140938	0	+	20231719	20233072	0	2	828,699,	0,888,
chr3L	21300579	21301171	NM_141043	0	+	21300620	21301050	0	2	53,469,	0,123,
chr3L	8290285	8295327	NM_139943	0	-	8290583	8291745	0	4	572,412,373,276,	0,628,1108,4766,
chr3L	21318773	21334190	NM_141046	0	+	21319944	21334010	0	5	1858,109,111,145,295,	0,13829,14380,14576,15122,
chr3L	8336671	8338595	NM_139952	0	+	8336736	8338148	0	3	77,240,684,	0,917,1240,
chr3L	21555372	21558226	NM_141073	0	-	21555650	21557760	0	3	313,190,1936,	0,379,918,
chr3L	21737705	21738430	NM_141100	0	-	21737761	21738334	0	1	725,	0,
chr3L	22693323	22693812	NM_141148	0	-	22693435	22693789	0	1	489,	0,
chr3L	22694082	22694648	NM_141149	0	+	22694101	22694503	0	1	566,	0,
chr3L	22860786	22861490	NM_141165	0	+	22860786	22861245	0	1	704,	0,
chr3L	22885174	22893821	NM_141171	0	+	22891366	22893248	0	3	263,1131,1259,	0,6190,7388,
chr3L	16272908	16273608	NM_144160	0	+	16272966	16273447	0	2	70,431,	0,269,
chr3L	16265384	16265804	NM_144161	0	+	16265429	16265723	0	1	420,	0,
chr3L	5131544	5132127	NM_144201	0	+	5131603	5131933	0	2	77,368,	0,215,
chr3L	5132795	5133220	NM_144202	0	-	5132897	5133145	0	2	273,93,	0,332,
chr3L	6130385	6130989	NM_144405	0	-	6130550	6130929	0	2	364,179,	0,425,
chr3L	1832635	1835164	NM_001144397	0	-	1832836	1834958	0	4	359,240,97,296,	0,1653,1951,2233,
chr3L	4446572	4448072	NM_001144412	0	+	4446674	4447620	0	2	105,896,	0,604,
chr3L	14672838	14747868	NM_001144483	0	+	14680376	14747094	0	10	385,589,255,777,454,221,170,161,206,891,	0,7360,71350,71692,72589,73116,73396,73648,73869,74139,
chr3L	1876550	1882559	NM_167923	0	-	1876687	1881272	0	9	231,338,156,145,67,148,204,420,240,	0,297,740,967,1210,1341,1805,4578,5769,
chr3L	1876550	1883041	NM_167924	0	-	1876687	1881272	0	9	231,338,156,145,67,148,204,420,42,	0,297,740,967,1210,1341,1805,4578,6449,
chr3L	3790803	3791560	NM_168040	0	+	3790843	3791308	0	2	52,474,	0,283,
chr3L	2268824	2269903	NM_167944	0	+	2268839	2269781	0	1	1079,	0,
chr3L	4074076	4088744	NM_168055	0	-	4075364	4084790	0	8	1462,345,79,68,569,237,69,533,	0,1519,2722,4673,4849,8326,10653,14135,
chr3L	4074076	4085843	NM_168056	0	-	4075364	4084790	0	9	1462,345,79,68,569,237,69,101,221,	0,1519,2722,4673,4849,8326,10653,11352,11546,
chr3L	2895119	2953979	NM_167967	0	+	2924081	2953065	0	9	165,186,368,1402,844,137,414,114,968,	0,2124,28436,28955,45661,52757,53359,56874,57892,
chr3L	4294003	4307718	NM_168078	0	-	4294521	4298595	0	3	2288,241,361,	0,4526,13354,
chr3L	4294003	4299504	NM_168079	0	-	4294521	4298595	0	4	2288,241,88,161,	0,4526,5001,5340,
chr3L	4533169	4539270	NM_168093	0	+	4535993	4538998	0	6	151,592,853,366,544,404,	0,2602,3720,4645,5081,5697,
chr3L	5566918	5577348	NM_168123	0	-	5567580	5576933	0	7	685,1265,245,198,27,104,198,	0,813,2198,6713,8021,9919,10232,
chr3L	5566918	5575146	NM_168124	0	-	5567580	5575086	0	5	685,1265,245,198,207,	0,813,2198,6713,8021,
chr3L	5666848	5749599	NM_168126	0	+	5668034	5746553	0	34	186,121,136,194,119,199,156,305,347,419,169,249,130,146,280,132,183,201,228,187,115,152,197,144,195,109,180,138,158,378,229,283,104,3132,	0,973,1157,1842,2115,6218,6698,6923,7526,7941,9428,9662,9970,37076,38113,39593,49248,50689,54028,55533,59631,61642,64591,67617,68877,69137,71135,71377,71567,71790,72257,72595,73255,79619,
chr3L	5803032	5805749	NM_168141	0	+	5803032	5805642	0	3	391,1194,277,	0,1187,2440,
chr3L	5803663	5805749	NM_168142	0	+	5804278	5805642	0	2	1750,277,	0,1809,
chr3L	6139222	6139974	NM_168158	0	-	6139415	6139861	0	2	383,259,	0,493,
chr3L	8202791	8203345	NM_168260	0	+	8202858	8203283	0	2	76,413,	0,141,
chr3L	8372404	8380150	NM_168270	0	+	8374975	8380026	0	4	179,271,172,297,	0,2396,6740,7449,
chr3L	8415856	8422205	NM_168275	0	-	8415979	8421066	0	4	667,198,1021,1365,	0,728,982,4984,
chr3L	8640438	8643584	NM_168288	0	+	8640553	8643408	0	3	406,168,530,	0,475,2616,
chr3L	8733292	8745310	NM_168290	0	-	8733653	8745085	0	9	838,616,113,128,872,167,87,57,348,	0,947,5877,6074,6287,8813,9044,10982,11670,
chr3L	8732857	8738907	NM_168291	0	-	8733653	8737850	0	5	1273,616,1067,108,91,	0,1382,4163,5782,5959,
chr3L	8733292	8738907	NM_168292	0	-	8733653	8737850	0	5	838,616,1067,108,91,	0,947,3728,5347,5524,
chr3L	8912498	8932065	NM_168298	0	+	8926126	8930949	0	7	98,84,119,99,129,360,1266,	0,470,13575,14197,15517,17881,18301,
chr3L	8912541	8932065	NM_168299	0	+	8926126	8930949	0	7	230,84,119,99,129,360,1266,	0,427,13532,14154,15474,17838,18258,
chr3L	9488049	9489233	NM_168348	0	-	9488137	9489134	0	3	197,338,174,	0,257,1010,
chr3L	10190275	10201525	NM_168400	0	-	10190442	10196433	0	8	317,616,235,99,267,153,236,123,	0,386,1297,4621,5167,5543,5932,11127,
chr3L	10193405	10201837	NM_168401	0	-	10194798	10196433	0	5	1590,267,153,236,180,	0,2037,2413,2802,8252,
chr3L	11107007	11107376	NM_168442	0	-	11107027	11107357	0	1	369,	0,
chr3L	16281131	16281930	NM_168657	0	-	16281257	16281866	0	2	654,82,	0,717,
chr3L	17383635	17388956	NM_168725	0	-	17384027	17388747	0	3	2699,69,212,	0,2758,5109,
chr3L	17758111	17759553	NM_168746	0	+	17758164	17759424	0	1	1442,	0,
chr3L	17891819	17895862	NM_168754	0	-	17892234	17893377	0	7	463,297,96,192,87,182,97,	0,537,897,1211,1480,3211,3946,
chr3L	18751748	18764956	NM_168775	0	-	18752745	18764385	0	8	1147,101,259,199,57,371,218,1628,	0,1269,1436,2565,2828,3385,3907,11580,
chr3L	20218501	20220180	NM_168833	0	-	20218614	20220103	0	2	1162,84,	0,1595,
chr3L	20218501	20220181	NM_168834	0	-	20218614	20220103	0	2	1162,121,	0,1559,
chr3L	20304309	20306283	NM_168843	0	-	20304600	20306169	0	5	334,410,249,83,217,	0,391,1201,1512,1757,
chr3L	21745358	21770534	NM_168937	0	-	21746532	21761199	0	8	1258,369,195,293,210,482,308,89,	0,1310,1744,2149,2633,14672,15599,25087,
chr3L	22697229	22697673	NM_168954	0	+	22697246	22697609	0	1	444,	0,
chr3L	22881044	22893821	NM_168977	0	+	22891366	22893248	0	3	354,1131,1259,	0,10320,11518,
chr3L	22889262	22893821	NM_168978	0	+	22891366	22893248	0	3	133,1131,1259,	0,2102,3300,
chr3L	21322380	21334190	NM_001170017	0	+	21327627	21334010	0	7	205,682,111,109,111,145,295,	0,5207,7418,10222,10773,10969,11515,
chr3L	1876550	1882559	NM_001169854	0	-	1876687	1881272	0	8	231,338,156,145,67,148,420,240,	0,297,740,967,1210,1341,4578,5769,
chr3L	2122618	2151700	NM_206240	0	-	2122856	2150089	0	17	342,181,83,1432,176,207,1792,161,1426,195,756,177,342,1308,123,537,91,	0,681,978,2620,6435,6961,8174,11481,11706,13244,14708,15675,16982,17606,18971,27126,28991,
chr3L	5691426	5749599	NM_206278	0	+	5696690	5746553	0	23	357,3603,146,280,132,183,201,228,187,115,152,197,171,195,109,180,138,158,378,229,283,104,3132,	0,3995,12498,13535,15015,24670,26111,29450,30955,35053,37064,40013,43012,44299,44559,46557,46799,46989,47212,47679,48017,48677,55041,
chr3L	9334331	9338336	NM_206304	0	+	9334629	9337869	0	6	104,318,222,236,207,611,	0,278,2380,2654,3122,3394,
chr3L	9334331	9337936	NM_206305	0	+	9334629	9336999	0	6	104,318,222,224,207,211,	0,278,2380,2666,3122,3394,
chr3L	9336054	9338336	NM_206306	0	+	9337155	9337869	0	5	329,222,224,207,611,	0,657,943,1399,1671,
chr3L	9336053	9338336	NM_206307	0	+	9336292	9337869	0	5	330,222,236,207,611,	0,658,932,1400,1672,
chr3L	2648047	2650205	NM_001202107	0	+	2648531	2650087	0	6	123,182,124,162,134,949,	0,365,616,808,1024,1209,
chr3L	2895119	2959579	NM_001202108	0	+	2924081	2957533	0	13	165,186,368,1402,844,90,137,414,114,1162,194,271,2249,	0,2124,28436,28955,45661,47446,52757,53359,56874,59565,60792,61046,62211,
chr3L	2896742	2959579	NM_001202110	0	+	2924081	2957533	0	12	45,186,368,1402,844,212,414,114,1162,194,271,2249,	0,501,26813,27332,44038,51059,51736,55251,57942,59169,59423,60588,
chr3L	2896742	2959579	NM_001202109	0	+	2924081	2957360	0	13	45,186,368,1402,844,137,414,114,1162,194,271,53,2249,	0,501,26813,27332,44038,51134,51736,55251,57942,59169,59423,60078,60588,
chr3L	3909972	3929163	NM_001202116	0	-	3911891	3929016	0	5	1942,149,151,144,166,	0,3653,3879,9911,19025,
chr3L	3911689	3935617	NM_001202117	0	-	3911891	3930996	0	7	225,149,151,144,40,39,132,	0,1936,2162,8194,19123,19268,23796,
chr3L	3909972	3925602	NM_001202118	0	-	3911891	3924257	0	6	1942,149,151,144,251,140,	0,3653,3879,9911,14251,15490,
chr3L	2088537	2115611	NM_001259622	0	-	2090988	2114297	0	15	2592,1312,349,187,172,232,288,5559,2799,1365,230,1585,45,341,212,	0,2710,4083,5223,5470,5738,6035,6388,12027,14890,16317,16612,18330,25588,26862,
chr3L	2896742	2953979	NM_001259655	0	+	2924081	2953065	0	8	45,186,368,1402,844,212,414,968,	0,501,26813,27332,44038,51059,51736,56269,
chr3L	2896742	2953979	NM_001259656	0	+	2924081	2953065	0	9	45,186,368,1402,844,212,414,114,968,	0,501,26813,27332,44038,51059,51736,55251,56269,
chr3L	3280238	3290896	NM_001259666	0	+	3280561	3289893	0	8	480,132,151,437,477,206,190,594,	0,6063,6713,6962,7470,8744,9646,10064,
chr3L	3280238	3290896	NM_001259667	0	+	3280561	3290527	0	7	480,132,151,437,462,206,594,	0,6063,6713,6962,7470,8744,10064,
chr3L	3280238	3290896	NM_001259668	0	+	3280561	3290527	0	7	480,132,151,437,477,206,564,	0,6063,6713,6962,7470,8744,10094,
chr3L	3291458	3299000	NM_001259669	0	+	3296048	3298702	0	3	291,318,2626,	0,4539,4916,
chr3L	5533967	5535759	NM_001259709	0	-	5534381	5535657	0	4	440,288,106,147,	0,1015,1469,1645,
chr3L	8736591	8738907	NM_001259752	0	-	8736926	8737850	0	3	1496,108,91,	0,2048,2225,
chr3L	18750606	18765744	NM_001259895	0	-	18752745	18764385	0	8	2289,101,259,199,57,371,218,2416,	0,2411,2578,3707,3970,4527,5049,12722,
chr3L	1832635	1835164	NM_001274363	0	-	1832836	1834958	0	5	359,240,97,149,81,	0,1653,1951,2233,2448,
chr3L	1840397	1842084	NM_001274364	0	-	1840791	1842004	0	3	790,132,95,	0,1363,1592,
chr3L	1876550	1883041	NM_001274368	0	-	1876687	1881272	0	9	231,338,156,145,67,148,189,429,42,	0,297,740,967,1210,1341,1805,4578,6449,
chr3L	1876550	1883041	NM_001274369	0	-	1876687	1881272	0	8	231,338,156,145,67,148,348,42,	0,297,740,967,1210,1341,4578,6449,
chr3L	2039680	2115611	NM_001274375	0	-	2040381	2114297	0	41	892,303,195,105,21,306,1016,142,1668,969,252,42,5139,8877,225,7461,5613,42,61,1061,105,75,63,304,68,1227,5496,130,1312,349,187,172,232,288,5559,2799,1365,230,1585,341,212,	0,1095,1458,1712,1885,2029,2410,3560,3768,5515,6601,6913,7177,12974,22366,22773,30391,36702,36949,37221,38355,39282,39559,39692,40055,40483,42008,51319,51567,52940,54080,54327,54595,54892,55245,60884,63747,65174,65469,74445,75719,
chr3L	2039680	2115611	NM_001274376	0	-	2040381	2114297	0	39	892,303,195,105,306,1016,142,1668,969,252,42,5139,8877,225,7461,5613,42,61,1061,105,75,304,68,1227,5496,130,1312,349,187,172,232,288,5559,2799,1365,230,1585,341,212,	0,1095,1458,1712,2029,2410,3560,3768,5515,6601,6913,7177,12974,22366,22773,30391,36702,36949,37221,38355,39282,39692,40055,40483,42008,51319,51567,52940,54080,54327,54595,54892,55245,60884,63747,65174,65469,74445,75719,
chr3L	2039680	2115611	NM_001274377	0	-	2040381	2114297	0	38	892,303,195,105,306,1016,142,1668,252,42,5139,8877,225,7461,5613,42,61,1061,105,75,304,68,1227,5496,130,1312,349,187,172,232,288,5559,2799,1365,230,1585,341,212,	0,1095,1458,1712,2029,2410,3560,3768,6601,6913,7177,12974,22366,22773,30391,36702,36949,37221,38355,39282,39692,40055,40483,42008,51319,51567,52940,54080,54327,54595,54892,55245,60884,63747,65174,65469,74445,75719,
chr3L	2039680	2115611	NM_001274378	0	-	2040381	2114297	0	38	892,303,195,105,306,1016,142,1668,969,252,42,5139,225,7461,5613,42,61,1061,105,75,304,68,1227,5496,130,1312,349,187,172,232,288,5559,2799,1365,230,1585,341,212,	0,1095,1458,1712,2029,2410,3560,3768,5515,6601,6913,7177,22366,22773,30391,36702,36949,37221,38355,39282,39692,40055,40483,42008,51319,51567,52940,54080,54327,54595,54892,55245,60884,63747,65174,65469,74445,75719,
chr3L	2039680	2115611	NM_001274380	0	-	2040381	2114297	0	38	892,303,195,105,306,1016,142,1668,969,252,42,5139,8877,225,5613,42,61,1061,105,75,304,68,1227,5496,130,1312,349,187,172,232,288,5559,2799,1365,230,1585,341,212,	0,1095,1458,1712,2029,2410,3560,3768,5515,6601,6913,7177,12974,22366,30391,36702,36949,37221,38355,39282,39692,40055,40483,42008,51319,51567,52940,54080,54327,54595,54892,55245,60884,63747,65174,65469,74445,75719,
chr3L	2039680	2115611	NM_001274379	0	-	2040381	2114297	0	35	892,303,195,105,306,1016,142,1668,969,252,42,5139,8877,225,7461,5613,75,304,68,1227,5496,130,1312,349,187,172,232,288,5559,2799,1365,230,1585,341,212,	0,1095,1458,1712,2029,2410,3560,3768,5515,6601,6913,7177,12974,22366,22773,30391,39282,39692,40055,40483,42008,51319,51567,52940,54080,54327,54595,54892,55245,60884,63747,65174,65469,74445,75719,
chr3L	2039680	2115611	NM_001274381	0	-	2040381	2114297	0	34	892,303,195,105,306,1016,142,1668,969,252,42,5139,8877,225,7461,75,304,68,1227,5496,130,1312,349,187,172,232,288,5559,2799,1365,230,1585,341,212,	0,1095,1458,1712,2029,2410,3560,3768,5515,6601,6913,7177,12974,22366,22773,39282,39692,40055,40483,42008,51319,51567,52940,54080,54327,54595,54892,55245,60884,63747,65174,65469,74445,75719,
chr3L	2039680	2115611	NM_001274382	0	-	2040381	2114297	0	32	892,303,195,105,306,1016,142,1668,969,252,42,5139,8877,225,7461,5613,42,61,1061,105,75,187,172,232,288,5559,2799,1365,230,1585,341,212,	0,1095,1458,1712,2029,2410,3560,3768,5515,6601,6913,7177,12974,22366,22773,30391,36702,36949,37221,38355,39282,54080,54327,54595,54892,55245,60884,63747,65174,65469,74445,75719,
chr3L	2039680	2115611	NM_001274383	0	-	2040381	2114297	0	38	892,303,195,105,306,1016,142,1668,969,252,42,5139,8877,225,7461,5613,42,61,1061,105,75,304,68,5496,130,1312,349,187,172,232,288,5559,2799,1365,230,1585,341,212,	0,1095,1458,1712,2029,2410,3560,3768,5515,6601,6913,7177,12974,22366,22773,30391,36702,36949,37221,38355,39282,39692,40055,42008,51319,51567,52940,54080,54327,54595,54892,55245,60884,63747,65174,65469,74445,75719,
chr3L	2039680	2115611	NM_001274384	0	-	2040381	2114297	0	31	892,303,195,105,306,1016,142,1668,969,252,42,5139,75,304,68,1227,5496,130,1312,349,187,172,232,288,5559,2799,1365,230,1585,341,212,	0,1095,1458,1712,2029,2410,3560,3768,5515,6601,6913,7177,39282,39692,40055,40483,42008,51319,51567,52940,54080,54327,54595,54892,55245,60884,63747,65174,65469,74445,75719,
chr3L	2039680	2115611	NM_001274385	0	-	2040381	2114297	0	31	892,303,195,105,306,1016,142,1668,252,42,5139,8877,225,7461,5613,42,61,1061,105,75,187,172,232,288,5559,2799,1365,230,1585,341,212,	0,1095,1458,1712,2029,2410,3560,3768,6601,6913,7177,12974,22366,22773,30391,36702,36949,37221,38355,39282,54080,54327,54595,54892,55245,60884,63747,65174,65469,74445,75719,
chr3L	2122618	2151700	NM_001274386	0	-	2122856	2150089	0	20	342,181,83,1432,1683,176,207,1792,161,1426,195,72,756,177,342,48,1308,123,537,91,	0,681,978,2620,4459,6435,6961,8174,11481,11706,13244,14276,14708,15675,16982,17439,17606,18971,27126,28991,
chr3L	2122618	2151700	NM_001274388	0	-	2122856	2150089	0	20	342,181,83,432,1432,1683,176,207,1792,161,1426,195,72,756,177,342,1308,123,537,91,	0,681,978,1563,2620,4459,6435,6961,8174,11481,11706,13244,14276,14708,15675,16982,17606,18971,27126,28991,
chr3L	2648047	2650205	NM_001274407	0	+	2648531	2650087	0	6	98,373,124,162,134,949,	0,174,616,808,1024,1209,
chr3L	2895016	2959579	NM_001274416	0	+	2924081	2957533	0	12	78,186,368,1399,844,212,414,114,1162,194,271,2249,	0,2227,28539,29061,45764,52785,53462,56977,59668,60895,61149,62314,
chr3L	3485709	3510895	NM_001274440	0	+	3486158	3508533	0	6	34,435,84,205,1133,3598,	0,134,19010,19178,20365,21588,
chr3L	3485709	3505316	NM_001274441	0	+	3486158	3505097	0	4	34,435,84,429,	0,134,19010,19178,
chr3L	3485709	3510895	NM_001274442	0	+	3486158	3508533	0	6	34,435,84,199,1133,3598,	0,134,19010,19178,20365,21588,
chr3L	3472446	3510895	NM_001274443	0	+	3472686	3508533	0	6	261,435,84,199,1133,3598,	0,13397,32273,32441,33628,34851,
chr3L	4074076	4088399	NM_001274467	0	-	4075364	4084790	0	8	1462,345,79,68,569,237,69,188,	0,1519,2722,4673,4849,8326,10653,14135,
chr3L	4446572	4448072	NM_001274486	0	+	4446674	4447800	0	3	105,411,278,	0,604,1222,
chr3L	4460621	4461371	NM_001274487	0	-	4460745	4461319	0	2	628,55,	0,695,
chr3L	5664860	5746400	NM_001274517	0	+	5668034	5742222	0	34	1176,121,136,194,119,199,156,305,347,419,57,169,249,130,146,280,132,183,201,228,187,115,152,197,144,195,109,180,138,158,378,229,283,6297,	0,2961,3145,3830,4103,8206,8686,8911,9514,9929,11146,11416,11650,11958,39064,40101,41581,51236,52677,56016,57521,61619,63630,66579,69605,70865,71125,73123,73365,73555,73778,74245,74583,75243,
chr3L	5678539	5749599	NM_001274518	0	+	5703942	5746553	0	22	648,146,280,132,183,201,228,187,115,152,197,171,195,109,180,138,158,378,229,262,104,3132,	0,25385,26422,27902,37557,38998,42337,43842,47940,49951,52900,55899,57186,57446,59444,59686,59876,60099,60566,60925,61564,67928,
chr3L	5664860	5749599	NM_001274519	0	+	5668034	5746553	0	35	1176,121,136,194,119,172,156,305,347,419,57,169,249,130,146,280,132,183,201,228,187,115,152,197,171,195,109,180,138,158,378,229,283,104,3132,	0,2961,3145,3830,4103,8233,8686,8911,9514,9929,11146,11416,11650,11958,39064,40101,41581,51236,52677,56016,57521,61619,63630,66579,69578,70865,71125,73123,73365,73555,73778,74245,74583,75243,81607,
chr3L	6707584	6709000	NM_001274550	0	+	6708428	6708944	0	4	57,60,131,461,	0,110,764,955,
chr3L	7402331	7403949	NM_001274587	0	-	7402362	7403903	0	3	329,891,114,	0,396,1504,
chr3L	7760550	7763166	NM_001274613	0	+	7760626	7763074	0	5	106,673,263,230,255,	0,1012,1743,2071,2361,
chr3L	7760550	7763166	NM_001274614	0	+	7762412	7763074	0	6	106,294,673,263,230,255,	0,433,1012,1743,2071,2361,
chr3L	8141867	8151813	NM_001274631	0	-	8142695	8146415	0	10	676,207,1303,134,115,95,188,76,135,57,	0,744,1540,3138,3557,3978,4140,4508,9300,9889,
chr3L	8218359	8218983	NM_001274641	0	-	8218438	8218917	0	2	484,75,	0,549,
chr3L	8290285	8295327	NM_001274645	0	-	8290583	8291745	0	4	572,412,373,305,	0,628,1108,4737,
chr3L	8325858	8328307	NM_001274647	0	+	8326022	8327015	0	3	170,232,1471,	0,289,978,
chr3L	8372404	8391171	NM_001274648	0	+	8374975	8390333	0	7	179,327,172,132,3830,550,909,	0,2340,6740,7449,13324,17224,17858,
chr3L	9335688	9337936	NM_001274694	0	+	9337155	9337869	0	5	69,222,236,207,211,	0,1023,1297,1765,2037,
chr3L	9878984	9884493	NM_001274736	0	+	9879539	9884375	0	4	592,368,309,1816,	0,1221,3323,3693,
chr3L	9878984	9884493	NM_001274738	0	+	9879539	9884375	0	5	122,243,368,309,1816,	0,349,1221,3323,3693,
chr3L	10190275	10201525	NM_001274748	0	-	10190442	10196433	0	7	317,616,235,267,153,236,123,	0,386,1297,5167,5543,5932,11127,
chr3L	12177600	12183347	NM_001274818	0	+	12181863	12182747	0	4	69,473,228,849,	0,4075,4609,4898,
chr3L	12853645	12857428	NM_001274859	0	+	12854048	12856475	0	4	618,562,243,1937,	0,806,1545,1846,
chr3L	16282808	16283921	NM_001275006	0	-	16282977	16283657	0	3	772,104,69,	0,831,1044,
chr3L	14706750	14747868	NM_001274915	0	+	14744194	14747094	0	9	128,255,777,454,221,170,161,206,891,	0,37438,37780,38677,39204,39484,39736,39957,40227,
chr3L	15053567	15054135	NM_001274929	0	-	15053824	15054103	0	1	568,	0,
chr3L	18148922	18153807	NM_001275080	0	+	18149045	18153346	0	3	331,214,621,	0,1754,4264,
chr3L	20210291	20212122	NM_001275166	0	-	20210682	20212033	0	2	1461,99,	0,1732,
chr3L	20218501	20220420	NM_001275167	0	-	20218614	20220103	0	3	1162,139,76,	0,1595,1843,
chr3L	20218501	20220420	NM_001275168	0	-	20218614	20220103	0	3	1162,175,76,	0,1559,1843,
chr3L	21318773	21334190	NM_001275222	0	+	21327627	21334010	0	7	1858,682,111,109,111,145,295,	0,8814,11025,13829,14380,14576,15122,
chr3L	21322380	21334190	NM_001275223	0	+	21327627	21334010	0	6	205,682,109,111,145,295,	0,5207,10222,10773,10969,11515,
chr3L	21745358	21770534	NM_001275262	0	-	21746532	21761199	0	8	1258,369,195,293,210,485,308,617,	0,1310,1744,2149,2633,14672,15599,24559,
chr3L	21745358	21770534	NM_001275263	0	-	21746532	21761199	0	8	1258,369,195,299,210,485,308,617,	0,1310,1744,2143,2633,14672,15599,24559,
chr3L	4460621	4461504	NM_001300006	0	-	4460745	4461319	0	2	631,188,	0,695,
chr3L	5566918	5577348	NM_001300013	0	-	5567580	5576933	0	6	685,1265,245,189,104,198,	0,813,2198,6722,9919,10232,
chr3L	5664860	5746400	NM_001300018	0	+	5673216	5742048	0	33	1176,121,136,194,119,1211,156,305,347,419,169,249,130,146,280,132,183,201,228,187,115,152,197,171,195,109,180,138,158,378,229,283,6297,	0,2961,3145,3830,4103,7194,8686,8911,9514,9929,11416,11650,11958,39064,40101,41581,51236,52677,56016,57521,61619,63630,66579,69578,70865,71125,73123,73365,73555,73778,74245,74583,75243,
chr3L	6713355	6719525	NM_001300026	0	-	6714969	6719073	0	7	2013,127,820,93,120,112,521,	0,2352,2774,3978,4197,4548,5649,
chr3L	10190275	10201525	NM_001300090	0	-	10190442	10196433	0	8	317,616,235,99,267,177,236,123,	0,386,1297,4621,5167,5543,5932,11127,
chr3L	10801189	10802350	NM_001300093	0	+	10801229	10801982	0	1	1161,	0,
chr3L	10880698	10882386	NM_001300094	0	-	10880791	10882018	0	2	1164,380,	0,1308,
chr3L	11107007	11107582	NM_001300097	0	-	11107027	11107357	0	1	575,	0,
chr3L	12853645	12857428	NM_001300123	0	+	12854048	12856475	0	4	618,562,246,1937,	0,806,1542,1846,
chr3L	21318773	21335027	NM_001300213	0	+	21319944	21334010	0	5	1858,109,111,145,1132,	0,13829,14380,14576,15122,
chr3L	22697229	22697970	NM_001300217	0	+	22697246	22697609	0	1	741,	0,
chr3L	2648436	2650205	NM_001299994	0	+	2648531	2650087	0	5	158,124,162,134,949,	0,227,419,635,820,
chr3L	18750606	18765744	NM_001316437	0	-	18752745	18764385	0	8	2289,101,259,199,57,521,218,2416,	0,2411,2578,3707,3970,4377,5049,12722,
chr3L	5780050	5781406	NM_001316476	0	+	5780110	5781001	0	4	83,149,185,570,	0,333,539,786,
chr3L	5780050	5784685	NM_001347759	0	+	5780110	5781001	0	7	83,149,185,886,312,179,1769,	0,333,539,786,1946,2620,2866,
chr3L	5664120	5749599	NM_001347763	0	+	5668034	5746553	0	36	271,860,121,136,185,119,172,156,305,347,419,57,169,249,130,146,280,132,183,201,228,187,115,152,197,171,195,109,180,138,158,378,229,283,104,3132,	0,1056,3701,3885,4579,4843,8973,9426,9651,10254,10669,11886,12156,12390,12698,39804,40841,42321,51976,53417,56756,58261,62359,64370,67319,70318,71605,71865,73863,74105,74295,74518,74985,75323,75983,82347,
chr3L	5664120	5746400	NM_001347764	0	+	5668034	5742048	0	35	271,860,121,136,194,119,199,156,305,347,419,57,169,249,130,146,280,132,183,201,228,187,115,152,197,144,195,109,180,138,158,378,229,283,6297,	0,1056,3701,3885,4570,4843,8946,9426,9651,10254,10669,11886,12156,12390,12698,39804,40841,42321,51976,53417,56756,58261,62359,64370,67319,70345,71605,71865,73863,74105,74295,74518,74985,75323,75983,
chr3R	11533482	11542949	NM_001014616	0	-	11534499	11539979	0	6	1292,258,211,155,195,883,	0,2100,2486,5618,6424,8584,
chr3R	17875040	17916578	NM_001014630	0	-	17875542	17908740	0	24	505,132,168,178,220,126,83,344,393,123,186,135,138,614,306,247,998,604,357,126,205,1025,211,440,	0,2026,2218,2448,3737,6735,7060,10563,11108,12380,14554,15420,15620,15853,17060,17499,18864,29906,30605,31023,32946,33590,39913,41098,
chr3R	17919831	18018892	NM_001014631	0	+	17966508	18010111	0	11	1638,59,1356,78,54,63,145,203,347,55,5745,	0,17690,46641,87103,87246,87430,89033,90116,90396,92264,93316,
chr3R	17944105	18018892	NM_001014632	0	+	17966508	18013174	0	12	181,405,1356,78,54,63,142,203,347,38,617,5745,	0,3088,22367,62829,62972,63156,64762,65842,66122,66815,66991,69042,
chr3R	24668145	24708062	NM_001014651	0	+	24668861	24707410	0	23	764,339,159,112,152,168,92,111,106,153,156,113,159,77,36,33,190,178,508,137,143,220,790,	0,1395,6265,6624,7021,7487,14162,19041,21176,23314,23632,25626,26811,27195,27945,34875,34972,37406,37651,38391,38631,38851,39127,
chr3R	24668145	24708062	NM_001014652	0	+	24668861	24707410	0	22	764,339,159,112,152,168,92,111,106,153,156,113,159,77,36,190,178,508,137,143,220,790,	0,1395,6265,6624,7021,7487,14162,19041,21176,23314,23632,25626,26811,27195,27945,34972,37406,37651,38391,38631,38851,39127,
chr3R	24668145	24708062	NM_001014653	0	+	24668861	24707410	0	22	764,339,159,112,152,168,92,111,106,153,156,113,159,77,36,190,178,508,137,143,220,790,	0,1395,6265,6624,7021,7487,9098,19041,21176,23314,23632,25626,26811,27195,27945,34972,37406,37651,38391,38631,38851,39127,
chr3R	24668145	24708062	NM_001014654	0	+	24668861	24707410	0	24	764,339,159,112,152,168,92,111,106,153,156,113,159,77,36,75,33,190,178,508,137,143,220,790,	0,1395,6265,6624,7021,7487,9098,19041,21176,23314,23632,24058,26811,27195,27945,33942,34875,34972,37406,37651,38391,38631,38851,39127,
chr3R	24668145	24708062	NM_001014655	0	+	24668861	24707410	0	24	764,339,159,112,152,168,92,111,106,153,156,113,159,77,36,33,190,66,178,508,137,143,220,790,	0,1395,6265,6624,7021,7487,9098,19041,21176,23314,23632,24058,26811,27195,27945,34875,34972,35745,37406,37651,38391,38631,38851,39127,
chr3R	24668145	24708062	NM_001014656	0	+	24668861	24707410	0	23	764,339,159,112,152,168,92,111,106,153,156,113,159,77,72,33,190,178,508,137,143,220,790,	0,1395,6265,6624,7021,7487,9098,19041,21176,23314,23632,24058,26811,27195,30052,34875,34972,37406,37651,38391,38631,38851,39127,
chr3R	24668145	24708062	NM_001014657	0	+	24668861	24707410	0	22	764,339,159,112,152,168,92,111,106,153,156,113,159,77,36,190,178,508,137,143,220,790,	0,1395,6265,6624,7021,7487,9098,19041,21176,23314,23632,24058,26811,27195,27945,34972,37406,37651,38391,38631,38851,39127,
chr3R	24668145	24708062	NM_001014658	0	+	24668861	24707410	0	23	764,339,159,112,152,168,92,111,106,153,156,113,159,77,51,33,190,178,508,137,143,220,790,	0,1395,6265,6624,7021,7487,9098,19041,21176,23314,23632,24058,26811,27195,31230,34875,34972,37406,37651,38391,38631,38851,39127,
chr3R	24668145	24708062	NM_001014659	0	+	24668861	24707410	0	25	764,339,159,112,152,168,92,111,106,153,156,113,159,77,51,24,75,33,190,178,508,137,143,220,790,	0,1395,6265,6624,7021,7487,9098,19041,21176,23314,23632,24058,26811,27195,31230,32560,33942,34875,34972,37406,37651,38391,38631,38851,39127,
chr3R	24668145	24708062	NM_001014660	0	+	24668861	24707410	0	23	764,339,159,112,152,168,92,111,106,153,156,113,159,77,36,33,190,178,508,137,143,220,790,	0,1395,6265,6624,7021,7487,9098,19041,21176,23314,23632,25626,26811,27195,27945,34875,34972,37406,37651,38391,38631,38851,39127,
chr3R	24662490	24708389	NM_001014661	0	+	24669543	24707410	0	26	73,432,339,159,112,152,168,92,111,106,153,156,113,159,77,51,75,33,190,66,178,508,137,143,220,1117,	0,1873,7050,11920,12279,12676,13142,19817,24696,25309,28969,29287,29713,32466,32850,36885,39597,40530,40627,41400,43061,43306,44046,44286,44506,44782,
chr3R	24668145	24708062	NM_001014662	0	+	24668861	24707410	0	23	764,339,159,112,152,168,92,111,106,153,156,113,159,77,36,33,190,178,508,137,143,220,790,	0,1395,6265,6624,7021,7487,9098,19041,19654,23314,23632,24058,26811,27195,27945,34875,34972,37406,37651,38391,38631,38851,39127,
chr3R	24668145	24708062	NM_001014663	0	+	24668861	24707410	0	23	764,339,159,112,152,168,92,111,106,153,156,113,159,77,36,33,190,178,508,137,143,220,790,	0,1395,6265,6624,7021,7487,14162,19041,21176,23314,23632,24058,26811,27195,27945,34875,34972,37406,37651,38391,38631,38851,39127,
chr3R	24668145	24708062	NM_001014664	0	+	24668861	24707410	0	23	764,339,159,112,152,168,92,111,106,153,156,113,159,77,36,33,190,178,508,137,143,220,790,	0,1395,6265,6624,7021,7487,11340,19041,21176,23314,23632,24058,26811,27195,27945,34875,34972,37406,37651,38391,38631,38851,39127,
chr3R	16181019	16186235	NM_001038967	0	+	16181174	16185830	0	2	176,1278,	0,3938,
chr3R	26355437	26361986	NM_001038981	0	+	26355623	26361564	0	5	69,428,220,178,1177,	0,162,778,5126,5372,
chr3R	26318354	26361986	NM_001038982	0	+	26331407	26361564	0	9	619,248,160,263,94,428,220,178,1177,	0,13041,30559,31247,31725,37245,37861,42209,42455,
chr3R	4204492	4215314	NM_001043190	0	-	4204595	4205765	0	2	1293,192,	0,10630,
chr3R	20644153	20648716	NM_001043268	0	-	20644786	20648599	0	13	783,263,226,202,277,85,204,231,164,390,217,161,241,	0,841,1160,1439,1696,2036,2173,2442,2730,2957,3408,3855,4322,
chr3R	27657562	27660177	NM_057291	0	-	27657911	27660112	0	5	393,87,306,28,68,	0,906,1053,2366,2547,
chr3R	27657562	27660177	NM_057292	0	-	27658069	27660112	0	6	393,47,87,306,28,68,	0,504,906,1053,2366,2547,
chr3R	13611865	13612433	NM_057327	0	-	13611993	13612377	0	1	568,	0,
chr3R	13224624	13258777	NM_057605	0	-	13229657	13246132	0	10	5146,164,164,150,143,208,546,139,845,475,	0,8054,8336,12504,13432,18594,18961,19636,21185,33678,
chr3R	29682502	29685758	NM_057740	0	+	29683401	29685614	0	5	143,272,241,1349,349,	0,863,1195,1496,2907,
chr3R	13425982	13428089	NM_057743	0	+	13426603	13427734	0	2	60,1507,	0,600,
chr3R	7113521	7117732	NM_057774	0	-	7114271	7115759	0	2	2317,82,	0,4129,
chr3R	7252062	7265703	NM_058155	0	-	7252774	7257484	0	4	2262,121,177,339,	0,5061,5254,13302,
chr3R	17944105	18015779	NM_080105	0	+	17966508	18010111	0	12	181,405,1356,78,54,63,142,203,347,617,55,2630,	0,3088,22367,62829,62972,63156,64762,65842,66122,66991,67990,69044,
chr3R	7486582	7491603	NM_079533	0	-	7486829	7491393	0	4	873,712,313,263,	0,932,1719,4758,
chr3R	7494096	7505098	NM_079534	0	-	7495070	7504557	0	5	1439,737,151,313,585,	0,1836,2627,2956,10417,
chr3R	10408617	10412869	NM_079579	0	-	10408764	10412815	0	10	258,719,655,117,101,511,216,170,93,61,	0,321,1099,1822,1998,2161,2734,3011,4002,4191,
chr3R	15310192	15314823	NM_079637	0	+	15312452	15314610	0	4	107,647,178,296,	0,2207,2916,4335,
chr3R	20978182	21015114	NM_079699	0	+	20992567	21013095	0	9	938,2183,92,149,100,120,159,172,2224,	0,14058,29966,33084,33742,33908,34084,34311,34708,
chr3R	22369281	22372746	NM_079724	0	+	22369523	22372481	0	4	284,1390,157,278,	0,1496,2944,3187,
chr3R	22468511	22483954	NM_079725	0	+	22470484	22483856	0	14	104,1909,477,312,117,385,371,112,148,758,351,236,331,1108,	0,970,3007,3549,3925,4097,4557,5126,9568,9776,10591,11018,12284,14335,
chr3R	24668145	24708062	NM_079762	0	+	24668861	24707410	0	23	764,339,159,112,152,168,92,111,106,153,156,113,159,77,36,33,190,178,508,137,143,220,790,	0,1395,6265,6624,7021,7487,9098,19041,21176,23314,23632,24058,26811,27195,27945,34875,34972,37406,37651,38391,38631,38851,39127,
chr3R	27736537	27748366	NM_079811	0	+	27737091	27747075	0	5	596,781,161,160,1704,	0,7213,8054,9875,10125,
chr3R	30171437	30174551	NM_079847	0	-	30172989	30174486	0	3	1975,243,68,	0,2134,3046,
chr3R	4242784	4243146	NM_001104201	0	-	4242834	4243136	0	2	275,25,	0,337,
chr3R	6088798	6100887	NM_001104224	0	-	6089638	6100752	0	5	895,211,189,210,178,	0,5428,5705,6012,11911,
chr3R	12654576	12660860	NM_001104289	0	+	12656853	12660496	0	8	280,242,74,675,113,713,69,786,	0,2084,3560,3695,4427,4593,5373,5498,
chr3R	15421107	15426894	NM_001104335	0	-	15422154	15425010	0	5	2439,210,1141,94,154,	0,2565,2853,4053,5633,
chr3R	15421107	15434738	NM_001104336	0	-	15422154	15434184	0	5	2439,210,1141,94,621,	0,2565,2853,4053,13010,
chr3R	15926216	15926728	NM_001104340	0	+	15926238	15926584	0	2	86,356,	0,156,
chr3R	19867147	19875224	NM_001104371	0	-	19868743	19874421	0	10	361,1228,494,1592,182,197,160,86,183,56,	0,427,1707,2262,4184,4425,4694,7053,7197,8021,
chr3R	23963179	23980994	NM_001104424	0	+	23966590	23980776	0	17	44,903,80,103,107,85,201,1527,282,430,322,439,180,286,157,108,467,	0,2620,9268,9429,9855,10028,10174,10972,12986,13324,13817,14203,14756,15770,16119,16335,17348,
chr3R	23963179	23973842	NM_001104425	0	+	23966590	23973631	0	7	44,903,80,103,107,85,489,	0,2620,9268,9429,9855,10028,10174,
chr3R	25046322	25047409	NM_001104436	0	+	25046372	25047360	0	3	159,480,129,	0,413,958,
chr3R	25741347	25752995	NM_001104461	0	-	25741979	25752142	0	11	665,162,134,177,199,1413,227,117,120,131,195,	0,806,1044,3018,3336,3632,5659,7679,7922,10713,11453,
chr3R	25741347	25752995	NM_001104462	0	-	25741979	25752142	0	10	665,162,134,199,1413,227,123,120,131,195,	0,806,1044,3336,3632,5659,6755,7922,10713,11453,
chr3R	25741462	25760322	NM_001104463	0	-	25741979	25759176	0	11	550,162,134,177,199,1413,227,120,141,494,120,	0,691,929,2903,3221,3517,5544,7807,12882,17329,18740,
chr3R	25741347	25760322	NM_001104464	0	-	25741979	25759176	0	13	665,162,134,177,199,1413,227,123,117,120,141,494,120,	0,806,1044,3018,3336,3632,5659,6755,7679,7922,12997,17444,18855,
chr3R	4204492	4215314	NM_141180	0	-	4204595	4205765	0	2	1293,169,	0,10653,
chr3R	4247019	4248313	NM_141186	0	+	4247060	4248184	0	2	65,1170,	0,124,
chr3R	4248722	4250796	NM_141187	0	-	4248850	4249921	0	4	295,655,608,62,	0,468,1184,2012,
chr3R	4254707	4255833	NM_141189	0	+	4254779	4255594	0	2	87,980,	0,146,
chr3R	4956998	4961351	NM_141251	0	-	4957068	4960960	0	7	225,153,134,122,119,80,40,	0,291,502,2638,2905,3895,4313,
chr3R	5400593	5404135	NM_141278	0	-	5400821	5401811	0	4	850,305,358,132,	0,913,2922,3410,
chr3R	6010572	6011932	NM_141350	0	-	6010572	6011932	0	2	806,265,	0,1095,
chr3R	6093002	6100887	NM_141354	0	-	6093550	6100752	0	5	672,211,189,210,178,	0,1224,1501,1808,7707,
chr3R	6210998	6213493	NM_141364	0	+	6211461	6213381	0	5	162,355,147,140,645,	0,461,1094,1390,1850,
chr3R	6215831	6217947	NM_141365	0	+	6216063	6217917	0	3	322,176,631,	0,811,1485,
chr3R	6227511	6228828	NM_141367	0	+	6227705	6228739	0	2	513,379,	0,938,
chr3R	6234707	6236880	NM_141368	0	+	6234735	6236302	0	2	247,1298,	0,875,
chr3R	6248993	6251683	NM_141369	0	+	6249206	6250073	0	1	2690,	0,
chr3R	6260210	6262105	NM_141371	0	+	6260412	6261649	0	3	337,256,767,	0,399,1128,
chr3R	6278530	6282495	NM_141374	0	+	6278706	6281804	0	2	651,1104,	0,2861,
chr3R	6299127	6300738	NM_141378	0	+	6299250	6300577	0	3	365,206,520,	0,831,1091,
chr3R	6301803	6303653	NM_141379	0	+	6301912	6303175	0	3	428,153,651,	0,988,1199,
chr3R	6315295	6327308	NM_141381	0	+	6315886	6326797	0	8	1246,234,257,179,190,111,179,653,	0,2478,2868,5232,6514,8511,8698,11360,
chr3R	6330247	6331809	NM_141382	0	+	6330350	6331563	0	2	545,725,	0,837,
chr3R	6335361	6337196	NM_141383	0	+	6335442	6336940	0	4	282,277,182,397,	0,560,918,1438,
chr3R	6340094	6341424	NM_141384	0	+	6340187	6341096	0	2	496,768,	0,562,
chr3R	6344028	6345087	NM_141387	0	+	6344120	6345010	0	2	221,557,	0,502,
chr3R	6482789	6495025	NM_141402	0	+	6483155	6494272	0	7	389,89,224,451,941,765,1479,	0,6837,7368,7733,8251,9820,10757,
chr3R	6686727	6688039	NM_141420	0	+	6686773	6687564	0	2	58,1039,	0,273,
chr3R	6690886	6691758	NM_141422	0	-	6690958	6691703	0	2	687,67,	0,805,
chr3R	6692731	6693527	NM_141423	0	+	6692797	6693458	0	2	78,657,	0,139,
chr3R	6695147	6696271	NM_141424	0	-	6695464	6696182	0	2	959,101,	0,1023,
chr3R	8771245	8772691	NM_141574	0	-	8771279	8772672	0	4	623,257,203,188,	0,682,1002,1258,
chr3R	9463409	9493677	NM_141639	0	-	9466489	9478562	0	12	3222,425,159,3051,372,760,119,665,307,153,603,282,	0,4570,5219,5441,8558,8995,9876,11307,12124,15135,23191,29986,
chr3R	9812746	9813939	NM_141698	0	+	9812804	9813805	0	2	283,707,	0,486,
chr3R	11499983	11505951	NM_141823	0	+	11500352	11505452	0	6	445,129,369,258,253,363,	0,1133,3428,4311,5290,5605,
chr3R	12121582	12128201	NM_141899	0	-	12121760	12123859	0	5	305,251,86,402,331,	0,588,1710,1880,6288,
chr3R	12225281	12226339	NM_141909	0	-	12225363	12226338	0	3	238,602,95,	0,300,963,
chr3R	13298979	13302334	NM_142017	0	+	13299013	13302231	0	6	223,356,145,534,929,779,	0,281,771,970,1566,2576,
chr3R	12360007	12363255	NM_141922	0	+	12360129	12362925	0	3	268,154,693,	0,329,2555,
chr3R	12654576	12660860	NM_141964	0	+	12656853	12660496	0	8	54,242,74,675,113,713,69,786,	0,2084,3560,3695,4427,4593,5373,5498,
chr3R	14130679	14132072	NM_142082	0	-	14130763	14131872	0	2	531,209,	0,1184,
chr3R	14657446	14659228	NM_142123	0	+	14657497	14659177	0	4	109,179,148,749,	0,197,813,1033,
chr3R	15170624	15180270	NM_142166	0	-	15172083	15179129	0	9	750,171,231,363,110,70,210,142,63,	0,1311,1975,3356,5559,5739,7655,8414,9583,
chr3R	15316470	15318285	NM_142187	0	+	15316945	15318138	0	2	968,791,	0,1024,
chr3R	15421107	15434738	NM_142210	0	-	15422154	15434184	0	5	2436,210,1141,94,621,	0,2565,2853,4053,13010,
chr3R	15695240	15696565	NM_142224	0	+	15695333	15696346	0	3	225,437,307,	0,508,1018,
chr3R	16043497	16044832	NM_142261	0	+	16043616	16044717	0	3	252,241,554,	0,465,781,
chr3R	16181019	16186235	NM_142270	0	+	16181174	16186114	0	3	176,869,347,	0,3938,4869,
chr3R	16350905	16357015	NM_142279	0	-	16351129	16352331	0	4	325,154,271,216,	0,972,1183,5894,
chr3R	16360328	16368306	NM_142281	0	-	16360495	16365603	0	5	1607,122,265,150,447,	0,1673,1852,5188,7531,
chr3R	16594413	16597241	NM_142305	0	+	16595097	16597054	0	4	889,187,681,443,	0,1390,1638,2385,
chr3R	17008268	17012533	NM_142328	0	+	17009410	17012412	0	7	107,394,45,891,373,341,217,	0,1141,1592,1698,3191,3639,4048,
chr3R	17141207	17142404	NM_142349	0	-	17141314	17142312	0	2	1019,107,	0,1090,
chr3R	17613835	17614933	NM_142380	0	+	17614003	17614807	0	2	180,576,	0,522,
chr3R	18727572	18728468	NM_142491	0	-	18727684	18728414	0	2	762,61,	0,835,
chr3R	18904932	18905655	NM_142502	0	-	18905024	18905606	0	2	545,103,	0,620,
chr3R	19033537	19044693	NM_142521	0	+	19039511	19044243	0	3	334,2595,2532,	0,5965,8624,
chr3R	19230763	19246130	NM_142538	0	-	19230860	19245791	0	27	917,179,719,155,179,1221,75,643,268,756,734,149,324,63,80,57,145,102,272,663,699,276,171,162,120,109,93,	0,976,1212,1985,2197,2437,3718,3851,4552,6066,6878,7670,7909,9463,9995,10890,11761,11958,12124,12452,13166,13925,14266,14490,14788,14973,15274,
chr3R	19387860	19389866	NM_142545	0	+	19387993	19389802	0	7	334,182,236,232,173,291,171,	0,412,654,951,1243,1482,1835,
chr3R	19390269	19392132	NM_142546	0	+	19390284	19392024	0	5	243,182,468,167,506,	0,371,608,1129,1357,
chr3R	19665006	19670827	NM_142568	0	+	19665554	19670620	0	7	591,87,1453,111,313,100,266,	0,3198,3348,4857,5021,5394,5555,
chr3R	19866878	19875224	NM_142581	0	-	19867469	19874421	0	9	1892,494,1592,182,197,160,86,166,56,	0,1976,2531,4453,4694,4963,7322,7466,8290,
chr3R	20669570	20672821	NM_142648	0	+	20669730	20672269	0	2	172,1686,	0,1565,
chr3R	21247010	21263608	NM_142703	0	+	21258933	21262801	0	5	422,835,163,181,1789,	0,11178,12460,12696,14809,
chr3R	22329299	22330546	NM_142762	0	+	22329367	22330441	0	2	98,1080,	0,167,
chr3R	22423315	22424725	NM_142785	0	-	22423595	22424690	0	3	479,230,428,	0,536,982,
chr3R	22425213	22436150	NM_142786	0	-	22425533	22435667	0	4	382,1027,1182,492,	0,490,1625,10445,
chr3R	22532173	22539919	NM_142803	0	-	22532714	22533767	0	5	733,300,258,96,307,	0,795,1162,1510,7439,
chr3R	22923351	22924525	NM_142847	0	+	22923470	22924351	0	2	506,606,	0,568,
chr3R	23012411	23015475	NM_142853	0	+	23012513	23015074	0	4	261,69,123,1325,	0,330,1504,1739,
chr3R	23044663	23048214	NM_142857	0	-	23044816	23048020	0	7	241,126,178,73,177,156,482,	0,309,493,737,863,1098,3069,
chr3R	23095689	23097180	NM_142865	0	+	23095732	23097113	0	4	134,489,418,272,	0,193,742,1219,
chr3R	23522702	23528984	NM_142894	0	-	23523074	23528873	0	7	562,281,170,899,137,105,309,	0,619,965,1196,2150,2793,5973,
chr3R	24712779	24717430	NM_143022	0	+	24713091	24717308	0	4	318,558,1368,284,	0,2270,2938,4367,
chr3R	24772180	24784562	NM_143025	0	+	24775620	24784480	0	7	95,309,127,390,728,276,3114,	0,3426,3801,7685,8144,8937,9268,
chr3R	24779711	24784562	NM_143026	0	+	24779971	24784480	0	4	544,728,276,3114,	0,613,1406,1737,
chr3R	24788247	24790136	NM_143028	0	-	24788349	24789790	0	2	1421,416,	0,1473,
chr3R	23963179	23983232	NM_142942	0	+	23966590	23981905	0	17	44,898,80,103,107,85,201,1527,282,430,322,439,276,286,157,108,1507,	0,2625,9268,9429,9855,10028,10174,10972,12986,13324,13817,14203,14756,15770,16119,16335,18546,
chr3R	24214630	24218718	NM_142974	0	-	24216704	24218459	0	1	4088,	0,
chr3R	26619117	26620224	NM_143227	0	+	26619166	26620110	0	2	64,966,	0,141,
chr3R	26620607	26621364	NM_143228	0	-	26620661	26621324	0	1	757,	0,
chr3R	26622450	26623543	NM_143229	0	-	26622567	26623496	0	2	963,62,	0,1031,
chr3R	26640024	26641054	NM_143235	0	+	26640074	26640910	0	2	65,900,	0,130,
chr3R	26656439	26657531	NM_143237	0	+	26656528	26657441	0	2	104,927,	0,165,
chr3R	26692545	26693590	NM_143239	0	-	26692633	26693523	0	2	811,82,	0,963,
chr3R	26994831	26996442	NM_143262	0	+	26994933	26996231	0	2	238,1158,	0,453,
chr3R	27075869	27082818	NM_143271	0	+	27076252	27082217	0	5	389,291,358,204,1386,	0,2792,3174,4009,5563,
chr3R	27083129	27086619	NM_143272	0	-	27083272	27086349	0	4	773,277,185,279,	0,836,1169,3211,
chr3R	27586473	27596130	NM_143313	0	-	27586685	27593538	0	6	1492,1656,439,1064,149,299,	0,1560,3275,3777,6968,9358,
chr3R	27640642	27656814	NM_143318	0	-	27641434	27656449	0	7	852,159,186,203,190,44,609,	0,3172,4582,5398,5693,6922,15563,
chr3R	28418207	28473189	NM_143362	0	+	28462054	28473027	0	7	660,46,193,92,111,270,543,	0,24562,43799,45507,45871,53947,54439,
chr3R	29197555	29199211	NM_143424	0	+	29197633	29199157	0	2	512,127,	0,1529,
chr3R	29680240	29682041	NM_143453	0	-	29680490	29681866	0	3	824,170,196,	0,886,1605,
chr3R	29718662	29722388	NM_143457	0	+	29719096	29722245	0	3	449,276,746,	0,2494,2980,
chr3R	30185422	30191072	NM_143522	0	-	30185843	30190741	0	4	860,392,131,755,	0,1007,1966,4895,
chr3R	30241267	30243312	NM_143526	0	-	30241515	30243200	0	4	613,299,97,626,	0,877,1240,1419,
chr3R	30517058	30527037	NM_143550	0	-	30518330	30526329	0	5	1515,156,102,133,54,	0,2549,6169,9184,9925,
chr3R	31763303	31764772	NM_143635	0	-	31763799	31764665	0	2	1045,125,	0,1344,
chr3R	27049219	27051004	NM_143742	0	+	27049511	27050448	0	3	69,455,1083,	0,171,702,
chr3R	24897684	24906004	NM_143996	0	-	24898132	24905378	0	6	2115,297,205,215,138,278,	0,2176,2597,5525,7654,8042,
chr3R	15316470	15318285	NM_001144585	0	+	15316642	15318138	0	3	351,545,791,	0,423,1024,
chr3R	20740107	20756639	NM_001144617	0	+	20746820	20755490	0	10	217,529,409,179,129,190,90,130,70,1671,	0,6667,7256,7729,9140,9361,9633,10117,10580,14861,
chr3R	20740107	20756639	NM_001144618	0	+	20746820	20755490	0	10	230,529,409,179,129,190,90,130,70,1671,	0,6667,7256,7729,9140,9361,9633,10117,10580,14861,
chr3R	20740107	20756042	NM_001144619	0	+	20746820	20753605	0	11	258,529,409,179,129,190,90,130,30,251,1074,	0,6667,7256,7729,9140,9361,9633,10117,12238,13401,14861,
chr3R	22367535	22372746	NM_170004	0	+	22370798	22372481	0	4	133,1390,157,278,	0,3242,4690,4933,
chr3R	5400593	5404135	NM_169053	0	-	5400821	5401811	0	3	850,305,132,	0,913,3410,
chr3R	5508841	5523328	NM_169059	0	-	5509777	5516388	0	15	1284,257,173,429,213,196,217,161,106,166,203,225,123,267,150,	0,1345,1655,2539,3173,3453,3730,4014,4238,4409,5262,5582,7176,7370,14337,
chr3R	23522702	23530986	NM_170077	0	-	23523074	23528828	0	8	562,281,170,899,137,105,171,45,	0,619,965,1196,2150,2793,5973,8239,
chr3R	23522702	23530986	NM_170078	0	-	23523074	23524887	0	7	562,281,170,899,748,171,45,	0,619,965,1196,2150,5973,8239,
chr3R	6111670	6112302	NM_169126	0	-	6111742	6112246	0	2	453,116,	0,516,
chr3R	6211188	6213493	NM_169130	0	+	6211461	6213381	0	5	187,355,147,140,645,	0,271,904,1200,1660,
chr3R	6305246	6306366	NM_169133	0	+	6305269	6306165	0	2	339,722,	0,398,
chr3R	6486983	6495025	NM_169145	0	+	6487243	6494272	0	7	340,89,224,451,941,765,1479,	0,2643,3174,3539,4057,5626,6563,
chr3R	24662490	24708062	NM_170164	0	+	24669543	24707410	0	25	73,432,339,159,112,152,168,92,111,106,153,156,113,159,77,36,75,33,190,178,508,137,143,220,790,	0,1873,7050,11920,12279,12676,13142,14753,24696,26831,28969,29287,29713,32466,32850,33600,39597,40530,40627,43061,43306,44046,44286,44506,44782,
chr3R	24714783	24717430	NM_170166	0	+	24714977	24717308	0	4	200,558,1368,284,	0,266,934,2363,
chr3R	7113521	7116716	NM_169173	0	-	7114271	7115759	0	2	2317,65,	0,3130,
chr3R	7493920	7505098	NM_169187	0	-	7495070	7504557	0	4	1615,942,313,585,	0,2012,3132,10593,
chr3R	8523943	8526122	NM_169225	0	+	8524420	8526048	0	3	630,777,512,	0,817,1667,
chr3R	25741347	25752995	NM_170240	0	-	25741979	25752142	0	11	665,162,134,177,199,1413,227,123,120,131,195,	0,806,1044,3018,3336,3632,5659,6755,7922,10713,11453,
chr3R	26185629	26186227	NM_170260	0	+	26185659	26186177	0	2	37,490,	0,108,
chr3R	9363304	9364838	NM_169272	0	+	9363424	9364729	0	5	139,513,165,218,247,	0,217,789,1012,1287,
chr3R	26624586	26625652	NM_170280	0	-	26624680	26625520	0	1	1066,	0,
chr3R	26624586	26625652	NM_170279	0	-	26624680	26625602	0	2	937,65,	0,1001,
chr3R	10190688	10220845	NM_169332	0	+	10195836	10217724	0	13	206,154,77,332,164,72,144,105,218,97,168,1402,1067,	0,3171,4662,5027,5929,6152,13316,13523,24283,24843,26374,26601,29090,
chr3R	10190688	10222442	NM_169333	0	+	10195368	10217724	0	13	206,154,77,332,164,72,144,105,218,97,168,1402,2664,	0,3171,4662,5027,5929,6152,13316,13523,24283,24843,26374,26601,29090,
chr3R	10190688	10222442	NM_169334	0	+	10195368	10220143	0	13	206,154,77,332,164,72,144,105,218,97,168,1402,2664,	0,3171,4662,5027,5929,6152,13316,13523,24283,24843,26374,26601,29090,
chr3R	10203874	10213007	NM_169336	0	-	10204513	10205382	0	5	834,219,86,203,249,	0,892,1218,1375,8884,
chr3R	27640642	27650754	NM_170345	0	-	27641434	27649061	0	9	852,159,186,203,190,44,1958,100,62,	0,3172,4582,5398,5693,6922,7107,9160,10050,
chr3R	10773196	10777374	NM_169361	0	-	10773697	10777251	0	2	822,198,	0,3980,
chr3R	11501069	11505951	NM_169395	0	+	11501154	11505452	0	5	176,369,258,253,363,	0,2342,3225,4204,4519,
chr3R	12963790	12965923	NM_169484	0	+	12963822	12965772	0	4	126,252,857,481,	0,187,729,1652,
chr3R	30517058	30527037	NM_170501	0	-	30518330	30526329	0	5	1515,117,102,133,54,	0,2588,6169,9184,9925,
chr3R	30519389	30527037	NM_170502	0	-	30519439	30526329	0	4	374,102,133,54,	0,3838,6853,7594,
chr3R	13298767	13302334	NM_169502	0	+	13299184	13302231	0	7	184,162,356,145,534,929,779,	0,273,493,983,1182,1778,2788,
chr3R	13426446	13428089	NM_169525	0	+	13426603	13427734	0	1	1643,	0,
chr3R	15170624	15180270	NM_169612	0	-	15171354	15179129	0	6	750,110,70,210,142,63,	0,5559,5739,7655,8414,9583,
chr3R	15170624	15180270	NM_169613	0	-	15171354	15179129	0	8	750,231,207,110,70,210,142,63,	0,1975,3512,5559,5739,7655,8414,9583,
chr3R	15175624	15180270	NM_169614	0	-	15175849	15179129	0	6	239,110,49,210,142,63,	0,559,739,2655,3414,4583,
chr3R	15175954	15180270	NM_169615	0	-	15176157	15179129	0	5	339,70,210,142,63,	0,409,2325,3084,4253,
chr3R	15312034	15315197	NM_169644	0	+	15312452	15314610	0	4	160,647,178,670,	0,365,1074,2493,
chr3R	15310244	15315197	NM_169645	0	+	15312452	15313673	0	5	55,647,178,430,670,	0,2155,2864,3346,4283,
chr3R	16078979	16080992	NM_169704	0	-	16079126	16080785	0	1	2013,	0,
chr3R	16360328	16368306	NM_169716	0	-	16360495	16365603	0	5	1607,122,265,158,447,	0,1673,1852,5188,7531,
chr3R	17919831	18015779	NM_169781	0	+	17966508	18011136	0	12	1638,59,1356,78,54,63,145,203,347,617,55,2632,	0,17690,46641,87103,87246,87430,89033,90116,90396,91265,92264,93316,
chr3R	17931870	18014732	NM_169782	0	+	17966508	18010111	0	11	582,59,1356,78,54,63,142,203,347,617,1585,	0,5651,34602,75064,75207,75391,76997,78077,78357,79226,81277,
chr3R	17944105	18015779	NM_169783	0	+	17966508	18010111	0	12	181,405,1356,78,54,63,142,203,347,159,55,2632,	0,3088,22367,62829,62972,63156,64762,65842,66122,66991,67990,69042,
chr3R	19180658	19201096	NM_169851	0	+	19190079	19200852	0	4	458,1226,685,319,	0,8692,19363,20119,
chr3R	20740107	20756639	NM_169920	0	+	20746820	20755490	0	11	230,529,409,179,129,190,90,130,70,30,1671,	0,6667,7256,7729,9140,9361,9633,10117,10580,12238,14861,
chr3R	20740107	20753641	NM_169921	0	+	20746820	20753605	0	10	230,529,409,179,129,190,90,130,30,133,	0,6667,7256,7729,9140,9361,9633,10117,12238,13401,
chr3R	20985978	21013360	NM_169940	0	+	20992567	21013095	0	10	105,236,2183,92,149,100,120,159,172,470,	0,168,6262,22170,25288,25946,26112,26288,26515,26912,
chr3R	20990049	21014460	NM_169941	0	+	20992567	21013095	0	9	183,2183,92,149,100,120,159,172,1570,	0,2191,18099,21217,21875,22041,22217,22444,22841,
chr3R	21672302	21719660	NM_169963	0	-	21673359	21719340	0	3	754,415,1342,	0,1003,46016,
chr3R	21745265	21749003	NM_169964	0	+	21745304	21748924	0	5	590,156,714,1228,316,	0,920,1208,2124,3422,
chr3R	21749966	21753237	NM_169965	0	+	21749989	21753174	0	4	718,478,239,1510,	0,926,1462,1761,
chr3R	21754323	21757758	NM_169966	0	+	21754568	21757652	0	5	82,697,717,1116,407,	0,237,1078,1854,3028,
chr3R	6335361	6337196	NM_001170058	0	+	6335442	6336940	0	4	282,250,182,397,	0,560,918,1438,
chr3R	13228241	13259517	NM_001170129	0	-	13229657	13246132	0	11	1529,164,164,150,143,208,546,139,845,123,65,	0,4437,4719,8887,9815,14977,15344,16019,17568,30061,31211,
chr3R	15170624	15180421	NM_001170138	0	-	15172083	15179129	0	9	750,171,231,207,110,70,210,142,129,	0,1311,1975,3512,5559,5739,7655,8414,9668,
chr3R	15170624	15180270	NM_001170140	0	-	15172083	15179129	0	8	750,171,207,110,70,210,142,63,	0,1311,3512,5559,5739,7655,8414,9583,
chr3R	15175624	15180421	NM_001170139	0	-	15175849	15179129	0	6	239,110,49,210,142,129,	0,559,739,2655,3414,4668,
chr3R	15172843	15180421	NM_001170141	0	-	15173058	15179129	0	7	220,207,110,70,210,142,129,	0,1293,3340,3520,5436,6195,7449,
chr3R	15170624	15180270	NM_001170142	0	-	15172083	15179129	0	9	750,171,231,207,110,70,210,142,63,	0,1311,1975,3512,5559,5739,7655,8414,9583,
chr3R	17016504	17027987	NM_001170162	0	+	17025405	17027901	0	9	72,170,207,212,745,157,370,106,192,	0,8901,9128,9397,9669,10476,10694,11127,11291,
chr3R	17931870	18018892	NM_001170169	0	+	17966508	18010111	0	11	294,59,1356,78,54,63,145,203,347,55,5743,	0,5651,34602,75064,75207,75391,76994,78077,78357,80225,81279,
chr3R	19230763	19246130	NM_001170181	0	-	19230860	19245791	0	28	917,179,719,155,179,990,153,75,643,268,78,734,149,324,63,80,57,145,102,272,663,699,276,171,162,120,109,93,	0,976,1212,1985,2197,2437,3505,3718,3851,4552,6744,6878,7670,7909,9463,9995,10890,11761,11958,12124,12452,13166,13925,14266,14490,14788,14973,15274,
chr3R	19241619	19246130	NM_001170182	0	-	19242357	19245791	0	11	1050,102,272,663,699,276,171,162,120,109,93,	0,1102,1268,1596,2310,3069,3410,3634,3932,4117,4418,
chr3R	22468511	22483954	NM_001170216	0	+	22470484	22483856	0	14	104,1471,477,312,117,385,371,121,148,758,351,236,331,1108,	0,1408,3007,3549,3925,4097,4557,5126,9568,9776,10591,11018,12284,14335,
chr3R	24662490	24711595	NM_001170241	0	+	24669543	24707410	0	27	73,432,528,339,159,112,152,168,92,111,106,153,156,113,159,77,51,75,33,190,66,178,508,137,143,220,4323,	0,1873,2406,7050,11920,12279,12676,13142,16995,24696,25309,28969,29287,29713,32466,32850,36885,39597,40530,40627,41400,43061,43306,44046,44286,44506,44782,
chr3R	25741675	25760322	NM_001170263	0	-	25741979	25759176	0	11	337,162,134,199,1413,227,123,120,141,494,120,	0,478,716,3008,3304,5331,6427,7594,12669,17116,18527,
chr3R	10190688	10222442	NM_176451	0	+	10195836	10220143	0	13	206,154,77,332,164,72,144,105,218,97,168,1402,2664,	0,3171,4662,5027,5929,6152,13316,13523,24283,24843,26374,26601,29090,
chr3R	13771596	13779317	NM_176497	0	+	13772349	13778326	0	13	53,239,84,426,39,78,78,78,647,322,173,456,1408,	0,575,2338,2715,3202,3495,3631,3785,3933,4638,5195,5656,6313,
chr3R	13771597	13779317	NM_176498	0	+	13772349	13778326	0	14	52,239,84,75,285,39,78,78,78,647,322,173,456,1408,	0,574,2337,2714,2855,3201,3494,3630,3784,3932,4637,5194,5655,6312,
chr3R	30132980	30134599	NM_176587	0	-	30133241	30134533	0	3	468,585,321,	0,529,1298,
chr3R	30132980	30134309	NM_176588	0	-	30133241	30134046	0	3	468,585,59,	0,529,1270,
chr3R	30132980	30134309	NM_176589	0	-	30133241	30134046	0	2	468,800,	0,529,
chr3R	6482789	6495025	NM_206436	0	+	6483155	6494272	0	7	389,89,224,451,494,765,1479,	0,6837,7368,7733,8251,9820,10757,
chr3R	17014575	17027987	NM_206501	0	+	17025405	17027901	0	9	399,170,207,212,745,157,370,106,192,	0,10830,11057,11326,11598,12405,12623,13056,13220,
chr3R	21247010	21265134	NM_206533	0	+	21258933	21264971	0	5	422,835,163,181,1115,	0,11178,12460,12696,17009,
chr3R	23963179	23980994	NM_206552	0	+	23966590	23980776	0	17	54,903,80,103,107,85,201,282,430,322,230,149,180,286,157,108,467,	0,2620,9268,9429,9855,10028,10174,12986,13324,13817,14203,14493,14756,15770,16119,16335,17348,
chr3R	23963179	23983232	NM_206553	0	+	23966590	23981905	0	16	44,903,80,103,107,85,201,282,430,322,439,276,286,157,108,1507,	0,2620,9268,9429,9855,10028,10174,12986,13324,13817,14203,14756,15770,16119,16335,18546,
chr3R	24662490	24708062	NM_206566	0	+	24669543	24707410	0	25	73,432,339,159,112,152,168,92,111,106,153,156,113,159,77,36,75,33,190,178,508,137,143,220,790,	0,1873,7050,11920,12279,12676,13142,14753,24696,26831,28969,29287,31281,32466,32850,33600,39597,40530,40627,43061,43306,44046,44286,44506,44782,
chr3R	25741347	25760322	NM_206573	0	-	25741979	25759176	0	12	665,162,134,177,199,1413,227,123,120,141,494,120,	0,806,1044,3018,3336,3632,5659,6755,7922,12997,17444,18855,
chr3R	6227511	6228828	NM_001202254	0	+	6227705	6228739	0	2	513,376,	0,941,
chr3R	24773946	24784562	NM_001202352	0	+	24775620	24784480	0	7	109,309,127,390,728,276,3114,	0,1660,2035,5919,6378,7171,7502,
chr3R	6010572	6011932	NM_001260013	0	-	6010572	6011932	0	2	824,265,	0,1095,
chr3R	6478310	6495025	NM_001260019	0	+	6484726	6494272	0	9	114,622,69,89,224,451,494,765,1479,	0,452,6394,11316,11847,12212,12730,14299,15236,
chr3R	6478310	6495025	NM_001260020	0	+	6479254	6494272	0	9	114,622,37,89,224,451,494,765,1479,	0,452,6426,11316,11847,12212,12730,14299,15236,
chr3R	6478310	6495025	NM_001260021	0	+	6479254	6494272	0	9	375,625,37,89,224,451,941,765,1479,	0,449,6426,11316,11847,12212,12730,14299,15236,
chr3R	6486983	6495025	NM_001260022	0	+	6487243	6494272	0	7	340,89,224,451,494,765,1479,	0,2643,3174,3539,4057,5626,6563,
chr3R	7486582	7493845	NM_001260033	0	-	7486829	7493823	0	4	873,712,313,117,	0,932,1719,7146,
chr3R	7486582	7488751	NM_001260034	0	-	7486829	7488690	0	4	873,712,313,63,	0,932,1719,2106,
chr3R	12121582	12128201	NM_001260141	0	-	12121760	12123859	0	6	305,251,84,86,399,331,	0,588,1373,1710,1880,6288,
chr3R	12121582	12128201	NM_001260142	0	-	12121760	12123859	0	6	305,251,86,402,83,178,	0,588,1710,1880,6288,6441,
chr3R	12121582	12128201	NM_001260143	0	-	12121760	12123859	0	7	305,251,84,86,402,92,178,	0,588,1373,1710,1880,6288,6441,
chr3R	15175954	15180240	NM_001260183	0	-	15178220	15179129	0	5	339,70,1951,142,33,	0,409,584,3084,4253,
chr3R	15170624	15179350	NM_001260184	0	-	15171354	15179129	0	8	750,231,363,110,70,210,142,29,	0,1975,3356,5559,5739,7655,8414,8697,
chr3R	15170624	15180270	NM_001260185	0	-	15171354	15179129	0	8	750,231,363,110,70,210,142,63,	0,1975,3356,5559,5739,7655,8414,9583,
chr3R	17008829	17012533	NM_001260217	0	+	17008869	17012412	0	7	99,394,45,891,373,341,217,	0,580,1031,1137,2630,3078,3487,
chr3R	17875040	17916578	NM_001260231	0	-	17875890	17908740	0	25	505,164,132,168,178,250,126,2582,344,393,123,186,135,138,614,306,247,998,604,357,126,205,1025,211,440,	0,743,2026,2218,2448,6137,6735,7060,10563,11108,12380,14554,15420,15620,15853,17060,17499,18864,29906,30605,31023,32946,33590,39913,41098,
chr3R	17875040	17916578	NM_001260232	0	-	17876991	17908740	0	24	505,867,168,178,220,126,83,344,393,123,186,135,138,614,306,247,998,604,357,126,205,1025,211,440,	0,1291,2218,2448,3737,6735,7060,10563,11108,12380,14554,15420,15620,15853,17060,17499,18864,29906,30605,31023,32946,33590,39913,41098,
chr3R	17875040	17916578	NM_001260233	0	-	17875542	17908740	0	24	505,132,168,178,250,126,83,344,393,123,186,135,138,614,306,247,68,604,357,126,205,1025,211,440,	0,2026,2218,2448,6137,6735,7060,10563,11108,12380,14554,15420,15620,15853,17060,17499,21420,29906,30605,31023,32946,33590,39913,41098,
chr3R	17875040	17916578	NM_001260234	0	-	17876991	17908740	0	24	505,867,168,178,250,126,2582,344,393,123,186,135,138,614,306,247,998,604,357,126,205,1025,211,440,	0,1291,2218,2448,6137,6735,7060,10563,11108,12380,14554,15420,15620,15853,17060,17499,18864,29906,30605,31023,32946,33590,39913,41098,
chr3R	17875040	17916578	NM_001260235	0	-	17875542	17908740	0	24	505,132,168,178,220,126,83,344,393,123,186,135,138,614,306,247,68,604,357,126,205,1025,211,440,	0,2026,2218,2448,3737,6735,7060,10563,11108,12380,14554,15420,15620,15853,17060,17499,21420,29906,30605,31023,32946,33590,39913,41098,
chr3R	17872747	17916578	NM_001260237	0	-	17876991	17908740	0	24	2798,867,168,178,220,126,83,344,393,123,186,135,138,614,306,247,998,604,357,126,205,1025,211,440,	0,3584,4511,4741,6030,9028,9353,12856,13401,14673,16847,17713,17913,18146,19353,19792,21157,32199,32898,33316,35239,35883,42206,43391,
chr3R	17872747	17916578	NM_001260238	0	-	17875542	17908740	0	24	2798,132,168,178,250,126,83,344,393,123,186,135,138,614,306,247,998,604,357,126,205,1025,211,440,	0,4319,4511,4741,8430,9028,9353,12856,13401,14673,16847,17713,17913,18146,19353,19792,21157,32199,32898,33316,35239,35883,42206,43391,
chr3R	17875040	17916578	NM_001260239	0	-	17876991	17908740	0	24	505,1415,168,178,250,126,2582,344,393,123,186,135,138,614,306,247,998,604,357,126,205,1025,211,440,	0,743,2218,2448,6137,6735,7060,10563,11108,12380,14554,15420,15620,15853,17060,17499,18864,29906,30605,31023,32946,33590,39913,41098,
chr3R	17875040	17916578	NM_001260240	0	-	17876991	17908740	0	24	505,867,168,178,220,126,2003,344,393,123,186,135,138,614,306,247,998,604,357,126,205,1025,211,440,	0,1291,2218,2448,3737,6735,7060,10563,11108,12380,14554,15420,15620,15853,17060,17499,18864,29906,30605,31023,32946,33590,39913,41098,
chr3R	17875040	17916578	NM_001260241	0	-	17876991	17908740	0	24	505,867,168,178,250,126,83,344,393,123,186,135,138,614,306,247,998,604,357,126,205,1025,211,440,	0,1291,2218,2448,6137,6735,7060,10563,11108,12380,14554,15420,15620,15853,17060,17499,18864,29906,30605,31023,32946,33590,39913,41098,
chr3R	17875040	17916578	NM_001260242	0	-	17876991	17908740	0	24	505,867,168,178,250,126,83,344,393,123,186,135,138,614,306,247,68,604,357,126,205,1025,211,440,	0,1291,2218,2448,6137,6735,7060,10563,11108,12380,14554,15420,15620,15853,17060,17499,21420,29906,30605,31023,32946,33590,39913,41098,
chr3R	17875040	17916578	NM_001260243	0	-	17875542	17908740	0	18	505,132,168,178,250,126,83,344,393,123,998,604,357,126,205,1025,211,440,	0,2026,2218,2448,6137,6735,7060,10563,11108,12380,18864,29906,30605,31023,32946,33590,39913,41098,
chr3R	20740107	20756042	NM_001260282	0	+	20746820	20753605	0	12	230,529,409,179,129,190,90,130,30,251,293,1074,	0,6667,7256,7729,9140,9361,9633,10117,12238,13401,13861,14861,
chr3R	20990049	21013360	NM_001260283	0	+	20992567	21013095	0	11	183,106,2183,92,15,134,100,120,159,172,470,	0,1525,2191,18099,18672,21232,21875,22041,22217,22444,22841,
chr3R	20985978	21013360	NM_001260284	0	+	20992567	21013095	0	10	105,2183,92,39,149,100,120,159,172,470,	0,6262,22170,23497,25288,25946,26112,26288,26515,26912,
chr3R	20978182	21013946	NM_001260285	0	+	20992567	21013095	0	10	66,2183,92,30,149,100,120,159,172,1056,	0,14058,29966,32403,33084,33742,33908,34084,34311,34708,
chr3R	20978182	21015613	NM_001260286	0	+	20992567	21013095	0	11	938,2183,92,39,30,149,100,120,159,172,2723,	0,14058,29966,31293,32403,33084,33742,33908,34084,34311,34708,
chr3R	23963179	23983232	NM_001260346	0	+	23966590	23981905	0	17	32,903,80,103,107,85,201,1329,282,430,322,439,276,286,157,108,1507,	0,2620,9268,9429,9855,10028,10174,11170,12986,13324,13817,14203,14756,15770,16119,16335,18546,
chr3R	26185250	26186227	NM_001260383	0	+	26185659	26186177	0	2	416,490,	0,487,
chr3R	29680240	29682278	NM_001260429	0	-	29680490	29680976	0	4	576,191,170,42,	0,633,886,1996,
chr3R	4956998	4961351	NM_001259990	0	-	4957068	4959746	0	7	225,153,134,122,119,306,40,	0,291,502,2638,2905,3669,4313,
chr3R	4956998	4961351	NM_001259991	0	-	4957068	4960960	0	6	225,153,134,122,119,458,	0,291,502,2638,2905,3895,
chr3R	4248722	4249969	NM_001275316	0	-	4248850	4249921	0	3	295,655,63,	0,468,1184,
chr3R	4956998	4961351	NM_001275341	0	-	4957068	4960960	0	7	240,153,134,122,119,80,40,	0,291,502,2638,2905,3895,4313,
chr3R	6209372	6213493	NM_001275374	0	+	6211461	6213381	0	5	104,355,147,140,645,	0,2087,2720,3016,3476,
chr3R	6215831	6218199	NM_001275375	0	+	6216063	6217917	0	3	322,176,883,	0,811,1485,
chr3R	6311771	6327308	NM_001275377	0	+	6315886	6326797	0	9	302,1657,234,257,179,190,111,179,653,	0,3113,6002,6392,8756,10038,12035,12222,14884,
chr3R	6315295	6327308	NM_001275378	0	+	6315886	6326797	0	9	1246,234,257,179,306,190,111,179,653,	0,2478,2868,5232,5551,6514,8511,8698,11360,
chr3R	6311771	6327308	NM_001275379	0	+	6315886	6326797	0	10	302,1657,234,257,179,306,190,111,179,653,	0,3113,6002,6392,8756,9075,10038,12035,12222,14884,
chr3R	9461083	9493677	NM_001275487	0	-	9466489	9475783	0	11	5548,425,159,3051,372,760,119,665,307,603,282,	0,6896,7545,7767,10884,11321,12202,13633,14450,25517,32312,
chr3R	9461083	9493677	NM_001275488	0	-	9467400	9475783	0	12	5548,87,425,159,3051,372,760,119,665,307,603,282,	0,6270,6896,7545,7767,10884,11321,12202,13633,14450,25517,32312,
chr3R	9461083	9493677	NM_001275489	0	-	9466619	9475783	0	10	5548,159,3051,372,760,119,665,307,603,282,	0,7545,7767,10884,11321,12202,13633,14450,25517,32312,
chr3R	13222950	13258777	NM_001275601	0	-	13223304	13246132	0	10	428,164,164,150,143,208,546,139,845,475,	0,9728,10010,14178,15106,20268,20635,21310,22859,35352,
chr3R	13611582	13612433	NM_001275608	0	-	13611993	13612377	0	1	851,	0,
chr3R	13771494	13779317	NM_001275624	0	+	13772349	13778326	0	13	83,239,84,426,39,78,78,78,647,322,173,456,1408,	0,677,2440,2817,3304,3597,3733,3887,4035,4740,5297,5758,6415,
chr3R	13771867	13779317	NM_001275625	0	+	13772349	13778326	0	13	99,239,84,426,39,78,78,78,647,322,173,456,1408,	0,304,2067,2444,2931,3224,3360,3514,3662,4367,4924,5385,6042,
chr3R	13771915	13779317	NM_001275626	0	+	13772349	13778326	0	13	106,239,84,426,39,78,78,78,647,322,173,456,1408,	0,256,2019,2396,2883,3176,3312,3466,3614,4319,4876,5337,5994,
chr3R	15175624	15181510	NM_001275655	0	-	15175849	15179129	0	6	239,110,49,210,142,64,	0,559,739,2655,3414,5822,
chr3R	15170624	15180270	NM_001275656	0	-	15171354	15179129	0	8	750,231,207,110,64,210,142,63,	0,1975,3512,5559,5739,7655,8414,9583,
chr3R	15312034	15314823	NM_001275663	0	+	15312452	15314610	0	4	79,647,178,296,	0,365,1074,2493,
chr3R	15310676	15315197	NM_001275664	0	+	15312452	15314610	0	4	397,647,178,670,	0,1723,2432,3851,
chr3R	15695240	15697142	NM_001275682	0	+	15695333	15696346	0	3	225,437,884,	0,508,1018,
chr3R	15925628	15927577	NM_001275687	0	+	15926238	15926584	0	3	20,594,1205,	0,80,744,
chr3R	17014575	17027987	NM_001275725	0	+	17025405	17027901	0	9	399,170,201,212,745,157,370,106,192,	0,10830,11063,11326,11598,12405,12623,13056,13220,
chr3R	17875040	17916578	NM_001275758	0	-	17875542	17908740	0	17	505,132,168,178,250,126,83,344,393,998,604,357,126,205,1025,211,440,	0,2026,2218,2448,6137,6735,7060,10563,11108,18864,29906,30605,31023,32946,33590,39913,41098,
chr3R	17944105	18015779	NM_001275760	0	+	17966508	18013466	0	10	181,405,1356,78,54,63,142,203,347,2632,	0,3088,22367,62829,62972,63156,64762,65842,66122,69042,
chr3R	17944105	18018892	NM_001275759	0	+	17966508	18011136	0	11	108,405,1356,78,54,63,142,203,347,617,5745,	0,3088,22367,62829,62972,63156,64762,65842,66122,66991,69042,
chr3R	17931870	18014732	NM_001275761	0	+	17966508	18013174	0	11	582,59,1356,78,54,63,142,203,347,55,1585,	0,5651,34602,75064,75207,75391,76997,78077,78357,80225,81277,
chr3R	17931870	18014732	NM_001275762	0	+	17966508	18010111	0	10	582,59,1356,78,54,63,142,203,347,1585,	0,5651,34602,75064,75207,75391,76997,78077,78357,81277,
chr3R	17944105	18015779	NM_001275763	0	+	17966508	18010111	0	12	181,405,1356,78,54,63,142,203,347,38,617,2632,	0,3088,22367,62829,62972,63156,64762,65842,66122,66815,66991,69042,
chr3R	19180658	19201096	NM_001275796	0	+	19190079	19200852	0	4	218,1226,685,319,	0,8692,19363,20119,
chr3R	19865416	19875678	NM_001275816	0	-	19867469	19874421	0	9	3354,494,1592,182,197,160,86,166,281,	0,3438,3993,5915,6156,6425,8784,8928,9981,
chr3R	19867147	19875678	NM_001275817	0	-	19868743	19874421	0	10	361,1228,494,1592,182,197,160,86,183,281,	0,427,1707,2262,4184,4425,4694,7053,7197,8250,
chr3R	19866878	19875224	NM_001275818	0	-	19867331	19874421	0	9	1892,494,1592,182,197,160,86,166,56,	0,1976,2531,4453,4694,4963,7322,7466,8290,
chr3R	24897684	24906004	NM_001276007	0	-	24898132	24905378	0	6	2115,297,205,215,138,98,	0,2176,2597,5525,7654,8222,
chr3R	22425213	22436150	NM_001275907	0	-	22425533	22435667	0	4	382,1024,1182,492,	0,490,1625,10445,
chr3R	24897684	24906004	NM_001276008	0	-	24898132	24905378	0	6	2115,297,241,215,138,98,	0,2176,2597,5525,7654,8222,
chr3R	22469477	22483954	NM_001275908	0	+	22470484	22483856	0	13	1913,477,312,117,385,371,112,148,758,351,236,331,1108,	0,2041,2583,2959,3131,3591,4160,8602,8810,9625,10052,11318,13369,
chr3R	24897684	24906004	NM_001276009	0	-	24898132	24905378	0	6	2112,297,205,215,138,98,	0,2176,2597,5525,7654,8222,
chr3R	22469477	22483954	NM_001275910	0	+	22470484	22483856	0	13	1913,477,312,117,385,371,121,148,758,351,191,331,1108,	0,2041,2583,2959,3131,3591,4160,8602,8810,9625,10052,11318,13369,
chr3R	22469477	22483954	NM_001275909	0	+	22470484	22483856	0	13	1913,477,312,117,385,371,121,148,758,351,236,331,1108,	0,2041,2583,2959,3131,3591,4160,8602,8810,9625,10052,11318,13369,
chr3R	22469477	22483954	NM_001275911	0	+	22470484	22483856	0	13	1913,477,312,117,385,371,121,148,758,351,236,352,1108,	0,2041,2583,2959,3131,3591,4160,8602,8810,9625,10052,11297,13369,
chr3R	22469180	22482475	NM_001275912	0	+	22470484	22481906	0	13	2210,477,312,117,385,371,121,148,758,351,236,331,634,	0,2338,2880,3256,3428,3888,4457,8899,9107,9922,10349,11615,12661,
chr3R	22469477	22486679	NM_001275913	0	+	22470484	22483856	0	13	1913,477,312,117,385,371,121,148,758,351,236,331,3833,	0,2041,2583,2959,3131,3591,4160,8602,8810,9625,10052,11318,13369,
chr3R	23095689	23097240	NM_001275930	0	+	23095732	23097113	0	4	134,489,418,332,	0,193,742,1219,
chr3R	25741347	25760322	NM_001276043	0	-	25741979	25759176	0	11	665,162,134,199,1413,227,117,120,141,494,120,	0,806,1044,3336,3632,5659,7679,7922,12997,17444,18855,
chr3R	25741347	25763105	NM_001276044	0	-	25741979	25759176	0	12	665,162,134,199,1413,227,117,120,141,494,476,1864,	0,806,1044,3336,3632,5659,7679,7922,12997,17444,18855,19894,
chr3R	25741347	25761349	NM_001276045	0	-	25741979	25761302	0	10	665,162,134,199,1413,227,117,120,141,108,	0,806,1044,3336,3632,5659,7679,7922,12997,19894,
chr3R	23963179	23980994	NM_001275964	0	+	23966590	23980824	0	17	44,903,80,103,107,85,201,1527,282,430,322,439,180,286,157,108,467,	0,2620,9268,9429,9855,10028,10174,10972,12986,13324,13817,14203,14756,15770,16119,16335,17348,
chr3R	27075869	27082818	NM_001276076	0	+	27076252	27082577	0	5	389,291,358,204,255,	0,2792,3174,4009,6694,
chr3R	27083129	27087778	NM_001276077	0	-	27083272	27084483	0	4	773,277,185,267,	0,836,1169,4382,
chr3R	27640642	27656996	NM_001276088	0	-	27641434	27656449	0	7	852,159,186,203,190,44,791,	0,3172,4582,5398,5693,6922,15563,
chr3R	27640642	27656814	NM_001276090	0	-	27641434	27656449	0	6	852,186,203,190,44,609,	0,4582,5398,5693,6922,15563,
chr3R	27640642	27656814	NM_001276089	0	-	27642033	27656449	0	8	852,216,159,186,203,190,44,609,	0,1199,3172,4582,5398,5693,6922,15563,
chr3R	27650853	27656795	NM_001276091	0	-	27651568	27656449	0	2	753,590,	0,5352,
chr3R	24662490	24711189	NM_001275995	0	+	24669543	24707410	0	27	73,432,189,339,159,112,152,168,92,111,106,153,156,113,159,77,72,75,33,190,66,178,508,137,143,220,3917,	0,1873,2406,7050,11920,12279,12676,13142,16995,24696,25309,28969,29287,31281,32466,32850,35707,39597,40530,40627,41400,43061,43306,44046,44286,44506,44782,
chr3R	24668145	24708062	NM_001275996	0	+	24668861	24707458	0	23	764,339,159,112,152,168,92,111,106,153,156,113,159,77,36,33,190,178,508,137,143,220,790,	0,1395,6265,6624,7021,7487,9098,19041,21176,23314,23632,24058,26811,27195,27945,34875,34972,37406,37651,38391,38631,38851,39127,
chr3R	28418207	28474814	NM_001276106	0	+	28462054	28473027	0	7	660,46,193,92,111,270,2168,	0,24562,43799,45507,45871,53947,54439,
chr3R	24662490	24708062	NM_001275997	0	+	24669543	24707410	0	22	73,432,339,159,112,152,168,92,111,106,153,156,113,159,77,190,178,508,137,143,220,790,	0,1873,7050,11920,12279,12676,13142,14753,24696,26831,28969,29287,31281,32466,32850,40627,43061,43306,44046,44286,44506,44782,
chr3R	24662490	24708062	NM_001275998	0	+	24669543	24707410	0	23	73,432,339,159,112,152,168,92,111,106,153,156,113,159,77,72,190,178,508,137,143,220,790,	0,1873,7050,11920,12279,12676,13142,14753,24696,26831,28969,29287,31281,32466,32850,35707,40627,43061,43306,44046,44286,44506,44782,
chr3R	24662490	24708062	NM_001275999	0	+	24669543	24707410	0	23	73,432,339,159,112,152,168,92,111,106,153,156,113,159,77,51,190,178,508,137,143,220,790,	0,1873,7050,11920,12279,12676,13142,14753,24696,26831,28969,29287,31281,32466,32850,36885,40627,43061,43306,44046,44286,44506,44782,
chr3R	4248722	4251341	NM_001300226	0	-	4248850	4249921	0	4	295,655,608,607,	0,468,1184,2012,
chr3R	6234707	6237181	NM_001300263	0	+	6234735	6236302	0	2	247,1599,	0,875,
chr3R	6489382	6495025	NM_001300267	0	+	6489505	6494272	0	7	170,89,224,451,494,765,1479,	0,244,775,1140,1658,3227,4164,
chr3R	6478310	6495025	NM_001300268	0	+	6484726	6494272	0	11	375,622,66,255,84,89,224,451,494,765,1479,	0,452,2551,2686,6379,11316,11847,12212,12730,14299,15236,
chr3R	6478310	6495025	NM_001300270	0	+	6484726	6494272	0	9	375,694,84,89,224,451,941,765,1479,	0,449,6379,11316,11847,12212,12730,14299,15236,
chr3R	6478310	6495025	NM_001300269	0	+	6484726	6494272	0	9	114,622,84,89,224,451,494,765,1479,	0,452,6379,11316,11847,12212,12730,14299,15236,
chr3R	6478310	6495025	NM_001300271	0	+	6489651	6494272	0	8	114,622,89,224,451,494,765,1479,	0,452,11316,11847,12212,12730,14299,15236,
chr3R	8523943	8526667	NM_001300304	0	+	8524420	8526048	0	3	630,777,1057,	0,817,1667,
chr3R	9461083	9493677	NM_001300325	0	-	9466489	9478562	0	12	5548,425,159,3051,372,760,119,665,307,153,603,282,	0,6896,7545,7767,10884,11321,12202,13633,14450,17461,25517,32312,
chr3R	13425982	13428375	NM_001300385	0	+	13426603	13427734	0	2	60,1793,	0,600,
chr3R	15173940	15180240	NM_001300405	0	-	15178220	15179129	0	5	403,110,2126,142,33,	0,2243,2423,5098,6267,
chr3R	15175338	15180270	NM_001300406	0	-	15176157	15179129	0	5	955,70,210,142,63,	0,1025,2941,3700,4869,
chr3R	15312375	15314823	NM_001300408	0	+	15312452	15314610	0	3	671,178,296,	0,733,2152,
chr3R	16350785	16357015	NM_001300435	0	-	16351129	16352331	0	4	445,154,271,216,	0,1092,1303,6014,
chr3R	17613708	17614933	NM_001300448	0	+	17614003	17614807	0	2	307,576,	0,649,
chr3R	19230763	19246130	NM_001300474	0	-	19230860	19245791	0	26	917,179,719,155,179,1221,75,643,268,78,734,149,324,63,80,145,102,272,663,699,276,171,162,120,109,93,	0,976,1212,1985,2197,2437,3718,3851,4552,6744,6878,7670,7909,9463,9995,11761,11958,12124,12452,13166,13925,14266,14490,14788,14973,15274,
chr3R	19230763	19246130	NM_001300475	0	-	19230860	19245791	0	26	917,179,719,155,179,1221,75,643,268,78,734,149,324,80,57,145,102,272,663,699,276,171,162,120,109,93,	0,976,1212,1985,2197,2437,3718,3851,4552,6744,6878,7670,7909,9995,10890,11761,11958,12124,12452,13166,13925,14266,14490,14788,14973,15274,
chr3R	19387943	19389866	NM_001300477	0	+	19387993	19389802	0	7	251,182,236,232,173,291,171,	0,329,571,868,1160,1399,1752,
chr3R	20989365	21015613	NM_001300505	0	+	20992567	21013095	0	10	234,2183,92,15,149,100,120,159,172,2723,	0,2875,18783,19356,21901,22559,22725,22901,23128,23525,
chr3R	20989365	21015613	NM_001300506	0	+	20992567	21008747	0	10	234,2183,92,1429,149,100,120,159,172,2723,	0,2875,18783,19356,21901,22559,22725,22901,23128,23525,
chr3R	21247010	21263608	NM_001300510	0	+	21258933	21262801	0	5	429,835,163,181,1789,	0,11178,12460,12696,14809,
chr3R	22423315	22424929	NM_001300537	0	-	22423595	22424690	0	3	479,230,632,	0,536,982,
chr3R	22469477	22486969	NM_001300538	0	+	22470484	22483856	0	13	1913,477,312,117,385,371,121,148,758,351,236,331,4123,	0,2041,2583,2959,3131,3591,4160,8602,8810,9625,10052,11318,13369,
chr3R	23522263	23530986	NM_001300557	0	-	23523074	23528828	0	8	1001,281,170,899,137,105,171,45,	0,1058,1404,1635,2589,3232,6412,8678,
chr3R	23522702	23527405	NM_001300558	0	-	23523074	23527175	0	7	562,281,170,899,137,105,572,	0,619,965,1196,2150,2793,4131,
chr3R	24712779	24717430	NM_001300580	0	+	24713091	24717308	0	4	318,558,1110,284,	0,2270,3196,4367,
chr3R	26318354	26362588	NM_001300613	0	+	26331407	26361564	0	9	619,248,160,263,94,428,220,178,1779,	0,13041,30559,31247,31725,37245,37861,42209,42455,
chr3R	27639885	27656814	NM_001300634	0	-	27640110	27656449	0	7	411,159,186,203,190,44,609,	0,3929,5339,6155,6450,7679,16320,
chr3R	27639885	27656814	NM_001300635	0	-	27640110	27656449	0	5	411,203,190,44,609,	0,6155,6450,7679,16320,
chr3R	27639885	27656814	NM_001300636	0	-	27640110	27656449	0	6	411,186,203,190,44,609,	0,5339,6155,6450,7679,16320,
chr3R	27640642	27647187	NM_001300637	0	-	27641434	27646635	0	7	852,159,186,203,190,102,89,	0,3172,4582,5398,5693,5954,6456,
chr3R	27640642	27646809	NM_001300638	0	-	27641434	27646635	0	6	852,159,186,203,190,213,	0,3172,4582,5398,5693,5954,
chr3R	27657077	27660177	NM_001300640	0	-	27658069	27660112	0	6	878,47,87,306,28,68,	0,989,1391,1538,2851,3032,
chr3R	27640642	27656814	NM_001300639	0	-	27641434	27656449	0	8	852,159,18,186,203,190,44,609,	0,3172,3762,4582,5398,5693,6922,15563,
chr3R	27743179	27747817	NM_001300641	0	+	27743750	27747075	0	5	120,781,161,160,1155,	0,571,1412,3233,3483,
chr3R	30185422	30191252	NM_001300675	0	-	30185843	30190741	0	4	860,392,131,935,	0,1007,1966,4895,
chr3R	7112849	7117732	NM_001316489	0	-	7114271	7115759	0	2	2989,82,	0,4801,
chr3R	21749852	21753237	NM_001316609	0	+	21749989	21753174	0	4	832,478,239,1510,	0,1040,1576,1875,
chr3R	27640642	27656814	NM_001316620	0	-	27642836	27656449	0	8	852,1097,159,186,203,190,44,609,	0,1199,3172,4582,5398,5693,6922,15563,
chr3R	7252062	7265703	NM_001363924	0	-	7252735	7257484	0	4	2262,121,177,339,	0,5061,5254,13302,
chr3R	27640642	27656814	NM_001382126	0	-	27644719	27656449	0	8	852,159,126,186,203,190,44,609,	0,3172,4059,4582,5398,5693,6922,15563,
