# Supplementary material for: RNA Polymerase II “Pause” Prepares Promoters for Upcoming Transcription during Drosophila Development
Source: Int J Mol Sci. 2022 Sep 13;23(18):10662. doi: 10.3390/ijms231810662 (PMC9503990; doi:10.3390/ijms231810662)
Supplement: Supplementary file 1 [file ijms-23-10662-s001.zip › Supplementary tables/Table S4. The set of í░WL genesí▒ which are induced at the L3 PS7-9 empty gut stage by at least 5 times relative to L3 PS1-3 full gut larval stage.xlsx]

## Sheet: Table S4. The set of “WL genes”
#chrom	start	end	name	score	strand	thickStart	thickEnd	itemRGB	blockCount	blockSizes	blockStart	deepTools_group	silhouette
chr2L	13550138	13636995	NM_001103689	0	+	13550138	13636995	0	1	86857	13550137	cluster_1	0.249582
chr2L	13550138	13638238	NM_001103690	0	+	13550138	13638238	0	1	88100	13550137	cluster_1	0.249582
chr2L	13550138	13638238	NM_057839	0	+	13550138	13638238	0	1	88100	13550137	cluster_1	0.249582
chr2L	13550138	13639411	NM_001014481	0	+	13550138	13639411	0	1	89273	13550137	cluster_1	0.249582
chr2L	13550138	13639411	NM_165047	0	+	13550138	13639411	0	1	89273	13550137	cluster_1	0.249582
chr3R	21570247	21619321	NM_001144621	0	-	21570247	21619321	0	1	49074	21570245	cluster_1	0.386281
chrX	5917159	5941664	NM_132051	0	+	5917159	5941664	0	1	24505	5917154	cluster_1	0.330712
chrX	5917096	5941852	NM_001297988	0	+	5917096	5941852	0	1	24756	5917091	cluster_1	0.307691
chr3L	9376417	9377427	NM_001300071	0	-	9376417	9377427	0	1	1010	9376408	cluster_1	0.384971
chr3L	9376417	9377375	NM_079273	0	-	9376417	9377375	0	1	958	9376408	cluster_1	0.423484
chr3L	9384062	9385694	NM_001300072	0	+	9384062	9385694	0	1	1632	9384053	cluster_1	0.334708
chr3L	9384062	9385282	NM_079276	0	+	9384062	9385282	0	1	1220	9384053	cluster_1	0.334708
chr2R	19396214	19396772	NM_137576	0	-	19396214	19396772	0	1	558	19396213	cluster_1	0.0616103
chrX	16093058	16104946	NM_001144730	0	-	16093058	16104946	0	1	11888	16093057	cluster_1	0.402069
chrX	16093058	16104946	NM_001144729	0	-	16093058	16104946	0	1	11888	16093057	cluster_1	0.402069
chr3L	17953357	17961814	NM_168757	0	-	17953357	17961814	0	1	8457	17953356	cluster_1	0.355251
chr2L	2157426	2178754	NM_001272981	0	-	2157426	2178754	0	1	21328	2157424	cluster_1	0.432115
chr2L	2156483	2178754	NM_078731	0	-	2156483	2178754	0	1	22271	2156481	cluster_1	0.432115
chr2L	2156483	2178754	NM_001272979	0	-	2156483	2178754	0	1	22271	2156481	cluster_1	0.432115
chr2R	20271652	20274499	NM_137621	0	-	20271652	20274499	0	1	2847	20271650	cluster_1	0.392228
chrX	11704309	11705025	NM_132511	0	-	11704309	11705025	0	1	716	11704308	cluster_1	0.145689
chr3R	21318299	21349601	NM_001300514	0	-	21318299	21349601	0	1	31302	21318297	cluster_1	0.363828
chr3R	21318299	21349601	NM_142710	0	-	21318299	21349601	0	1	31302	21318297	cluster_1	0.363828
chr3R	21320759	21349601	NM_001300513	0	-	21320759	21349601	0	1	28842	21320757	cluster_1	0.363828
chr3R	21320759	21349601	NM_001300512	0	-	21320759	21349601	0	1	28842	21320757	cluster_1	0.363828
chr3L	21240346	21266503	NM_168892	0	+	21240346	21266503	0	1	26157	21240344	cluster_1	0.410505
chr3R	23860161	23890052	NM_001104420	0	-	23860161	23890052	0	1	29891	23860159	cluster_1	0.177327
chr3R	23861292	23890052	NM_079742	0	-	23861292	23890052	0	1	28760	23861290	cluster_1	0.177327
chr2R	12386959	12390057	NM_165892	0	+	12386959	12390057	0	1	3098	12386958	cluster_1	0.140497
chr2R	12386959	12390057	NM_136928	0	+	12386959	12390057	0	1	3098	12386958	cluster_1	0.140497
chr2R	12386959	12390057	NM_001299416	0	+	12386959	12390057	0	1	3098	12386958	cluster_1	0.140497
chr2R	12386959	12390057	NM_001299415	0	+	12386959	12390057	0	1	3098	12386958	cluster_1	0.140497
chr2R	12386959	12390057	NM_001169656	0	+	12386959	12390057	0	1	3098	12386958	cluster_1	0.140497
chr3L	17952161	17971439	NM_079409	0	-	17952161	17971439	0	1	19278	17952160	cluster_1	0.0266939
chrX	4106112	4110636	NM_001297923	0	+	4106112	4110636	0	1	4524	4106108	cluster_1	0.373549
chrX	4106112	4110636	NM_167001	0	+	4106112	4110636	0	1	4524	4106108	cluster_1	0.373549
chrX	4106112	4110636	NM_167002	0	+	4106112	4110636	0	1	4524	4106108	cluster_1	0.373549
chr2L	20081605	20085070	NM_001201926	0	-	20081605	20085070	0	1	3465	20081603	cluster_1	0.349547
chr2L	20082303	20085070	NM_080713	0	-	20082303	20085070	0	1	2767	20082301	cluster_1	0.349547
chr2L	20079269	20085070	NM_001273688	0	-	20079269	20085070	0	1	5801	20079267	cluster_1	0.349547
chr3L	9381881	9382765	NM_001259765	0	+	9381881	9382765	0	1	884	9381872	cluster_1	0.0732621
chr3L	9381881	9382730	NM_079275	0	+	9381881	9382730	0	1	849	9381872	cluster_1	0.0732621
chr3L	17952161	17999821	NM_168756	0	-	17952161	17999821	0	1	47660	17952160	cluster_1	-0.0142129
chr2R	22136967	22172834	NM_166514	0	+	22136967	22172834	0	1	35867	22136965	cluster_1	0.430346
chr2R	22136967	22172834	NM_001014543	0	+	22136967	22172834	0	1	35867	22136965	cluster_1	0.430346
chr2R	22136967	22172834	NM_001299777	0	+	22136967	22172834	0	1	35867	22136965	cluster_1	0.430346
chr2R	18822187	18829699	NM_001202044	0	-	18822187	18829699	0	1	7512	18822186	cluster_1	0.421654
chr2R	18822187	18829699	NM_176232	0	-	18822187	18829699	0	1	7512	18822186	cluster_1	0.421654
chr2R	18822187	18829699	NM_001274150	0	-	18822187	18829699	0	1	7512	18822186	cluster_1	0.421654
chr2L	3334874	3354829	NM_205900	0	-	3334874	3354829	0	1	19955	3334871	cluster_1	0.412507
chr2L	3334874	3354829	NM_079909	0	-	3334874	3354829	0	1	19955	3334871	cluster_1	0.412507
chr2L	3334874	3354829	NM_134924	0	-	3334874	3354829	0	1	19955	3334871	cluster_1	0.412507
chr2R	9611138	9683858	NM_206066	0	-	9611138	9683858	0	1	72720	9611129	cluster_1	0.393632
chr2R	24671293	24685090	NM_001202076	0	-	24671293	24685090	0	1	13797	24671291	cluster_1	0.412393
chr2R	24671293	24685090	NM_001202073	0	-	24671293	24685090	0	1	13797	24671291	cluster_1	0.412393
chr2R	24674675	24685090	NM_001202071	0	-	24674675	24685090	0	1	10415	24674673	cluster_1	0.412393
chr2R	24671293	24685090	NM_001202075	0	-	24671293	24685090	0	1	13797	24671291	cluster_1	0.412393
chr2R	24671293	24685090	NM_001202070	0	-	24671293	24685090	0	1	13797	24671291	cluster_1	0.412393
chrX	14203960	14211457	NM_001103510	0	-	14203960	14211457	0	1	7497	14203959	cluster_1	0.356414
chrX	14203960	14211457	NM_001272614	0	-	14203960	14211457	0	1	7497	14203959	cluster_1	0.356414
chrX	14205908	14211457	NM_167395	0	-	14205908	14211457	0	1	5549	14205907	cluster_1	0.356414
chr3L	13114270	13118077	NM_001274867	0	+	13114270	13118077	0	1	3807	13114269	cluster_1	0.342091
chr3L	13114270	13118077	NM_079331	0	+	13114270	13118077	0	1	3807	13114269	cluster_1	0.342091
chr3R	31384398	31391893	NM_001276210	0	+	31384398	31391893	0	1	7495	31384395	cluster_1	0.352573
chr3R	31384398	31391893	NM_170548	0	+	31384398	31391893	0	1	7495	31384395	cluster_1	0.352573
chr3L	16403577	16411784	NM_001014587	0	-	16403577	16411784	0	1	8207	16403576	cluster_1	0.31872
chr3L	16402795	16411828	NM_079382	0	-	16402795	16411828	0	1	9033	16402794	cluster_1	0.366631
chr2L	21614765	21623627	NM_165386	0	-	21614765	21623627	0	1	8862	21614763	cluster_1	0.0928646
chr2L	16508077	16532877	NM_001273574	0	-	16508077	16532877	0	1	24800	16508076	cluster_1	0.326112
chr2L	16509119	16532877	NM_165165	0	-	16509119	16532877	0	1	23758	16509118	cluster_1	0.326112
chr2L	16509119	16532877	NM_135952	0	-	16509119	16532877	0	1	23758	16509118	cluster_1	0.326112
chr3L	5630982	5648936	NM_001274513	0	+	5630982	5648936	0	1	17954	5630977	cluster_1	0.1905
chr3L	5630982	5648936	NM_139725	0	+	5630982	5648936	0	1	17954	5630977	cluster_1	0.1905
chr3L	5630982	5652094	NM_001300016	0	+	5630982	5652094	0	1	21112	5630977	cluster_1	0.1905
chrX	5988790	5992640	NM_001297993	0	+	5988790	5992640	0	1	3850	5988785	cluster_1	0.225025
chrX	5988790	5992640	NM_132058	0	+	5988790	5992640	0	1	3850	5988785	cluster_1	0.225025
chr2R	8600414	8612295	NM_001169618	0	+	8600414	8612295	0	1	11881	8600406	cluster_1	0.0924006
chr2R	8600414	8611238	NM_165611	0	+	8600414	8611238	0	1	10824	8600406	cluster_1	0.0924006
chr2R	24305880	24313099	NM_001299906	0	+	24305880	24313099	0	1	7219	24305878	cluster_1	0.415362
chr2R	24305880	24313099	NM_079118	0	+	24305880	24313099	0	1	7219	24305878	cluster_1	0.415362
chr3R	10509846	10614276	NM_057230	0	-	10509846	10614276	0	1	104430	10509845	cluster_1	0.266893
chr3R	10507560	10614276	NM_057228	0	-	10507560	10614276	0	1	106716	10507559	cluster_1	0.266893
chr3R	10581405	10614276	NM_057229	0	-	10581405	10614276	0	1	32871	10581404	cluster_1	0.266893
chr3R	10585283	10614276	NM_001031999	0	-	10585283	10614276	0	1	28993	10585282	cluster_1	0.266893
chr2L	21237249	21259675	NM_134296	0	+	21237249	21259675	0	1	22426	21237247	cluster_1	0.351241
chr2L	21237249	21259675	NM_165364	0	+	21237249	21259675	0	1	22426	21237247	cluster_1	0.351241
chr2L	21237249	21258196	NM_057584	0	+	21237249	21258196	0	1	20947	21237247	cluster_1	0.351241
chr2L	21237249	21256186	NM_057585	0	+	21237249	21256186	0	1	18937	21237247	cluster_1	0.351241
chr3L	21879576	21932702	NM_001043154	0	+	21879576	21932702	0	1	53126	21879574	cluster_1	0.351249
chr3L	21879576	21924114	NM_001259946	0	+	21879576	21924114	0	1	44538	21879574	cluster_1	0.351249
chr3L	21879576	21924114	NM_001170022	0	+	21879576	21924114	0	1	44538	21879574	cluster_1	0.351249
chr3L	21879576	21926699	NM_079484	0	+	21879576	21926699	0	1	47123	21879574	cluster_1	0.351249
chr3L	21879576	21926225	NM_001275269	0	+	21879576	21926225	0	1	46649	21879574	cluster_1	0.351249
chr3L	21879576	21924114	NM_001259945	0	+	21879576	21924114	0	1	44538	21879574	cluster_1	0.351249
chr3L	21879576	21932702	NM_001316446	0	+	21879576	21932702	0	1	53126	21879574	cluster_1	0.351249
chr3L	21879576	21932702	NM_206423	0	+	21879576	21932702	0	1	53126	21879574	cluster_1	0.351249
chr3L	16809657	16812040	NM_140667	0	-	16809657	16812040	0	1	2383	16809656	cluster_1	0.397061
chr3R	9066342	9157950	NM_001275475	0	-	9066342	9157950	0	1	91608	9066333	cluster_1	0.364591
chr3R	9069756	9157950	NM_001260073	0	-	9069756	9157950	0	1	88194	9069747	cluster_1	0.364591
chr3R	9069756	9157950	NM_176427	0	-	9069756	9157950	0	1	88194	9069747	cluster_1	0.364591
chr3L	9387508	9399227	NM_140048	0	-	9387508	9399227	0	1	11719	9387499	cluster_1	0.24593
chr3L	9386826	9399227	NM_001259766	0	-	9386826	9399227	0	1	12401	9386817	cluster_1	0.24593
chr2L	159031	201588	NM_001272875	0	+	159031	201588	0	1	42557	159030	cluster_1	-0.0348631
chr2L	159031	201588	NM_164374	0	+	159031	201588	0	1	42557	159030	cluster_1	-0.0348631
chr2L	159031	203250	NM_001272873	0	+	159031	203250	0	1	44219	159030	cluster_1	-0.0348631
chr2L	159031	203397	NM_079979	0	+	159031	203397	0	1	44366	159030	cluster_1	-0.0348631
chr2L	159031	201588	NM_001258887	0	+	159031	201588	0	1	42557	159030	cluster_1	-0.0348631
chr2R	11620187	11632515	NM_136844	0	-	11620187	11632515	0	1	12328	11620186	cluster_1	0.262399
chr2R	11619478	11632515	NM_001169647	0	-	11619478	11632515	0	1	13037	11619477	cluster_1	0.262399
chr2L	19116482	19120306	NM_078876	0	-	19116482	19120306	0	1	3824	19116481	cluster_1	0.300836
chr2L	19116482	19120306	NM_165279	0	-	19116482	19120306	0	1	3824	19116481	cluster_1	0.300836
chr2L	19116482	19120306	NM_165280	0	-	19116482	19120306	0	1	3824	19116481	cluster_1	0.300836
chrX	14687611	14749376	NM_001258740	0	-	14687611	14749376	0	1	61765	14687610	cluster_1	0.271426
chrX	14687611	14749376	NM_001258739	0	-	14687611	14749376	0	1	61765	14687610	cluster_1	0.271426
chrX	14687611	14749376	NM_001169283	0	-	14687611	14749376	0	1	61765	14687610	cluster_1	0.271426
chrX	14687611	14749376	NM_078600	0	-	14687611	14749376	0	1	61765	14687610	cluster_1	0.271426
chrX	14686037	14749376	NM_001169284	0	-	14686037	14749376	0	1	63339	14686036	cluster_1	0.271426
chr3R	28891891	28922772	NM_001014678	0	+	28891891	28922772	0	1	30881	28891889	cluster_1	0.428079
chr2R	23412319	23419594	NM_001299837	0	-	23412319	23419594	0	1	7275	23412317	cluster_1	0.319089
chr4	501809	539792	NM_079884	0	+	501809	539792	0	1	37983	501804	cluster_1	0.0669087
chr4	501809	538373	NM_001272130	0	+	501809	538373	0	1	36564	501804	cluster_1	0.0669087
chr4	501809	540874	NM_001258496	0	+	501809	540874	0	1	39065	501804	cluster_1	0.0669087
chr3R	10001553	10042895	NM_176443	0	-	10001553	10042895	0	1	41342	10001552	cluster_1	0.331546
chr3R	10001553	10042895	NM_001260086	0	-	10001553	10042895	0	1	41342	10001552	cluster_1	0.331546
chr3R	10001553	10042895	NM_176447	0	-	10001553	10042895	0	1	41342	10001552	cluster_1	0.331546
chr3R	10001553	10042895	NM_176444	0	-	10001553	10042895	0	1	41342	10001552	cluster_1	0.331546
chr3R	10001553	10042895	NM_001316573	0	-	10001553	10042895	0	1	41342	10001552	cluster_1	0.331546
chr3R	10001553	10042895	NM_001316574	0	-	10001553	10042895	0	1	41342	10001552	cluster_1	0.331546
chr3R	10001553	10042895	NM_001260085	0	-	10001553	10042895	0	1	41342	10001552	cluster_1	0.331546
chr3R	10001553	10042895	NM_001260087	0	-	10001553	10042895	0	1	41342	10001552	cluster_1	0.331546
chr3R	10018242	10042821	NM_176450	0	-	10018242	10042821	0	1	24579	10018241	cluster_1	0.281273
chrX	6330841	6332750	NM_001144692	0	+	6330841	6332750	0	1	1909	6330835	cluster_1	0.376443
chrX	6330841	6333028	NM_001298013	0	+	6330841	6333028	0	1	2187	6330835	cluster_1	0.376443
chrX	6330841	6332750	NM_001272340	0	+	6330841	6332750	0	1	1909	6330835	cluster_1	0.376443
chr3L	7979045	8054147	NM_001274626	0	+	7979045	8054147	0	1	75102	7979038	cluster_1	0.287018
chr3L	7979045	8050333	NM_168250	0	+	7979045	8050333	0	1	71288	7979038	cluster_1	0.287018
chr3L	7979045	8050333	NM_168252	0	+	7979045	8050333	0	1	71288	7979038	cluster_1	0.287018
chr3L	7979045	8050333	NM_001370048	0	+	7979045	8050333	0	1	71288	7979038	cluster_1	0.287018
chr3L	7979045	8050333	NM_079243	0	+	7979045	8050333	0	1	71288	7979038	cluster_1	0.287018
chr3L	7979045	8050333	NM_168248	0	+	7979045	8050333	0	1	71288	7979038	cluster_1	0.287018
chr3L	7979045	8050333	NM_168249	0	+	7979045	8050333	0	1	71288	7979038	cluster_1	0.287018
chr3L	7979045	8052669	NM_168251	0	+	7979045	8052669	0	1	73624	7979038	cluster_1	0.287018
chr2R	23412319	23419684	NM_137949	0	-	23412319	23419684	0	1	7365	23412317	cluster_1	0.225296
chr2R	23412319	23419684	NM_166604	0	-	23412319	23419684	0	1	7365	23412317	cluster_1	0.225296
chr2R	21179118	21182608	NM_079077	0	+	21179118	21182608	0	1	3490	21179116	cluster_1	0.182015
chr3L	18086673	18087320	NM_001104166	0	-	18086673	18087320	0	1	647	18086672	cluster_1	0.108758
chr2R	21179117	21182608	NM_166431	0	+	21179117	21182608	0	1	3491	21179115	cluster_1	0.18254
chr3L	959659	984436	NM_079154	0	+	959659	984436	0	1	24777	959650	cluster_1	0.245197
chr3L	959659	985622	NM_001103999	0	+	959659	985622	0	1	25963	959650	cluster_1	0.245197
chr3L	959659	991298	NM_001274301	0	+	959659	991298	0	1	31639	959650	cluster_1	0.245197
chr3L	959659	993687	NM_138229	0	+	959659	993687	0	1	34028	959650	cluster_1	0.245197
chr3L	959659	991298	NM_001104000	0	+	959659	991298	0	1	31639	959650	cluster_1	0.245197
chr3L	959659	993788	NM_001299966	0	+	959659	993788	0	1	34129	959650	cluster_1	0.245197
chr3L	959659	993788	NM_001299967	0	+	959659	993788	0	1	34129	959650	cluster_1	0.245197
chr3L	959659	985622	NM_001274308	0	+	959659	985622	0	1	25963	959650	cluster_1	0.245197
chr3L	959659	991298	NM_001274302	0	+	959659	991298	0	1	31639	959650	cluster_1	0.245197
chr3L	959659	993788	NM_001316474	0	+	959659	993788	0	1	34129	959650	cluster_1	0.245197
chr3L	959659	985622	NM_001103997	0	+	959659	985622	0	1	25963	959650	cluster_1	0.245197
chr3L	959659	984436	NM_167845	0	+	959659	984436	0	1	24777	959650	cluster_1	0.245197
chr3L	959659	984436	NM_001274307	0	+	959659	984436	0	1	24777	959650	cluster_1	0.245197
chr3L	959659	984436	NM_001103998	0	+	959659	984436	0	1	24777	959650	cluster_1	0.245197
chr3L	959659	991298	NM_001274309	0	+	959659	991298	0	1	31639	959650	cluster_1	0.245197
chr3L	4594515	4626132	NM_001014564	0	-	4594515	4626132	0	1	31617	4594511	cluster_1	-0.0569266
chr3L	4594515	4626132	NM_001014562	0	-	4594515	4626132	0	1	31617	4594511	cluster_1	-0.0569266
chr3L	4594515	4626132	NM_080195	0	-	4594515	4626132	0	1	31617	4594511	cluster_1	-0.0569266
chr3L	4594515	4626132	NM_001014563	0	-	4594515	4626132	0	1	31617	4594511	cluster_1	-0.0569266
chr3L	4592894	4626132	NM_001300008	0	-	4592894	4626132	0	1	33238	4592890	cluster_1	-0.0569266
chr3L	4592894	4626132	NM_001259700	0	-	4592894	4626132	0	1	33238	4592890	cluster_1	-0.0569266
chr3L	4592446	4626132	NM_001259699	0	-	4592446	4626132	0	1	33686	4592442	cluster_1	-0.0569266
chr2L	10772037	10801109	NM_164944	0	-	10772037	10801109	0	1	29072	10772036	cluster_1	0.294848
chr2L	10772037	10801109	NM_001144343	0	-	10772037	10801109	0	1	29072	10772036	cluster_1	0.294848
chr2L	10772037	10801109	NM_001144342	0	-	10772037	10801109	0	1	29072	10772036	cluster_1	0.294848
chr2L	5805394	5809063	NM_001298709	0	+	5805394	5809063	0	1	3669	5805389	cluster_1	0.364158
chr2L	5805394	5808927	NM_135117	0	+	5805394	5808927	0	1	3533	5805389	cluster_1	0.364158
chr2L	5805394	5808927	NM_001298708	0	+	5805394	5808927	0	1	3533	5805389	cluster_1	0.364158
chr3R	7761031	7763947	NM_169193	0	+	7761031	7763947	0	1	2916	7761024	cluster_1	-0.0581822
chr3R	7761031	7763426	NM_169192	0	+	7761031	7763426	0	1	2395	7761024	cluster_1	-0.0581822
chr2R	19141631	19162598	NM_001014536	0	+	19141631	19162598	0	1	20967	19141630	cluster_1	0.422542
chr2R	19141631	19162097	NM_001014537	0	+	19141631	19162097	0	1	20466	19141630	cluster_1	0.422542
chr2R	19141631	19162598	NM_166329	0	+	19141631	19162598	0	1	20967	19141630	cluster_1	0.422542
chr2R	19141631	19162598	NM_166330	0	+	19141631	19162598	0	1	20967	19141630	cluster_1	0.422542
chr2R	19141631	19163697	NM_001299673	0	+	19141631	19163697	0	1	22066	19141630	cluster_1	0.422542
chr3R	12981045	12985488	NM_079610	0	+	12981045	12985488	0	1	4443	12981044	cluster_1	0.0319149
chr3R	15080452	15095631	NM_001104326	0	-	15080452	15095631	0	1	15179	15080451	cluster_1	0.0230686
chr3R	15079319	15095631	NM_001300404	0	-	15079319	15095631	0	1	16312	15079318	cluster_1	0.0230686
chr2L	4333912	4345411	NM_164580	0	+	4333912	4345411	0	1	11499	4333908	cluster_1	0.414847
chr2L	4333912	4345411	NM_078747	0	+	4333912	4345411	0	1	11499	4333908	cluster_1	0.414847
chr2L	4333912	4345776	NM_001103609	0	+	4333912	4345776	0	1	11864	4333908	cluster_1	0.414847
chr2L	7873494	7879552	NM_135316	0	-	7873494	7879552	0	1	6058	7873487	cluster_1	0.270237
chr2R	6610486	6621792	NM_136371	0	+	6610486	6621792	0	1	11306	6610480	cluster_1	0.223533
chr2R	6610486	6619382	NM_001103729	0	+	6610486	6619382	0	1	8896	6610480	cluster_1	0.223533
chr3R	31311156	31371748	NM_001382072	0	+	31311156	31371748	0	1	60592	31311153	cluster_1	0.425514
chr3R	31311156	31371748	NM_001382071	0	+	31311156	31371748	0	1	60592	31311153	cluster_1	0.425514
chr3R	31311156	31371748	NM_001382073	0	+	31311156	31371748	0	1	60592	31311153	cluster_1	0.425514
chr3R	31311156	31371748	NM_001382074	0	+	31311156	31371748	0	1	60592	31311153	cluster_1	0.425514
chr2L	19158539	19179758	NM_206004	0	+	19158539	19179758	0	1	21219	19158538	cluster_1	0.153262
chr2L	19158539	19172567	NM_134302	0	+	19158539	19172567	0	1	14028	19158538	cluster_1	0.153262
chr3L	22293983	22407863	NM_001104191	0	-	22293983	22407863	0	1	113880	22293981	cluster_1	0.227962
chr3L	22293043	22407863	NM_079491	0	-	22293043	22407863	0	1	114820	22293041	cluster_1	0.227962
chr3L	22293983	22407863	NM_001275282	0	-	22293983	22407863	0	1	113880	22293981	cluster_1	0.227962
chr3R	10144667	10159134	NM_143815	0	+	10144667	10159134	0	1	14467	10144666	cluster_1	0.139414
chr3R	16128725	16145284	NM_057361	0	+	16128725	16145284	0	1	16559	16128724	cluster_1	-0.0609997
chr2L	8346619	8350197	NM_135370	0	+	8346619	8350197	0	1	3578	8346611	cluster_1	0.074329
chr2L	8346619	8351112	NM_001298817	0	+	8346619	8351112	0	1	4493	8346611	cluster_1	0.074329
chr2L	18012379	18070246	NM_001299095	0	+	18012379	18070246	0	1	57867	18012378	cluster_1	0.00167648
chr2L	18012379	18070246	NM_136017	0	+	18012379	18070246	0	1	57867	18012378	cluster_1	0.00167648
chr3R	29200453	29201770	NM_143789	0	+	29200453	29201770	0	1	1317	29200451	cluster_1	0.139447
chrX	18487449	18489620	NM_133070	0	-	18487449	18489620	0	1	2171	18487448	cluster_1	0.312901
chr3L	21690611	21706365	NM_001275259	0	-	21690611	21706365	0	1	15754	21690609	cluster_1	0.347768
chr3L	21691928	21706365	NM_168935	0	-	21691928	21706365	0	1	14437	21691926	cluster_1	0.347768
chr3L	21692802	21706365	NM_206422	0	-	21692802	21706365	0	1	13563	21692800	cluster_1	0.347768
chr2R	21872029	21946259	NM_001103932	0	+	21872029	21946259	0	1	74230	21872027	cluster_1	0.0334082
chr2R	21872029	21946259	NM_001382077	0	+	21872029	21946259	0	1	74230	21872027	cluster_1	0.0334082
chrX	7969702	7986601	NM_167143	0	+	7969702	7986601	0	1	16899	7969695	cluster_1	0.0755368
chrX	7969702	7986085	NM_001169226	0	+	7969702	7986085	0	1	16383	7969695	cluster_1	0.0755368
chrX	7969702	7986601	NM_167142	0	+	7969702	7986601	0	1	16899	7969695	cluster_1	0.0755368
chrX	6303974	6306745	NM_132085	0	+	6303974	6306745	0	1	2771	6303968	cluster_1	0.283283
chr2R	15735495	15762044	NM_001299537	0	+	15735495	15762044	0	1	26549	15735494	cluster_1	0.33016
chr2R	6502005	6619382	NM_001103730	0	+	6502005	6619382	0	1	117377	6501999	cluster_1	-0.0177317
chr2L	5768252	5800253	NM_135114	0	-	5768252	5800253	0	1	32001	5768247	cluster_1	-0.0423537
chr2L	5767001	5800173	NM_001169420	0	-	5767001	5800173	0	1	33172	5766996	cluster_1	-0.0487553
chr2L	5768252	5800173	NM_164660	0	-	5768252	5800173	0	1	31921	5768247	cluster_1	-0.0487553
chr3R	21570247	21619036	NM_079712	0	-	21570247	21619036	0	1	48789	21570245	cluster_2	0.0225677
chr3L	20514598	20517304	NM_168865	0	-	20514598	20517304	0	1	2706	20514596	cluster_2	0.210195
chr3L	20514597	20517304	NM_001275188	0	-	20514597	20517304	0	1	2707	20514595	cluster_2	0.210195
chr3L	20514597	20517304	NM_168864	0	-	20514597	20517304	0	1	2707	20514595	cluster_2	0.210195
chrX	4106834	4110981	NM_080326	0	+	4106834	4110981	0	1	4147	4106830	cluster_2	0.174047
chrX	11704309	11705300	NM_001298206	0	-	11704309	11705300	0	1	991	11704308	cluster_2	0.185821
chrX	11921646	11922760	NM_001169256	0	-	11921646	11922760	0	1	1114	11921645	cluster_2	0.242399
chr3R	9042507	9049247	NM_057582	0	-	9042507	9049247	0	1	6740	9042498	cluster_2	0.183789
chrX	1622731	1645162	NM_001201597	0	+	1622731	1645162	0	1	22431	1622730	cluster_2	0.288443
chr3L	17953357	18061453	NM_001259892	0	-	17953357	18061453	0	1	108096	17953356	cluster_2	0.127758
chrX	1613656	1649378	NM_166895	0	+	1613656	1649378	0	1	35722	1613655	cluster_2	0.284143
chr2R	22137432	22172834	NM_079902	0	+	22137432	22172834	0	1	35402	22137430	cluster_2	0.167337
chrX	4108948	4110981	NM_001258587	0	+	4108948	4110981	0	1	2033	4108944	cluster_2	0.310673
chr3R	9042507	9048651	NM_001275469	0	-	9042507	9048651	0	1	6144	9042498	cluster_2	0.158453
chr2R	12386665	12390057	NM_001299417	0	+	12386665	12390057	0	1	3392	12386664	cluster_2	0.155117
chr2L	21614765	21624080	NM_001299196	0	-	21614765	21624080	0	1	9315	21614763	cluster_2	0.266653
chr3R	17393271	17394640	NM_001260223	0	-	17393271	17394640	0	1	1369	17393270	cluster_2	0.200346
chr3R	17393271	17394640	NM_169756	0	-	17393271	17394640	0	1	1369	17393270	cluster_2	0.200346
chr3L	20514598	20519393	NM_140982	0	-	20514598	20519393	0	1	4795	20514596	cluster_2	0.257266
chr3L	20514597	20519393	NM_206403	0	-	20514597	20519393	0	1	4796	20514595	cluster_2	0.257266
chr3R	8009399	8011018	NM_141501	0	+	8009399	8011018	0	1	1619	8009391	cluster_2	0.209317
chr3L	20780349	20786197	NM_140997	0	-	20780349	20786197	0	1	5848	20780347	cluster_2	0.139197
chr3R	17393277	17394309	NM_079661	0	-	17393277	17394309	0	1	1032	17393276	cluster_2	0.227015
chr3R	17393271	17394309	NM_169757	0	-	17393271	17394309	0	1	1038	17393270	cluster_2	0.227015
chr2R	11642267	11651616	NM_001103803	0	-	11642267	11651616	0	1	9349	11642266	cluster_2	0.176434
chr2R	11642267	11651616	NM_001273972	0	-	11642267	11651616	0	1	9349	11642266	cluster_2	0.176434
chr2R	11641476	11651616	NM_001273973	0	-	11641476	11651616	0	1	10140	11641475	cluster_2	0.176434
chr2R	11642267	11651616	NM_001273971	0	-	11642267	11651616	0	1	9349	11642266	cluster_2	0.176434
chr3L	11487549	11499055	NM_140213	0	+	11487549	11499055	0	1	11506	11487548	cluster_2	0.0757388
chr3R	5393921	5397188	NM_141277	0	+	5393921	5397188	0	1	3267	5393916	cluster_2	0.16478
chr3R	5393921	5399510	NM_001275351	0	+	5393921	5399510	0	1	5589	5393916	cluster_2	0.16478
chr3R	5393921	5397614	NM_001260002	0	+	5393921	5397614	0	1	3693	5393916	cluster_2	0.16478
chr3L	9371510	9372497	NM_079270	0	-	9371510	9372497	0	1	987	9371501	cluster_2	0.182282
chr4	32811	43778	NM_079877	0	-	32811	43778	0	1	10967	32808	cluster_2	0.298394
chr4	32477	43778	NM_001258471	0	-	32477	43778	0	1	11301	32474	cluster_2	0.298394
chr3R	22333087	22334150	NM_142764	0	-	22333087	22334150	0	1	1063	22333085	cluster_2	0.139504
chr2L	1198464	1199266	NM_134743	0	-	1198464	1199266	0	1	802	1198463	cluster_2	0.329803
chrX	1612340	1655625	NM_166893	0	+	1612340	1655625	0	1	43285	1612339	cluster_2	0.312904
chrX	1612340	1664869	NM_166894	0	+	1612340	1664869	0	1	52529	1612339	cluster_2	0.312904
chrX	1612340	1664869	NM_001201596	0	+	1612340	1664869	0	1	52529	1612339	cluster_2	0.312904
chrX	1612340	1649378	NM_001272205	0	+	1612340	1649378	0	1	37038	1612339	cluster_2	0.312904
chrX	1612340	1653062	NM_166896	0	+	1612340	1653062	0	1	40722	1612339	cluster_2	0.312904
chrX	1612340	1645162	NM_080020	0	+	1612340	1645162	0	1	32822	1612339	cluster_2	0.312904
chrX	1612340	1655625	NM_001382013	0	+	1612340	1655625	0	1	43285	1612339	cluster_2	0.312904
chrX	1612340	1645162	NM_166898	0	+	1612340	1645162	0	1	32822	1612339	cluster_2	0.312904
chr3R	9042507	9050555	NM_057581	0	-	9042507	9050555	0	1	8048	9042498	cluster_2	0.245134
chr2L	7994837	7998151	NM_135325	0	-	7994837	7998151	0	1	3314	7994830	cluster_2	0.161739
chrX	1612307	1649378	NM_001169167	0	+	1612307	1649378	0	1	37071	1612306	cluster_2	0.306462
chr2L	7994837	7997704	NM_001259005	0	-	7994837	7997704	0	1	2867	7994830	cluster_2	0.151073
chr2L	7994387	7997704	NM_001298804	0	-	7994387	7997704	0	1	3317	7994380	cluster_2	0.151073
chrX	14687611	14749010	NM_001272617	0	-	14687611	14749010	0	1	61399	14687610	cluster_2	0.2229
chrX	14687611	14749010	NM_001169282	0	-	14687611	14749010	0	1	61399	14687610	cluster_2	0.2229
chr3R	18671678	18672094	NM_169830	0	+	18671678	18672094	0	1	416	18671677	cluster_2	0.302651
chrX	11921646	11924662	NM_132542	0	-	11921646	11924662	0	1	3016	11921645	cluster_2	0.358287
chrX	11920003	11924662	NM_001272546	0	-	11920003	11924662	0	1	4659	11920002	cluster_2	0.358287
chr3L	4594515	4626196	NM_001014561	0	-	4594515	4626196	0	1	31681	4594511	cluster_2	0.108008
chrX	2264990	2270761	NM_130638	0	-	2264990	2270761	0	1	5771	2264988	cluster_2	0.230824
chrX	2264990	2270761	NM_166935	0	-	2264990	2270761	0	1	5771	2264988	cluster_2	0.230824
chrX	2264656	2270761	NM_001297890	0	-	2264656	2270761	0	1	6105	2264654	cluster_2	0.230824
chr3L	20353448	20356632	NM_001275177	0	+	20353448	20356632	0	1	3184	20353446	cluster_2	0.392611
chr3L	12267527	12269803	NM_168495	0	+	12267527	12269803	0	1	2276	12267526	cluster_2	0.240853
chr3R	29244960	29250451	NM_144361	0	-	29244960	29250451	0	1	5491	29244958	cluster_2	0.356679
chr3R	29244960	29250451	NM_001276136	0	-	29244960	29250451	0	1	5491	29244958	cluster_2	0.356679
chr3R	29244960	29250451	NM_170405	0	-	29244960	29250451	0	1	5491	29244958	cluster_2	0.356679
chrX	2264990	2269717	NM_001297891	0	-	2264990	2269717	0	1	4727	2264988	cluster_2	0.416938
chr3L	9134766	9135742	NM_001014579	0	+	9134766	9135742	0	1	976	9134757	cluster_2	0.176354
chr2R	23979098	23985177	NM_057546	0	+	23979098	23985177	0	1	6079	23979096	cluster_2	0.316409
chr3L	9134559	9135742	NM_001014580	0	+	9134559	9135742	0	1	1183	9134550	cluster_2	0.187449
chr3L	9134559	9135916	NM_079266	0	+	9134559	9135916	0	1	1357	9134550	cluster_2	0.187449
chr2R	23979894	23985177	NM_134290	0	+	23979894	23985177	0	1	5283	23979892	cluster_2	0.412203
chr2R	23978800	23985177	NM_001299872	0	+	23978800	23985177	0	1	6377	23978798	cluster_2	0.22415
chr2L	13013275	13019434	NM_135753	0	-	13013275	13019434	0	1	6159	13013274	cluster_2	0.417916
chr3R	11679742	11680976	NM_079597	0	+	11679742	11680976	0	1	1234	11679741	cluster_2	0.214039
chr2R	24987782	24990489	NM_001299945	0	+	24987782	24990489	0	1	2707	24987780	cluster_2	0.425537
chrX	17929040	17967225	NM_001272737	0	-	17929040	17967225	0	1	38185	17929039	cluster_2	0.42053
chr3R	4956998	4961351	NM_001259990	0	-	4956998	4961351	0	1	4353	4956994	cluster_2	0.416951
chr3R	4956998	4961351	NM_001275341	0	-	4956998	4961351	0	1	4353	4956994	cluster_2	0.416951
chr3R	4956998	4961351	NM_141251	0	-	4956998	4961351	0	1	4353	4956994	cluster_2	0.416951
chr3R	4956998	4961351	NM_001259991	0	-	4956998	4961351	0	1	4353	4956994	cluster_2	0.416951
chrX	10205291	10210183	NM_001272466	0	-	10205291	10210183	0	1	4892	10205290	cluster_2	0.116949
chr3R	5759269	5781076	NM_001170043	0	-	5759269	5781076	0	1	21807	5759264	cluster_2	0.40867
chr3R	5758679	5781076	NM_001260006	0	-	5758679	5781076	0	1	22397	5758674	cluster_2	0.40867
chr3R	5759269	5781076	NM_169099	0	-	5759269	5781076	0	1	21807	5759264	cluster_2	0.40867
chr3R	5760968	5781076	NM_001170049	0	-	5760968	5781076	0	1	20108	5760963	cluster_2	0.40867
chr3R	5761151	5781076	NM_001170048	0	-	5761151	5781076	0	1	19925	5761146	cluster_2	0.40867
chr3R	5759269	5781076	NM_001170046	0	-	5759269	5781076	0	1	21807	5759264	cluster_2	0.40867
chr3L	20353919	20356632	NM_140954	0	+	20353919	20356632	0	1	2713	20353917	cluster_2	0.322954
chr3L	20353919	20356632	NM_206402	0	+	20353919	20356632	0	1	2713	20353917	cluster_2	0.322954
chr3R	13767548	13770732	NM_142057	0	+	13767548	13770732	0	1	3184	13767547	cluster_2	0.258784
chr3R	23201643	23204034	NM_170060	0	-	23201643	23204034	0	1	2391	23201641	cluster_2	0.372264
chr3L	17953357	18026032	NM_001316451	0	-	17953357	18026032	0	1	72675	17953356	cluster_2	0.407467
chr3R	9066342	9237025	NM_001275474	0	-	9066342	9237025	0	1	170683	9066333	cluster_2	0.258911
chr3R	9069756	9237025	NM_079561	0	-	9069756	9237025	0	1	167269	9069747	cluster_2	0.258911
chr2R	17775122	17781930	NM_001274133	0	-	17775122	17781930	0	1	6808	17775121	cluster_2	0.365762
chr2R	17775122	17781930	NM_001038865	0	-	17775122	17781930	0	1	6808	17775121	cluster_2	0.365762
chr2R	17773963	17781930	NM_001038866	0	-	17773963	17781930	0	1	7967	17773962	cluster_2	0.365762
chr2R	12163674	12164896	NM_001299403	0	+	12163674	12164896	0	1	1222	12163673	cluster_2	0.341311
chr2R	12163674	12164436	NM_001103811	0	+	12163674	12164436	0	1	762	12163673	cluster_2	0.341311
chr3R	8028452	8029546	NM_080169	0	-	8028452	8029546	0	1	1094	8028444	cluster_2	0.40746
chrX	9879869	9880535	NM_132358	0	+	9879869	9880535	0	1	666	9879860	cluster_2	0.427184
chr3R	7759785	7763426	NM_141477	0	+	7759785	7763426	0	1	3641	7759778	cluster_2	0.341813
chrX	10205291	10209880	NM_001272467	0	-	10205291	10209880	0	1	4589	10205290	cluster_2	0.267012
chr3R	12980791	12984577	NM_001275586	0	+	12980791	12984577	0	1	3786	12980790	cluster_2	0.197331
chr3R	16085504	16087222	NM_142265	0	+	16085504	16087222	0	1	1718	16085503	cluster_2	0.363979
chr3R	9069756	9237682	NM_169259	0	-	9069756	9237682	0	1	167926	9069747	cluster_2	0.233961
chr3R	9069756	9237682	NM_169258	0	-	9069756	9237682	0	1	167926	9069747	cluster_2	0.233961
chr3R	23820591	23859167	NM_001260340	0	+	23820591	23859167	0	1	38576	23820589	cluster_2	0.219845
chr3R	23820591	23859167	NM_001104419	0	+	23820591	23859167	0	1	38576	23820589	cluster_2	0.219845
chr3R	23820591	23859167	NM_001316615	0	+	23820591	23859167	0	1	38576	23820589	cluster_2	0.219845
chr3L	7093203	7093841	NM_139820	0	+	7093203	7093841	0	1	638	7093196	cluster_2	0.257516
chrX	517235	523226	NM_080294	0	-	517235	523226	0	1	5991	517230	cluster_2	0.211287
chrX	517235	523226	NM_001144670	0	-	517235	523226	0	1	5991	517230	cluster_2	0.211287
chrX	509234	523226	NM_001258518	0	-	509234	523226	0	1	13992	509229	cluster_2	0.211287
chr3R	29722537	29723013	NM_001104503	0	+	29722537	29723013	0	1	476	29722535	cluster_2	0.298869
chr2L	13013387	13019147	NM_001169496	0	-	13013387	13019147	0	1	5760	13013386	cluster_2	0.442708
chr3R	6109641	6111034	NM_169125	0	-	6109641	6111034	0	1	1393	6109635	cluster_2	0.388359
chr3R	11633277	11646973	NM_141840	0	-	11633277	11646973	0	1	13696	11633276	cluster_2	0.415467
chr2L	5767591	5773598	NM_001273177	0	-	5767591	5773598	0	1	6007	5767586	cluster_2	0.454232
chr3R	11633277	11646976	NM_169418	0	-	11633277	11646976	0	1	13699	11633276	cluster_2	0.415639
chr3R	25872899	25881427	NM_001276048	0	-	25872899	25881427	0	1	8528	25872897	cluster_2	0.369524
chr3R	25873533	25881427	NM_001276047	0	-	25873533	25881427	0	1	7894	25873531	cluster_2	0.369524
chr3R	25873533	25881427	NM_079776	0	-	25873533	25881427	0	1	7894	25873531	cluster_2	0.369524
chr2R	11641476	11646229	NM_001103801	0	-	11641476	11646229	0	1	4753	11641475	cluster_2	0.445678
chr3L	17953357	18059598	NM_168755	0	-	17953357	18059598	0	1	106241	17953356	cluster_2	0.431141
chr2R	11642267	11645913	NM_136845	0	-	11642267	11645913	0	1	3646	11642266	cluster_2	0.458213
chr4	870929	904821	NM_166793	0	-	870929	904821	0	1	33892	870921	cluster_2	0.453972
chr4	870929	904821	NM_001272146	0	-	870929	904821	0	1	33892	870921	cluster_2	0.453972
chr4	870929	904821	NM_143692	0	-	870929	904821	0	1	33892	870921	cluster_2	0.453972
chr2L	6100376	6123899	NM_001273193	0	+	6100376	6123899	0	1	23523	6100370	cluster_2	0.227694
chr2L	6100376	6123899	NM_164682	0	+	6100376	6123899	0	1	23523	6100370	cluster_2	0.227694
chr4	867823	904026	NM_001258497	0	-	867823	904026	0	1	36203	867815	cluster_2	0.45334
chr2L	117078	121754	NM_164364	0	-	117078	121754	0	1	4676	117077	cluster_2	0.503164
chr2L	117078	121754	NM_164363	0	-	117078	121754	0	1	4676	117077	cluster_2	0.503164
chrX	1610511	1649378	NM_166897	0	+	1610511	1649378	0	1	38867	1610510	cluster_2	0.474276
chr3R	16083877	16087222	NM_001300423	0	+	16083877	16087222	0	1	3345	16083876	cluster_2	0.453472
chr3L	4485158	4490963	NM_139654	0	-	4485158	4490963	0	1	5805	4485154	cluster_2	0.354568
chr2L	182819	201588	NM_001272874	0	+	182819	201588	0	1	18769	182818	cluster_2	0.3604
chr2L	182819	203250	NM_001272876	0	+	182819	203250	0	1	20431	182818	cluster_2	0.3604
chr2L	182819	203250	NM_164375	0	+	182819	203250	0	1	20431	182818	cluster_2	0.3604
chr2R	11619849	11640941	NM_001259338	0	-	11619849	11640941	0	1	21092	11619848	cluster_2	0.379289
chr2R	11619849	11640941	NM_001382201	0	-	11619849	11640941	0	1	21092	11619848	cluster_2	0.379289
chr3L	8372404	8391171	NM_001274648	0	+	8372404	8391171	0	1	18767	8372396	cluster_2	0.191928
chr3L	8372404	8380150	NM_168270	0	+	8372404	8380150	0	1	7746	8372396	cluster_2	0.191928
chr3L	8372404	8391171	NM_080110	0	+	8372404	8391171	0	1	18767	8372396	cluster_2	0.191928
chr2L	7021681	7022470	NM_057325	0	+	7021681	7022470	0	1	789	7021674	cluster_2	0.49243
chr2L	7410908	7412229	NM_135272	0	+	7410908	7412229	0	1	1321	7410901	cluster_2	0.465271
chr2L	2156483	2161527	NM_164457	0	-	2156483	2161527	0	1	5044	2156481	cluster_2	0.0950706
chr2L	2156791	2161527	NM_001272980	0	-	2156791	2161527	0	1	4736	2156789	cluster_2	0.0950706
chrX	1941939	2005462	NM_001272231	0	+	1941939	2005462	0	1	63523	1941938	cluster_2	0.160243
chrX	1941939	2007956	NM_001272234	0	+	1941939	2007956	0	1	66017	1941938	cluster_2	0.160243
chrX	1941939	2005462	NM_001272233	0	+	1941939	2005462	0	1	63523	1941938	cluster_2	0.160243
chrX	1941939	2005462	NM_001272232	0	+	1941939	2005462	0	1	63523	1941938	cluster_2	0.160243
chrX	1941939	2005462	NM_001272227	0	+	1941939	2005462	0	1	63523	1941938	cluster_2	0.160243
chrX	1941939	2005462	NM_001272230	0	+	1941939	2005462	0	1	63523	1941938	cluster_2	0.160243
chrX	1941939	2005462	NM_001038734	0	+	1941939	2005462	0	1	63523	1941938	cluster_2	0.160243
chr3R	28669232	28670452	NM_206578	0	+	28669232	28670452	0	1	1220	28669230	cluster_2	0.446025
chrX	9250419	9255802	NM_167187	0	+	9250419	9255802	0	1	5383	9250410	cluster_2	0.297934
chrX	9250419	9255953	NM_001298118	0	+	9250419	9255953	0	1	5534	9250410	cluster_2	0.297934
chrX	9250419	9255802	NM_132321	0	+	9250419	9255802	0	1	5383	9250410	cluster_2	0.297934
chrX	9250419	9255031	NM_176721	0	+	9250419	9255031	0	1	4612	9250410	cluster_2	0.297934
chrX	9250419	9255802	NM_001298117	0	+	9250419	9255802	0	1	5383	9250410	cluster_2	0.297934
chr2L	20066390	20073719	NM_136176	0	+	20066390	20073719	0	1	7329	20066388	cluster_2	0.196089
chr2L	20066390	20073719	NM_001273687	0	+	20066390	20073719	0	1	7329	20066388	cluster_2	0.196089
chr4	870929	893565	NM_166794	0	-	870929	893565	0	1	22636	870921	cluster_2	0.444349
chr4	870929	893565	NM_001258498	0	-	870929	893565	0	1	22636	870921	cluster_2	0.444349
chr2R	16171111	16178307	NM_137249	0	-	16171111	16178307	0	1	7196	16171110	cluster_2	0.172584
chr3R	4719457	4731878	NM_001275331	0	-	4719457	4731878	0	1	12421	4719453	cluster_2	0.240924
chr3R	4719797	4731878	NM_079503	0	-	4719797	4731878	0	1	12081	4719793	cluster_2	0.240924
chr3R	4719797	4731878	NM_001259985	0	-	4719797	4731878	0	1	12081	4719793	cluster_2	0.240924
chrX	396059	397497	NM_057455	0	+	396059	397497	0	1	1438	396056	cluster_2	0.256778
chr3L	13428838	13435229	NM_140388	0	-	13428838	13435229	0	1	6391	13428837	cluster_2	0.272593
chrX	6293105	6294343	NM_001031870	0	-	6293105	6294343	0	1	1238	6293099	cluster_2	0.393112
chr3R	8735878	8747675	NM_206462	0	-	8735878	8747675	0	1	11797	8735870	cluster_2	0.122718
chr3R	8735878	8747675	NM_141570	0	-	8735878	8747675	0	1	11797	8735870	cluster_2	0.122718
chr3L	12197790	12199030	NM_140301	0	+	12197790	12199030	0	1	1240	12197789	cluster_2	0.401978
chr2L	17649865	17752346	NM_001032106	0	-	17649865	17752346	0	1	102481	17649864	cluster_2	0.474222
chr2L	17647052	17752346	NM_001032107	0	-	17647052	17752346	0	1	105294	17647051	cluster_2	0.474222
chr2L	17647052	17752346	NM_001032109	0	-	17647052	17752346	0	1	105294	17647051	cluster_2	0.474222
chr2L	17649865	17752346	NM_165225	0	-	17649865	17752346	0	1	102481	17649864	cluster_2	0.474222
chr2L	17649865	17752346	NM_165224	0	-	17649865	17752346	0	1	102481	17649864	cluster_2	0.474222
chr2L	17649865	17752346	NM_001032108	0	-	17649865	17752346	0	1	102481	17649864	cluster_2	0.474222
chr2L	17649865	17752346	NM_165230	0	-	17649865	17752346	0	1	102481	17649864	cluster_2	0.474222
chr2L	17649865	17752346	NM_165228	0	-	17649865	17752346	0	1	102481	17649864	cluster_2	0.474222
chr2L	17649865	17752346	NM_165229	0	-	17649865	17752346	0	1	102481	17649864	cluster_2	0.474222
chr2L	17649865	17752346	NM_165226	0	-	17649865	17752346	0	1	102481	17649864	cluster_2	0.474222
chr2L	17647052	17752346	NM_165231	0	-	17647052	17752346	0	1	105294	17647051	cluster_2	0.474222
chr2L	6656458	6657879	NM_164699	0	-	6656458	6657879	0	1	1421	6656452	cluster_2	0.42749
chr2R	11642267	11648514	NM_001103802	0	-	11642267	11648514	0	1	6247	11642266	cluster_2	0.262611
chr2R	19249760	19250917	NM_166339	0	+	19249760	19250917	0	1	1157	19249759	cluster_2	0.156015
chr2L	117078	120742	NM_134649	0	-	117078	120742	0	1	3664	117077	cluster_2	0.46358
chr3L	16809657	16829074	NM_001259877	0	-	16809657	16829074	0	1	19417	16809656	cluster_2	0.446156
chrX	3862965	3871939	NM_001297915	0	-	3862965	3871939	0	1	8974	3862962	cluster_2	0.397026
chr3L	1724389	1725647	NM_139395	0	+	1724389	1725647	0	1	1258	1724388	cluster_2	0.434039
chrX	9252208	9255802	NM_001298116	0	+	9252208	9255802	0	1	3594	9252199	cluster_2	0.392237
chr3L	9069648	9072731	NM_140028	0	-	9069648	9072731	0	1	3083	9069639	cluster_2	0.101133
chr3L	9067194	9072731	NM_001300061	0	-	9067194	9072731	0	1	5537	9067185	cluster_2	0.101133
chr3L	9069648	9072731	NM_001274684	0	-	9069648	9072731	0	1	3083	9069639	cluster_2	0.101133
chr3R	9329222	9330331	NM_141623	0	-	9329222	9330331	0	1	1109	9329213	cluster_2	0.509489
chr2L	116969	120631	NM_001038772	0	-	116969	120631	0	1	3662	116968	cluster_2	0.470566
chr2L	117078	120631	NM_001038774	0	-	117078	120631	0	1	3553	117077	cluster_2	0.470566
chr2L	117078	120631	NM_001272869	0	-	117078	120631	0	1	3553	117077	cluster_2	0.470566
chr2L	117078	120631	NM_164365	0	-	117078	120631	0	1	3553	117077	cluster_2	0.470566
chr2L	117173	120631	NM_001038775	0	-	117173	120631	0	1	3458	117172	cluster_2	0.470566
chr2L	117078	120631	NM_001038773	0	-	117078	120631	0	1	3553	117077	cluster_2	0.470566
chr2L	20079269	20080196	NM_001201925	0	-	20079269	20080196	0	1	927	20079267	cluster_2	0.469428
chr2L	7401334	7404526	NM_001201780	0	+	7401334	7404526	0	1	3192	7401327	cluster_2	0.490693
chr2L	7403143	7404526	NM_001144334	0	+	7403143	7404526	0	1	1383	7403136	cluster_2	0.432273
chrX	1575131	1645162	NM_001201598	0	+	1575131	1645162	0	1	70031	1575130	cluster_2	0.372815
chr3L	3369555	3369942	NM_079177	0	+	3369555	3369942	0	1	387	3369552	cluster_2	0.448871
chr2R	21883311	21946259	NM_137775	0	+	21883311	21946259	0	1	62948	21883309	cluster_2	0.468162
chr2L	16509119	16520177	NM_001169518	0	-	16509119	16520177	0	1	11058	16509118	cluster_2	0.440189
chrX	1575148	1645162	NM_001258533	0	+	1575148	1645162	0	1	70014	1575147	cluster_2	0.37821
chr3R	24627065	24630075	NM_170155	0	-	24627065	24630075	0	1	3010	24627063	cluster_2	0.440056
chr2R	19249394	19250917	NM_001299680	0	+	19249394	19250917	0	1	1523	19249393	cluster_2	0.358008
chr3L	877290	882013	NM_138225	0	-	877290	882013	0	1	4723	877282	cluster_2	0.429469
chr2R	24331521	24334102	NM_001299907	0	-	24331521	24334102	0	1	2581	24331519	cluster_2	0.455607
chr2R	19155220	19162598	NM_001144237	0	+	19155220	19162598	0	1	7378	19155219	cluster_2	0.242196
chr2R	19155220	19162598	NM_166331	0	+	19155220	19162598	0	1	7378	19155219	cluster_2	0.242196
chr3L	8982423	8983212	NM_140018	0	+	8982423	8983212	0	1	789	8982415	cluster_2	0.473203
chrX	2038797	2042311	NM_001272239	0	-	2038797	2042311	0	1	3514	2038795	cluster_2	0.378635
chrX	17091853	17098488	NM_132963	0	+	17091853	17098488	0	1	6635	17091852	cluster_2	0.263884
chrX	16093058	16095922	NM_001272667	0	-	16093058	16095922	0	1	2864	16093057	cluster_2	0.484787
chrX	16093058	16095922	NM_001272666	0	-	16093058	16095922	0	1	2864	16093057	cluster_2	0.484787
chr3R	11633277	11650706	NM_169414	0	-	11633277	11650706	0	1	17429	11633276	cluster_2	0.177428
chr2L	15035393	15037841	NM_001299018	0	+	15035393	15037841	0	1	2448	15035392	cluster_2	0.298531
chr2R	19646482	19647645	NM_001274166	0	-	19646482	19647645	0	1	1163	19646481	cluster_2	0.413754
chr2R	19646482	19647645	NM_137592	0	-	19646482	19647645	0	1	1163	19646481	cluster_2	0.413754
chr3R	5841169	5846568	NM_169113	0	+	5841169	5846568	0	1	5399	5841164	cluster_2	0.487931
chrX	2038797	2041312	NM_057433	0	-	2038797	2041312	0	1	2515	2038795	cluster_2	0.254504
chr2L	7402855	7404727	NM_001298780	0	+	7402855	7404727	0	1	1872	7402848	cluster_2	0.435673
chr2L	6656458	6658152	NM_001298756	0	-	6656458	6658152	0	1	1694	6656452	cluster_2	0.472836
chr3R	21972378	22014539	NM_001275888	0	+	21972378	22014539	0	1	42161	21972376	cluster_2	0.498362
chr3R	21972378	22014539	NM_143745	0	+	21972378	22014539	0	1	42161	21972376	cluster_2	0.498362
chr3R	28912886	28922772	NM_176581	0	+	28912886	28922772	0	1	9886	28912884	cluster_2	0.476022
chr3R	28912886	28922772	NM_001260425	0	+	28912886	28922772	0	1	9886	28912884	cluster_2	0.476022
chr2L	7402903	7404526	NM_164748	0	+	7402903	7404526	0	1	1623	7402896	cluster_2	0.421807
chr2L	7402903	7404526	NM_135269	0	+	7402903	7404526	0	1	1623	7402896	cluster_2	0.421807
chr3L	14233468	14234609	NM_140441	0	+	14233468	14234609	0	1	1141	14233467	cluster_2	0.490905
chr3R	24985590	25022867	NM_143061	0	+	24985590	25022867	0	1	37277	24985588	cluster_2	0.175055
chr4	680269	687565	NM_001272140	0	+	680269	687565	0	1	7296	680263	cluster_2	0.468265
chr2R	24331521	24334307	NM_079119	0	-	24331521	24334307	0	1	2786	24331519	cluster_2	0.463392
chr3L	16846226	16847000	NM_168688	0	+	16846226	16847000	0	1	774	16846225	cluster_2	0.431777
chrX	516849	520285	NM_001014713	0	-	516849	520285	0	1	3436	516844	cluster_2	0.402239
chr3R	5841232	5846568	NM_169114	0	+	5841232	5846568	0	1	5336	5841227	cluster_2	0.488504
chr4	680592	689595	NM_143677	0	+	680592	689595	0	1	9003	680586	cluster_2	0.50151
chr3R	8735878	8745661	NM_169239	0	-	8735878	8745661	0	1	9783	8735870	cluster_2	0.410219
chr2L	1359836	1361821	NM_001298631	0	-	1359836	1361821	0	1	1985	1359835	cluster_2	0.369653
chr3L	8981794	8983212	NM_001202144	0	+	8981794	8983212	0	1	1418	8981786	cluster_2	0.433856
chr3L	16402795	16408163	NM_001275017	0	-	16402795	16408163	0	1	5368	16402794	cluster_2	0.501242
chr3L	16402795	16408163	NM_001275016	0	-	16402795	16408163	0	1	5368	16402794	cluster_2	0.501242
chr2L	15035471	15037841	NM_078846	0	+	15035471	15037841	0	1	2370	15035470	cluster_2	0.345534
chr3R	22402654	22405059	NM_142779	0	+	22402654	22405059	0	1	2405	22402652	cluster_2	0.45084
chr2L	8825644	8829670	NM_079996	0	+	8825644	8829670	0	1	4026	8825636	cluster_2	0.180625
chr2L	8825644	8829670	NM_001273340	0	+	8825644	8829670	0	1	4026	8825636	cluster_2	0.180625
chr3R	28903477	28922772	NM_001260424	0	+	28903477	28922772	0	1	19295	28903475	cluster_2	0.422104
chr3R	28903477	28922772	NM_001014681	0	+	28903477	28922772	0	1	19295	28903475	cluster_2	0.422104
chr3R	28903477	28922772	NM_001043298	0	+	28903477	28922772	0	1	19295	28903475	cluster_2	0.422104
chr3L	6714037	6719525	NM_057549	0	-	6714037	6719525	0	1	5488	6714031	cluster_2	0.401024
chr3L	6714037	6719525	NM_057550	0	-	6714037	6719525	0	1	5488	6714031	cluster_2	0.401024
chr3L	6713355	6719525	NM_001300026	0	-	6713355	6719525	0	1	6170	6713349	cluster_2	0.401024
chr3L	4263718	4277778	NM_139626	0	+	4263718	4277778	0	1	14060	4263714	cluster_2	0.344493
chr3R	6823119	6848505	NM_001369958	0	-	6823119	6848505	0	1	25386	6823113	cluster_2	0.508551
chr3R	6823119	6848505	NM_079524	0	-	6823119	6848505	0	1	25386	6823113	cluster_2	0.508551
chr3R	6823119	6848505	NM_001382008	0	-	6823119	6848505	0	1	25386	6823113	cluster_2	0.508551
chr3R	6823119	6848505	NM_001369959	0	-	6823119	6848505	0	1	25386	6823113	cluster_2	0.508551
chr3R	6824521	6849981	NM_206443	0	-	6824521	6849981	0	1	25460	6824515	cluster_2	0.4918
chr3R	28889020	28922772	NM_001382085	0	+	28889020	28922772	0	1	33752	28889018	cluster_2	0.466457
chr3R	28889020	28922772	NM_001043299	0	+	28889020	28922772	0	1	33752	28889018	cluster_2	0.466457
chr3R	28889020	28922772	NM_001014682	0	+	28889020	28922772	0	1	33752	28889018	cluster_2	0.466457
chr3R	28889020	28921965	NM_001144650	0	+	28889020	28921965	0	1	32945	28889018	cluster_2	0.466457
chrX	3862965	3868331	NM_057799	0	-	3862965	3868331	0	1	5366	3862962	cluster_2	0.445263
chr3R	29244960	29248904	NM_001300651	0	-	29244960	29248904	0	1	3944	29244958	cluster_2	0.47238
chr3R	29244960	29248904	NM_170406	0	-	29244960	29248904	0	1	3944	29244958	cluster_2	0.47238
chrX	16093058	16096663	NM_001272668	0	-	16093058	16096663	0	1	3605	16093057	cluster_2	0.37497
chrX	16093058	16096663	NM_167486	0	-	16093058	16096663	0	1	3605	16093057	cluster_2	0.37497
chrX	14910164	14910845	NM_001298326	0	-	14910164	14910845	0	1	681	14910163	cluster_2	0.464139
chrX	14909872	14910845	NM_132756	0	-	14909872	14910845	0	1	973	14909871	cluster_2	0.464139
chr2L	1359982	1361735	NM_175946	0	-	1359982	1361735	0	1	1753	1359981	cluster_2	0.379377
chr2L	1359982	1361735	NM_001272938	0	-	1359982	1361735	0	1	1753	1359981	cluster_2	0.379377
chr3L	1810587	1822213	NM_167920	0	+	1810587	1822213	0	1	11626	1810586	cluster_2	0.114739
chr3L	1810587	1822903	NM_139408	0	+	1810587	1822903	0	1	12316	1810586	cluster_2	0.114739
chr3L	1194738	1195302	NM_079157	0	-	1194738	1195302	0	1	564	1194737	cluster_2	0.476549
chr3R	21570247	21590191	NM_001144623	0	-	21570247	21590191	0	1	19944	21570245	cluster_2	0.498181
chr2R	24986043	24990489	NM_138148	0	+	24986043	24990489	0	1	4446	24986041	cluster_2	0.407714
chr3R	26318354	26362588	NM_001300613	0	+	26318354	26362588	0	1	44234	26318352	cluster_2	0.441659
chr3R	26318354	26361986	NM_001038982	0	+	26318354	26361986	0	1	43632	26318352	cluster_2	0.441659
chr3R	5759269	5777792	NM_001170047	0	-	5759269	5777792	0	1	18523	5759264	cluster_2	0.44191
chr3R	5759269	5777792	NM_141327	0	-	5759269	5777792	0	1	18523	5759264	cluster_2	0.44191
chr3R	5759269	5777792	NM_001170045	0	-	5759269	5777792	0	1	18523	5759264	cluster_2	0.44191
chr3R	6641231	6643346	NM_169152	0	+	6641231	6643346	0	1	2115	6641225	cluster_2	0.464477
chr2L	19165866	19172567	NM_001299154	0	+	19165866	19172567	0	1	6701	19165865	cluster_2	0.465013
chr3R	20873937	20874522	NM_079698	0	+	20873937	20874522	0	1	585	20873935	cluster_2	0.459617
chrX	10205291	10212374	NM_001272465	0	-	10205291	10212374	0	1	7083	10205290	cluster_2	0.358888
chrX	10206592	10212374	NM_001103466	0	-	10206592	10212374	0	1	5782	10206591	cluster_2	0.358888
chrX	10206592	10212374	NM_132381	0	-	10206592	10212374	0	1	5782	10206591	cluster_2	0.358888
chr2R	21255164	21280995	NM_001032275	0	+	21255164	21280995	0	1	25831	21255162	cluster_2	0.461079
chr3L	16402795	16408449	NM_176336	0	-	16402795	16408449	0	1	5654	16402794	cluster_2	0.499588
chr3L	16402795	16408449	NM_001014586	0	-	16402795	16408449	0	1	5654	16402794	cluster_2	0.499588
chrX	5765854	5770780	NM_132031	0	-	5765854	5770780	0	1	4926	5765849	cluster_2	0.460684
chrX	17867567	17887222	NM_170658	0	-	17867567	17887222	0	1	19655	17867566	cluster_2	0.426106
chrX	17867567	17887222	NM_001014750	0	-	17867567	17887222	0	1	19655	17867566	cluster_2	0.426106
chrX	17862696	17887222	NM_167581	0	-	17862696	17887222	0	1	24526	17862695	cluster_2	0.426106
chr3L	11457075	11458470	NM_140208	0	-	11457075	11458470	0	1	1395	11457074	cluster_2	0.486453
chr3R	14796304	14798474	NM_142133	0	+	14796304	14798474	0	1	2170	14796303	cluster_2	0.371273
chr3L	3320336	3322489	NM_168022	0	+	3320336	3322489	0	1	2153	3320333	cluster_2	0.481654
chr2R	21175314	21182608	NM_166430	0	+	21175314	21182608	0	1	7294	21175312	cluster_2	0.320024
chrX	1608868	1649378	NM_001144672	0	+	1608868	1649378	0	1	40510	1608867	cluster_2	0.471584
chr2R	15711596	15712644	NM_166116	0	-	15711596	15712644	0	1	1048	15711595	cluster_2	0.488265
chr2L	21614231	21618774	NM_001038843	0	-	21614231	21618774	0	1	4543	21614229	cluster_2	0.524752
chr2L	21616670	21618774	NM_001038842	0	-	21616670	21618774	0	1	2104	21616668	cluster_2	0.524752
chr2L	21614765	21618774	NM_165387	0	-	21614765	21618774	0	1	4009	21614763	cluster_2	0.524752
chr2L	21614765	21618774	NM_136271	0	-	21614765	21618774	0	1	4009	21614763	cluster_2	0.524752
chr3R	6486983	6495025	NM_169145	0	+	6486983	6495025	0	1	8042	6486977	cluster_2	0.511329
chr3R	6486983	6495025	NM_001260022	0	+	6486983	6495025	0	1	8042	6486977	cluster_2	0.511329
chr3L	7497269	7498671	NM_139873	0	-	7497269	7498671	0	1	1402	7497262	cluster_2	0.407347
chrX	3862965	3866717	NM_166993	0	-	3862965	3866717	0	1	3752	3862962	cluster_2	0.476268
chrX	3862965	3866717	NM_057800	0	-	3862965	3866717	0	1	3752	3862962	cluster_2	0.476268
chrX	16668817	16676753	NM_001272698	0	-	16668817	16676753	0	1	7936	16668816	cluster_2	0.50926
chrX	16668817	16676753	NM_001272696	0	-	16668817	16676753	0	1	7936	16668816	cluster_2	0.50926
chr2L	13395406	13396184	NM_001298968	0	-	13395406	13396184	0	1	778	13395405	cluster_2	0.309353
chr2L	13395359	13396184	NM_135806	0	-	13395359	13396184	0	1	825	13395358	cluster_2	0.309353
chr3R	9067577	9226840	NM_169260	0	-	9067577	9226840	0	1	159263	9067568	cluster_2	0.445383
chrX	16668817	16673036	NM_001272697	0	-	16668817	16673036	0	1	4219	16668816	cluster_2	0.486509
chrX	16668817	16673036	NM_132916	0	-	16668817	16673036	0	1	4219	16668816	cluster_2	0.486509
chr3L	877290	881045	NM_001299965	0	-	877290	881045	0	1	3755	877282	cluster_2	0.394552
chr3L	19092669	19094760	NM_001275104	0	+	19092669	19094760	0	1	2091	19092668	cluster_2	0.449809
chr3L	19092669	19094760	NM_079430	0	+	19092669	19094760	0	1	2091	19092668	cluster_2	0.449809
chr2R	9706266	9707580	NM_136668	0	+	9706266	9707580	0	1	1314	9706257	cluster_2	0.325357
chr2R	15727380	15761536	NM_137212	0	+	15727380	15761536	0	1	34156	15727379	cluster_2	0.530368
chr3R	28888072	28922772	NM_001014680	0	+	28888072	28922772	0	1	34700	28888070	cluster_2	0.487496
chr3R	28888072	28921965	NM_001144649	0	+	28888072	28921965	0	1	33893	28888070	cluster_2	0.487496
chr3R	28888072	28921965	NM_001043300	0	+	28888072	28921965	0	1	33893	28888070	cluster_2	0.487496
chr3R	28888072	28922772	NM_001144648	0	+	28888072	28922772	0	1	34700	28888070	cluster_2	0.487496
chr3L	19501009	19503870	NM_140862	0	-	19501009	19503870	0	1	2861	19501008	cluster_2	0.527826
chr4	671141	687565	NM_001272141	0	+	671141	687565	0	1	16424	671135	cluster_2	0.339766
chr4	671141	690650	NM_001272139	0	+	671141	690650	0	1	19509	671135	cluster_2	0.339766
chr3L	17950952	18064696	NM_001259893	0	-	17950952	18064696	0	1	113744	17950951	cluster_2	0.463656
chr2L	10575859	10577792	NM_135579	0	-	10575859	10577792	0	1	1933	10575858	cluster_2	0.520876
chr2L	10575868	10577792	NM_001201858	0	-	10575868	10577792	0	1	1924	10575867	cluster_2	0.520876
chrX	19958392	19959403	NM_134520	0	-	19958392	19959403	0	1	1011	19958391	cluster_2	0.474003
chr2L	7185479	7188068	NM_001298778	0	-	7185479	7188068	0	1	2589	7185472	cluster_2	0.30868
chr2L	7185460	7188068	NM_135257	0	-	7185460	7188068	0	1	2608	7185453	cluster_2	0.30868
chr3R	10001553	10021677	NM_176448	0	-	10001553	10021677	0	1	20124	10001552	cluster_2	0.541312
chr3R	10001553	10021475	NM_176446	0	-	10001553	10021475	0	1	19922	10001552	cluster_2	0.536063
chr3L	18128939	18132689	NM_001275079	0	-	18128939	18132689	0	1	3750	18128938	cluster_2	0.49597
chr3R	6108133	6109733	NM_141355	0	+	6108133	6109733	0	1	1600	6108127	cluster_2	0.527065
chr3R	24172627	24181420	NM_001275971	0	+	24172627	24181420	0	1	8793	24172625	cluster_2	0.427229
chr3R	24172627	24184144	NM_001300569	0	+	24172627	24184144	0	1	11517	24172625	cluster_2	0.427229
chr3R	24172627	24184144	NM_001043285	0	+	24172627	24184144	0	1	11517	24172625	cluster_2	0.427229
chr3R	24172627	24181420	NM_142968	0	+	24172627	24181420	0	1	8793	24172625	cluster_2	0.427229
chr2L	9624451	9625285	NM_164865	0	-	9624451	9625285	0	1	834	9624442	cluster_2	0.50502
chrX	1992299	2005462	NM_001272229	0	+	1992299	2005462	0	1	13163	1992298	cluster_2	0.494781
chrX	1992299	2005462	NM_001272228	0	+	1992299	2005462	0	1	13163	1992298	cluster_2	0.494781
chr2R	6613767	6619382	NM_206027	0	+	6613767	6619382	0	1	5615	6613761	cluster_2	0.482428
chr3L	15656654	15657390	NM_079369	0	-	15656654	15657390	0	1	736	15656653	cluster_2	0.507224
chr2L	8752284	8753209	NM_135405	0	+	8752284	8753209	0	1	925	8752276	cluster_2	0.495587
chr3R	4204492	4215314	NM_001043190	0	-	4204492	4215314	0	1	10822	4204488	cluster_2	0.513169
chr3R	4204492	4215314	NM_141180	0	-	4204492	4215314	0	1	10822	4204488	cluster_2	0.513169
chr3R	23803858	23859167	NM_001300559	0	+	23803858	23859167	0	1	55309	23803856	cluster_2	0.519381
chr3L	7497210	7498831	NM_001274591	0	-	7497210	7498831	0	1	1621	7497203	cluster_2	0.468951
chr3R	21570247	21592121	NM_001144622	0	-	21570247	21592121	0	1	21874	21570245	cluster_2	0.497634
chr3R	6482789	6495025	NM_206436	0	+	6482789	6495025	0	1	12236	6482783	cluster_2	0.499024
chr3R	6482789	6495025	NM_141402	0	+	6482789	6495025	0	1	12236	6482783	cluster_2	0.499024
chr3L	15657627	15658149	NM_079370	0	+	15657627	15658149	0	1	522	15657626	cluster_2	0.512264
chr2L	21216003	21218544	NM_136255	0	-	21216003	21218544	0	1	2541	21216001	cluster_2	0.508764
chr2R	19312392	19356525	NM_166341	0	-	19312392	19356525	0	1	44133	19312391	cluster_2	0.439271
chr3R	6763403	6765261	NM_176412	0	+	6763403	6765261	0	1	1858	6763397	cluster_2	0.410618
chr3R	6763403	6765261	NM_057231	0	+	6763403	6765261	0	1	1858	6763397	cluster_2	0.410618
chrX	5966278	5986699	NM_001297991	0	+	5966278	5986699	0	1	20421	5966273	cluster_2	0.486032
chrX	5966278	5986699	NM_132057	0	+	5966278	5986699	0	1	20421	5966273	cluster_2	0.486032
chr3R	6478310	6495025	NM_001300268	0	+	6478310	6495025	0	1	16715	6478304	cluster_2	0.47938
chr3R	6478310	6495025	NM_001300270	0	+	6478310	6495025	0	1	16715	6478304	cluster_2	0.47938
chr3R	6478310	6495025	NM_001260019	0	+	6478310	6495025	0	1	16715	6478304	cluster_2	0.47938
chr3R	6478310	6495025	NM_001260021	0	+	6478310	6495025	0	1	16715	6478304	cluster_2	0.47938
chr3R	6478310	6495025	NM_001260020	0	+	6478310	6495025	0	1	16715	6478304	cluster_2	0.47938
chr3R	6478310	6495025	NM_001300269	0	+	6478310	6495025	0	1	16715	6478304	cluster_2	0.47938
chr3R	6478310	6495025	NM_001300271	0	+	6478310	6495025	0	1	16715	6478304	cluster_2	0.47938
chr2L	13982742	14001248	NM_057354	0	-	13982742	14001248	0	1	18506	13982741	cluster_2	0.382932
chr2L	5767591	5772516	NM_001273176	0	-	5767591	5772516	0	1	4925	5767586	cluster_2	0.446659
chr3L	13441196	13442420	NM_140392	0	+	13441196	13442420	0	1	1224	13441195	cluster_2	0.479658
chr3R	30827818	30842034	NM_143571	0	+	30827818	30842034	0	1	14216	30827815	cluster_2	0.202898
chr3R	30827818	30842034	NM_001276201	0	+	30827818	30842034	0	1	14216	30827815	cluster_2	0.202898
chr3R	10001553	10021850	NM_176449	0	-	10001553	10021850	0	1	20297	10001552	cluster_2	0.539409
chr3L	16280403	16280860	NM_206384	0	+	16280403	16280860	0	1	457	16280402	cluster_2	0.519759
chr2L	4338723	4345776	NM_001103608	0	+	4338723	4345776	0	1	7053	4338719	cluster_2	0.510836
chr3R	17421689	17422202	NM_142368	0	-	17421689	17422202	0	1	513	17421688	cluster_2	0.518043
chr2R	7661981	7663259	NM_136464	0	+	7661981	7663259	0	1	1278	7661974	cluster_2	0.363971
chr3L	14674537	14678147	NM_140454	0	-	14674537	14678147	0	1	3610	14674536	cluster_2	0.481322
chr3R	24984383	25022867	NM_001260371	0	+	24984383	25022867	0	1	38484	24984381	cluster_2	0.399936
chr2L	19133815	19179758	NM_001201913	0	+	19133815	19179758	0	1	45943	19133814	cluster_2	0.417312
chr2L	19133815	19171852	NM_057597	0	+	19133815	19171852	0	1	38037	19133814	cluster_2	0.417312
chr2R	19312392	19325496	NM_137567	0	-	19312392	19325496	0	1	13104	19312391	cluster_2	0.40425
chr2R	19311147	19325496	NM_001274158	0	-	19311147	19325496	0	1	14349	19311146	cluster_2	0.40425
chr2R	21536893	21538015	NM_166461	0	-	21536893	21538015	0	1	1122	21536891	cluster_2	0.485686
chr3R	21015948	21017120	NM_001260291	0	+	21015948	21017120	0	1	1172	21015946	cluster_2	0.517093
chr3R	21015948	21017120	NM_001260290	0	+	21015948	21017120	0	1	1172	21015946	cluster_2	0.517093
chr3R	21015948	21017120	NM_001260289	0	+	21015948	21017120	0	1	1172	21015946	cluster_2	0.517093
chr3R	21015948	21017120	NM_142675	0	+	21015948	21017120	0	1	1172	21015946	cluster_2	0.517093
chr3R	29725829	29735360	NM_001300661	0	+	29725829	29735360	0	1	9531	29725827	cluster_2	0.48271
chr3R	29725829	29735360	NM_143459	0	+	29725829	29735360	0	1	9531	29725827	cluster_2	0.48271
chr3R	29725829	29735360	NM_001300660	0	+	29725829	29735360	0	1	9531	29725827	cluster_2	0.48271
chr3R	21949113	22006803	NM_001104395	0	+	21949113	22006803	0	1	57690	21949111	cluster_2	0.470894
chr4	1013632	1027101	NM_166805	0	-	1013632	1027101	0	1	13469	1013631	cluster_2	0.496906
chr4	1009894	1027101	NM_001258499	0	-	1009894	1027101	0	1	17207	1009893	cluster_2	0.496906
chr4	1013403	1027101	NM_079898	0	-	1013403	1027101	0	1	13698	1013402	cluster_2	0.496906
chr4	1013403	1027101	NM_166804	0	-	1013403	1027101	0	1	13698	1013402	cluster_2	0.496906
chr3L	3510973	3512681	NM_057232	0	-	3510973	3512681	0	1	1708	3510970	cluster_2	0.233605
chr3R	21868680	21869514	NM_001275885	0	-	21868680	21869514	0	1	834	21868678	cluster_2	0.511062
chr3R	21868680	21869514	NM_169976	0	-	21868680	21869514	0	1	834	21868678	cluster_2	0.511062
chr3L	914073	980603	NM_001274306	0	+	914073	980603	0	1	66530	914064	cluster_2	0.496696
chr3L	914073	985622	NM_001274303	0	+	914073	985622	0	1	71549	914064	cluster_2	0.496696
chr3L	914073	982582	NM_167846	0	+	914073	982582	0	1	68509	914064	cluster_2	0.496696
chr3L	914073	985622	NM_001274304	0	+	914073	985622	0	1	71549	914064	cluster_2	0.496696
chr3L	914073	982582	NM_001274305	0	+	914073	982582	0	1	68509	914064	cluster_2	0.496696
chr2L	14773813	14774981	NM_001299014	0	-	14773813	14774981	0	1	1168	14773812	cluster_2	0.512109
chr2L	14773813	14774981	NM_135878	0	-	14773813	14774981	0	1	1168	14773812	cluster_2	0.512109
chr3L	13440909	13442420	NM_001274871	0	+	13440909	13442420	0	1	1511	13440908	cluster_2	0.437838
chr2L	3387881	3388496	NM_001298655	0	-	3387881	3388496	0	1	615	3387878	cluster_2	0.494611
chr2L	3388023	3388496	NM_001169386	0	-	3388023	3388496	0	1	473	3388020	cluster_2	0.494611
chr3L	3319554	3322489	NM_139548	0	+	3319554	3322489	0	1	2935	3319551	cluster_2	0.497187
chr3R	29718662	29722388	NM_143457	0	+	29718662	29722388	0	1	3726	29718660	cluster_2	0.451752
chrX	5966462	5986699	NM_001297992	0	+	5966462	5986699	0	1	20237	5966457	cluster_2	0.511186
chr3L	15649935	15650494	NM_001202184	0	+	15649935	15650494	0	1	559	15649934	cluster_2	0.507344
chr3L	15649935	15650541	NM_079365	0	+	15649935	15650541	0	1	606	15649934	cluster_2	0.507344
chrX	14842616	14844757	NM_132748	0	-	14842616	14844757	0	1	2141	14842615	cluster_2	0.46006
chr3R	26355437	26361986	NM_001038981	0	+	26355437	26361986	0	1	6549	26355435	cluster_2	0.525996
chr3L	5636014	5648936	NM_001274514	0	+	5636014	5648936	0	1	12922	5636009	cluster_2	0.491323
chrX	10214857	10216642	NM_132384	0	-	10214857	10216642	0	1	1785	10214856	cluster_2	0.517946
chr2R	18620465	18625044	NM_137506	0	-	18620465	18625044	0	1	4579	18620464	cluster_2	0.456265
chr2R	18620465	18625044	NM_166298	0	-	18620465	18625044	0	1	4579	18620464	cluster_2	0.456265
chr3L	15652536	15653096	NM_079367	0	+	15652536	15653096	0	1	560	15652535	cluster_2	0.512783
chr3R	6489382	6495025	NM_001300267	0	+	6489382	6495025	0	1	5643	6489376	cluster_2	0.533676
chr2L	17647052	17778340	NM_165227	0	-	17647052	17778340	0	1	131288	17647051	cluster_2	0.418569
chrX	17867567	17875040	NM_001298464	0	-	17867567	17875040	0	1	7473	17867566	cluster_2	0.509448
chrX	17862696	17875040	NM_170659	0	-	17862696	17875040	0	1	12344	17862695	cluster_2	0.509448
chr2R	17508994	17511394	NM_001299605	0	+	17508994	17511394	0	1	2400	17508993	cluster_2	0.490085
chr4	870929	912331	NM_001297788	0	-	870929	912331	0	1	41402	870921	cluster_2	0.522987
chrX	17950428	18014505	NM_001169317	0	-	17950428	18014505	0	1	64077	17950427	cluster_2	0.517942
chr2R	21346874	21347883	NM_137737	0	-	21346874	21347883	0	1	1009	21346872	cluster_2	0.522646
chr3L	15651478	15652254	NM_079366	0	-	15651478	15652254	0	1	776	15651477	cluster_2	0.516794
chr3R	13208753	13214465	NM_142007	0	-	13208753	13214465	0	1	5712	13208752	cluster_2	0.467471
chr2R	9611138	9658230	NM_136667	0	-	9611138	9658230	0	1	47092	9611129	cluster_2	0.430181
chr2R	9611138	9658230	NM_001273901	0	-	9611138	9658230	0	1	47092	9611129	cluster_2	0.430181
chr3R	5760968	5771898	NM_169102	0	-	5760968	5771898	0	1	10930	5760963	cluster_2	0.487526
chr3R	5759569	5771898	NM_001170042	0	-	5759569	5771898	0	1	12329	5759564	cluster_2	0.487526
chr3R	5759569	5771898	NM_169100	0	-	5759569	5771898	0	1	12329	5759564	cluster_2	0.487526
chr3L	4594515	4613096	NM_001202122	0	-	4594515	4613096	0	1	18581	4594511	cluster_2	0.479935
chr2R	25246466	25247584	NM_166708	0	+	25246466	25247584	0	1	1118	25246464	cluster_2	0.543066
chrX	7964023	7986085	NM_078521	0	+	7964023	7986085	0	1	22062	7964016	cluster_2	0.537266
chr2R	13209808	13210815	NM_001274018	0	-	13209808	13210815	0	1	1007	13209807	cluster_2	0.514156
chr3L	18130100	18132095	NM_140773	0	-	18130100	18132095	0	1	1995	18130099	cluster_2	0.52294
chr3L	21844787	21932702	NM_001275268	0	+	21844787	21932702	0	1	87915	21844785	cluster_2	0.536791
chr3L	21844787	21926699	NM_168946	0	+	21844787	21926699	0	1	81912	21844785	cluster_2	0.536791
chr3L	21844787	21926699	NM_001259947	0	+	21844787	21926699	0	1	81912	21844785	cluster_2	0.536791
chr3L	21844787	21924114	NM_001259944	0	+	21844787	21924114	0	1	79327	21844785	cluster_2	0.536791
chr3R	10018823	10025150	NM_001144560	0	-	10018823	10025150	0	1	6327	10018822	cluster_2	0.5336
chr3R	10001553	10025150	NM_176445	0	-	10001553	10025150	0	1	23597	10001552	cluster_2	0.5336
chr3R	6762592	6765261	NM_169160	0	+	6762592	6765261	0	1	2669	6762586	cluster_2	0.446782
chr3L	15023491	15024009	NM_168602	0	+	15023491	15024009	0	1	518	15023490	cluster_2	0.520596
chr3R	28909654	28922772	NM_001014679	0	+	28909654	28922772	0	1	13118	28909652	cluster_2	0.507236
chr2R	13608672	13609178	NM_137049	0	-	13608672	13609178	0	1	506	13608671	cluster_2	0.530202
chrX	7011356	7012137	NM_001144699	0	+	7011356	7012137	0	1	781	7011349	cluster_2	0.515735
chr2L	13821247	13823979	NM_001259096	0	+	13821247	13823979	0	1	2732	13821246	cluster_2	0.494816
chr2L	13821247	13823870	NM_057440	0	+	13821247	13823870	0	1	2623	13821246	cluster_2	0.494816
chr2L	13821247	13823870	NM_001298981	0	+	13821247	13823870	0	1	2623	13821246	cluster_2	0.494816
chr3L	11493870	11499055	NM_001300105	0	+	11493870	11499055	0	1	5185	11493869	cluster_2	0.518511
chr3R	28641584	28642891	NM_001038985	0	-	28641584	28642891	0	1	1307	28641582	cluster_2	0.509143
chr3L	15649125	15649661	NM_079364	0	-	15649125	15649661	0	1	536	15649124	cluster_2	0.535248
chrX	14187252	14187841	NM_001038754	0	+	14187252	14187841	0	1	589	14187251	cluster_2	0.5242
chr3R	10792903	10793643	NM_141761	0	+	10792903	10793643	0	1	740	10792902	cluster_2	0.537657
chr3L	3294747	3299000	NM_139542	0	+	3294747	3299000	0	1	4253	3294744	cluster_2	0.5134
chr3R	5400593	5404135	NM_141278	0	-	5400593	5404135	0	1	3542	5400588	cluster_2	0.532806
chr3R	5400593	5404135	NM_169053	0	-	5400593	5404135	0	1	3542	5400588	cluster_2	0.532806
chrX	7011436	7012137	NM_001144700	0	+	7011436	7012137	0	1	701	7011429	cluster_2	0.51582
chr2R	7661854	7663408	NM_001273857	0	+	7661854	7663408	0	1	1554	7661847	cluster_2	0.381506
chr2L	6744999	6745078	NR_003757	0	+	6744999	6745078	0	1	79	6744993	cluster_2	0.515025
chr3L	12004392	12008051	NM_001274805	0	+	12004392	12008051	0	1	3659	12004391	cluster_2	0.522725
chr3L	12004392	12008051	NM_168486	0	+	12004392	12008051	0	1	3659	12004391	cluster_2	0.522725
chr2R	21255797	21280373	NM_001103926	0	+	21255797	21280373	0	1	24576	21255795	cluster_2	0.459688
chr2R	21255797	21280373	NM_001103925	0	+	21255797	21280373	0	1	24576	21255795	cluster_2	0.459688
chr2R	21255797	21280373	NM_001299741	0	+	21255797	21280373	0	1	24576	21255795	cluster_2	0.459688
chrX	13534399	13536202	NM_132667	0	+	13534399	13536202	0	1	1803	13534398	cluster_2	0.538526
chrX	2790598	2796466	NM_057439	0	-	2790598	2796466	0	1	5868	2790596	cluster_2	0.508289
chrX	17950428	17995601	NM_001258797	0	-	17950428	17995601	0	1	45173	17950427	cluster_2	0.520061
chr3L	12190732	12192528	NM_176323	0	+	12190732	12192528	0	1	1796	12190731	cluster_2	0.492036
chr2L	6120673	6124653	NM_001258983	0	+	6120673	6124653	0	1	3980	6120667	cluster_2	0.53048
chr3L	20024686	20027835	NM_140915	0	-	20024686	20027835	0	1	3149	20024684	cluster_2	0.542244
chr2L	19538424	19539740	NM_136140	0	+	19538424	19539740	0	1	1316	19538423	cluster_2	0.403748
chr2R	13209808	13211396	NM_001299451	0	-	13209808	13211396	0	1	1588	13209807	cluster_2	0.50676
chr3L	5642002	5648936	NM_001274515	0	+	5642002	5648936	0	1	6934	5641997	cluster_2	0.54462
chr2R	18101060	18108389	NM_166262	0	-	18101060	18108389	0	1	7329	18101059	cluster_2	0.492735
chr2R	18101060	18108389	NM_137448	0	-	18101060	18108389	0	1	7329	18101059	cluster_2	0.492735
chr3R	21229838	21237177	NM_079707	0	-	21229838	21237177	0	1	7339	21229836	cluster_2	0.498528
chr2L	22106861	22107304	NM_136287	0	-	22106861	22107304	0	1	443	22106859	cluster_2	0.496679
chrX	17949979	18015235	NM_167596	0	-	17949979	18015235	0	1	65256	17949978	cluster_2	0.533488
chrX	17929258	18015235	NM_167592	0	-	17929258	18015235	0	1	85977	17929257	cluster_2	0.533488
chr3R	11633277	11637884	NM_169415	0	-	11633277	11637884	0	1	4607	11633276	cluster_2	0.53667
chr3R	11633277	11637884	NM_169416	0	-	11633277	11637884	0	1	4607	11633276	cluster_2	0.53667
chr3R	11633277	11637884	NM_176461	0	-	11633277	11637884	0	1	4607	11633276	cluster_2	0.53667
chr3L	14235182	14235720	NM_001104134	0	-	14235182	14235720	0	1	538	14235181	cluster_2	0.507379
chr3R	10255348	10261849	NM_141733	0	-	10255348	10261849	0	1	6501	10255347	cluster_2	0.5413
chr2L	6625137	6632407	NM_135211	0	-	6625137	6632407	0	1	7270	6625131	cluster_2	0.532118
chr3R	10582477	10639568	NM_001014613	0	-	10582477	10639568	0	1	57091	10582476	cluster_2	0.533422
chr2R	13209808	13212237	NM_001103829	0	-	13209808	13212237	0	1	2429	13209807	cluster_2	0.540555
chr2L	6109666	6123899	NM_164684	0	+	6109666	6123899	0	1	14233	6109660	cluster_2	0.523289
chr2L	6109666	6124653	NM_164683	0	+	6109666	6124653	0	1	14987	6109660	cluster_2	0.523289
chr2L	13412518	13413716	NM_135809	0	+	13412518	13413716	0	1	1198	13412517	cluster_2	0.530858
chr3L	14728759	14729343	NM_140460	0	+	14728759	14729343	0	1	584	14728758	cluster_2	0.533357
chr2L	7445354	7451244	NM_164752	0	-	7445354	7451244	0	1	5890	7445347	cluster_2	0.52104
chr2L	7445354	7451244	NM_135277	0	-	7445354	7451244	0	1	5890	7445347	cluster_2	0.52104
chrX	14955476	14999242	NM_001272628	0	+	14955476	14999242	0	1	43766	14955475	cluster_2	0.52074
chrX	14955476	15009989	NM_001272629	0	+	14955476	15009989	0	1	54513	14955475	cluster_2	0.52074
chrX	14955476	15009989	NM_001042810	0	+	14955476	15009989	0	1	54513	14955475	cluster_2	0.52074
chrX	14955476	15009989	NM_001201663	0	+	14955476	15009989	0	1	54513	14955475	cluster_2	0.52074
chrX	14955476	14999242	NM_001272627	0	+	14955476	14999242	0	1	43766	14955475	cluster_2	0.52074
chrX	14955476	15009989	NM_078603	0	+	14955476	15009989	0	1	54513	14955475	cluster_2	0.52074
chrX	14955476	14999242	NM_001201662	0	+	14955476	14999242	0	1	43766	14955475	cluster_2	0.52074
chr3L	16928380	16935536	NM_001104155	0	-	16928380	16935536	0	1	7156	16928379	cluster_2	0.423961
chr3L	16929853	16935536	NM_168697	0	-	16929853	16935536	0	1	5683	16929852	cluster_2	0.423961
chr3L	16928380	16935536	NM_001259880	0	-	16928380	16935536	0	1	7156	16928379	cluster_2	0.423961
chr3L	16928380	16935536	NM_168695	0	-	16928380	16935536	0	1	7156	16928379	cluster_2	0.423961
chr3L	16928380	16935536	NM_168696	0	-	16928380	16935536	0	1	7156	16928379	cluster_2	0.423961
chr3L	16929853	16935536	NM_168698	0	-	16929853	16935536	0	1	5683	16929852	cluster_2	0.423961
chr3L	16931171	16935536	NM_140679	0	-	16931171	16935536	0	1	4365	16931170	cluster_2	0.423961
chr3L	16931171	16935536	NM_168699	0	-	16931171	16935536	0	1	4365	16931170	cluster_2	0.423961
chr3L	16931171	16935536	NM_168700	0	-	16931171	16935536	0	1	4365	16931170	cluster_2	0.423961
chr3L	16929853	16935536	NM_001104154	0	-	16929853	16935536	0	1	5683	16929852	cluster_2	0.423961
chr2R	17509925	17510798	NM_001103887	0	+	17509925	17510798	0	1	873	17509924	cluster_2	0.450807
chr2L	7185479	7190010	NM_001298779	0	-	7185479	7190010	0	1	4531	7185472	cluster_2	0.420754
chrX	17937495	18063247	NM_001201739	0	-	17937495	18063247	0	1	125752	17937494	cluster_2	0.524606
chrX	17939753	18063247	NM_206775	0	-	17939753	18063247	0	1	123494	17939752	cluster_2	0.524606
chrX	17950428	18063247	NM_001272735	0	-	17950428	18063247	0	1	112819	17950427	cluster_2	0.524606
chrX	17939753	18063247	NM_001258798	0	-	17939753	18063247	0	1	123494	17939752	cluster_2	0.524606
chrX	17932100	18063247	NM_167594	0	-	17932100	18063247	0	1	131147	17932099	cluster_2	0.524606
chr3L	4837790	4840108	NM_001259705	0	-	4837790	4840108	0	1	2318	4837786	cluster_2	0.458075
chr3L	16924337	16927434	NM_140678	0	-	16924337	16927434	0	1	3097	16924336	cluster_2	0.5262
chr3L	16923913	16927434	NM_001300161	0	-	16923913	16927434	0	1	3521	16923912	cluster_2	0.5262
chr2L	5907168	5922776	NM_135124	0	+	5907168	5922776	0	1	15608	5907163	cluster_2	0.475922
chr3L	3291458	3299000	NM_001259669	0	+	3291458	3299000	0	1	7542	3291455	cluster_2	0.504649
chr3L	4837790	4840096	NM_139677	0	-	4837790	4840096	0	1	2306	4837786	cluster_2	0.460031
chr3L	4837790	4840096	NM_001259704	0	-	4837790	4840096	0	1	2306	4837786	cluster_2	0.460031
chr3L	14235052	14235941	NM_001274905	0	-	14235052	14235941	0	1	889	14235051	cluster_2	0.503712
chr3L	14236723	14238249	NM_140442	0	+	14236723	14238249	0	1	1526	14236722	cluster_2	0.513744
chr3L	14236634	14238272	NM_001274906	0	+	14236634	14238272	0	1	1638	14236633	cluster_2	0.515313
chr2R	7147691	7149289	NM_080066	0	+	7147691	7149289	0	1	1598	7147684	cluster_2	0.51299
chr3R	16171990	16180475	NM_001104343	0	+	16171990	16180475	0	1	8485	16171989	cluster_2	0.489799
chr3R	16171990	16180475	NM_142269	0	+	16171990	16180475	0	1	8485	16171989	cluster_2	0.489799
chr2R	22163737	22164594	NM_001103938	0	-	22163737	22164594	0	1	857	22163735	cluster_2	0.505754
chr3R	24524793	24527533	NM_143008	0	+	24524793	24527533	0	1	2740	24524791	cluster_2	0.51878
chr3R	5843879	5846568	NM_001260008	0	+	5843879	5846568	0	1	2689	5843874	cluster_2	0.526349
chr3R	5843879	5846568	NM_141342	0	+	5843879	5846568	0	1	2689	5843874	cluster_2	0.526349
chr3R	31382108	31391893	NM_143608	0	+	31382108	31391893	0	1	9785	31382105	cluster_2	0.514075
chr3R	31382108	31391893	NM_001276211	0	+	31382108	31391893	0	1	9785	31382105	cluster_2	0.514075
chr3L	12003154	12008051	NM_140282	0	+	12003154	12008051	0	1	4897	12003153	cluster_2	0.513843
chr3L	12003154	12008051	NM_001274806	0	+	12003154	12008051	0	1	4897	12003153	cluster_2	0.513843
chr2R	18738491	18739143	NM_001038870	0	+	18738491	18739143	0	1	652	18738490	cluster_2	0.529033
chr2L	4149278	4151203	NM_134973	0	+	4149278	4151203	0	1	1925	4149274	cluster_2	0.510478
chr3L	1275955	1295699	NM_001274317	0	+	1275955	1295699	0	1	19744	1275954	cluster_2	0.502756
chr3L	1275955	1294382	NM_167865	0	+	1275955	1294382	0	1	18427	1275954	cluster_2	0.502756
chr3L	1275955	1288331	NM_001014555	0	+	1275955	1288331	0	1	12376	1275954	cluster_2	0.502756
chrX	17929258	17990614	NM_001272736	0	-	17929258	17990614	0	1	61356	17929257	cluster_2	0.559071
chrX	17939753	17990679	NM_167595	0	-	17939753	17990679	0	1	50926	17939752	cluster_2	0.558383
chrX	17950428	17990679	NM_206774	0	-	17950428	17990679	0	1	40251	17950427	cluster_2	0.558383
chrX	17939753	17990679	NM_001316640	0	-	17939753	17990679	0	1	50926	17939752	cluster_2	0.558383
chrX	17924306	17990679	NM_078669	0	-	17924306	17990679	0	1	66373	17924305	cluster_2	0.558383
chrX	5501812	5502570	NM_131999	0	+	5501812	5502570	0	1	758	5501807	cluster_2	0.491802
chr2L	13980125	13982952	NM_135851	0	+	13980125	13982952	0	1	2827	13980124	cluster_2	0.481199
chr2L	13980125	13982952	NM_176033	0	+	13980125	13982952	0	1	2827	13980124	cluster_2	0.481199
chr2L	13980125	13983269	NM_001298993	0	+	13980125	13983269	0	1	3144	13980124	cluster_2	0.481199
chr2R	13665113	13667306	NM_001299463	0	+	13665113	13667306	0	1	2193	13665112	cluster_2	0.523963
chr2R	13665113	13667756	NM_137051	0	+	13665113	13667756	0	1	2643	13665112	cluster_2	0.523963
chr3L	16726540	16727288	NM_001275041	0	+	16726540	16727288	0	1	748	16726539	cluster_2	0.546055
chr3L	16726540	16727288	NM_140659	0	+	16726540	16727288	0	1	748	16726539	cluster_2	0.546055
chr3R	4577938	4578644	NM_176398	0	-	4577938	4578644	0	1	706	4577934	cluster_2	0.531494
chr2L	5903177	5904689	NM_001298718	0	-	5903177	5904689	0	1	1512	5903172	cluster_2	0.497595
chr2L	5903358	5904689	NM_135123	0	-	5903358	5904689	0	1	1331	5903353	cluster_2	0.497595
chr2R	24674675	24688184	NM_001202072	0	-	24674675	24688184	0	1	13509	24674673	cluster_2	0.533585
chr3R	6234707	6236880	NM_141368	0	+	6234707	6236880	0	1	2173	6234701	cluster_2	0.537351
chr3R	6234707	6237181	NM_001300263	0	+	6234707	6237181	0	1	2474	6234701	cluster_2	0.537351
chr2R	24671293	24687377	NM_001202074	0	-	24671293	24687377	0	1	16084	24671291	cluster_2	0.480932
chr2R	24671293	24687377	NM_001259570	0	-	24671293	24687377	0	1	16084	24671291	cluster_2	0.480932
chr2R	24671293	24687377	NM_166683	0	-	24671293	24687377	0	1	16084	24671291	cluster_2	0.480932
chr2R	24674675	24687377	NM_079128	0	-	24674675	24687377	0	1	12702	24674673	cluster_2	0.480932
chr2R	18822187	18825738	NM_137533	0	-	18822187	18825738	0	1	3551	18822186	cluster_2	0.536962
chr3L	21226608	21265106	NM_001259934	0	+	21226608	21265106	0	1	38498	21226606	cluster_2	0.514175
chr3L	21226608	21265613	NM_001259933	0	+	21226608	21265613	0	1	39005	21226606	cluster_2	0.514175
chr2L	18284844	18285720	NM_165248	0	-	18284844	18285720	0	1	876	18284843	cluster_2	0.525484
chr2R	16414814	16419398	NM_001032253	0	-	16414814	16419398	0	1	4584	16414813	cluster_2	0.514966
chr2L	8866766	8867686	NM_135411	0	+	8866766	8867686	0	1	920	8866758	cluster_2	0.514361
chr3L	5643646	5648936	NM_001274516	0	+	5643646	5648936	0	1	5290	5643641	cluster_2	0.554841
chr3L	6066295	6071545	NM_139762	0	+	6066295	6071545	0	1	5250	6066289	cluster_2	0.488216
chr3R	30704761	30706121	NM_170519	0	-	30704761	30706121	0	1	1360	30704758	cluster_2	0.541739
chr3R	30704761	30706121	NM_001276192	0	-	30704761	30706121	0	1	1360	30704758	cluster_2	0.541739
chr3L	19601632	19604120	NM_168805	0	+	19601632	19604120	0	1	2488	19601631	cluster_2	0.506586
chr3L	19601632	19604120	NM_168804	0	+	19601632	19604120	0	1	2488	19601631	cluster_2	0.506586
chr3L	19601632	19604120	NM_001275128	0	+	19601632	19604120	0	1	2488	19601631	cluster_2	0.506586
chr3L	16265796	16268156	NM_001275005	0	-	16265796	16268156	0	1	2360	16265795	cluster_2	0.518538
chr3L	16266360	16268156	NM_140598	0	-	16266360	16268156	0	1	1796	16266359	cluster_2	0.518538
chr3R	16116160	16145284	NM_001300426	0	+	16116160	16145284	0	1	29124	16116159	cluster_2	0.498321
chrX	5501475	5502782	NM_001297966	0	+	5501475	5502782	0	1	1307	5501470	cluster_2	0.496696
chr3L	8160314	8164452	NM_001104076	0	-	8160314	8164452	0	1	4138	8160306	cluster_2	0.539033
chr3L	9638111	9639021	NM_140082	0	+	9638111	9639021	0	1	910	9638102	cluster_2	0.521284
chr3L	21226918	21266503	NM_079471	0	+	21226918	21266503	0	1	39585	21226916	cluster_2	0.492336
chr2R	22614327	22634084	NM_001299804	0	+	22614327	22634084	0	1	19757	22614325	cluster_2	0.516221
chr2R	22614327	22634084	NM_001299803	0	+	22614327	22634084	0	1	19757	22614325	cluster_2	0.516221
chr2R	22614327	22634084	NM_176246	0	+	22614327	22634084	0	1	19757	22614325	cluster_2	0.516221
chr2R	22614327	22634084	NM_001382063	0	+	22614327	22634084	0	1	19757	22614325	cluster_2	0.516221
chr3L	5654680	5657384	NM_139726	0	+	5654680	5657384	0	1	2704	5654675	cluster_2	0.518272
chr2R	16414814	16417150	NM_001169696	0	-	16414814	16417150	0	1	2336	16414813	cluster_2	0.544243
chr2R	16414814	16417150	NM_001032254	0	-	16414814	16417150	0	1	2336	16414813	cluster_2	0.544243
chr2R	20347040	20347589	NM_144451	0	+	20347040	20347589	0	1	549	20347038	cluster_2	0.525405
chr3R	8780112	8780789	NM_176422	0	-	8780112	8780789	0	1	677	8780104	cluster_2	0.533415
chr2R	11239493	11240114	NM_136805	0	-	11239493	11240114	0	1	621	11239492	cluster_2	0.525629
chr3R	11633277	11643205	NM_001275547	0	-	11633277	11643205	0	1	9928	11633276	cluster_2	0.521908
chr2L	9598879	9600872	NM_135457	0	-	9598879	9600872	0	1	1993	9598870	cluster_2	0.526078
chrX	5500207	5501229	NM_001297965	0	-	5500207	5501229	0	1	1022	5500202	cluster_2	0.525901
chr2R	23343404	23347641	NM_137937	0	-	23343404	23347641	0	1	4237	23343402	cluster_2	0.496044
chrX	5500207	5501197	NM_167039	0	-	5500207	5501197	0	1	990	5500202	cluster_2	0.528095
chr3R	6580783	6582271	NM_169148	0	+	6580783	6582271	0	1	1488	6580777	cluster_2	0.531148
chrX	10371716	10375316	NM_167227	0	-	10371716	10375316	0	1	3600	10371715	cluster_2	0.550413
chrX	10371716	10375316	NM_167226	0	-	10371716	10375316	0	1	3600	10371715	cluster_2	0.550413
chr3L	8160314	8165518	NM_001274634	0	-	8160314	8165518	0	1	5204	8160306	cluster_2	0.5264
chr3L	1237132	1238319	NM_138241	0	-	1237132	1238319	0	1	1187	1237131	cluster_2	0.54166
chr2R	23528044	23538499	NM_001299840	0	-	23528044	23538499	0	1	10455	23528042	cluster_2	0.52083
chr2R	23527804	23538499	NM_079100	0	-	23527804	23538499	0	1	10695	23527802	cluster_2	0.52083
chr3R	22308662	22324094	NM_001275901	0	-	22308662	22324094	0	1	15432	22308660	cluster_2	0.514624
chr3R	22308662	22324094	NM_001300532	0	-	22308662	22324094	0	1	15432	22308660	cluster_2	0.514624
chr3R	22308662	22324094	NM_001316614	0	-	22308662	22324094	0	1	15432	22308660	cluster_2	0.514624
chr3R	22308662	22324094	NM_001260307	0	-	22308662	22324094	0	1	15432	22308660	cluster_2	0.514624
chr3R	22308662	22324094	NM_142761	0	-	22308662	22324094	0	1	15432	22308660	cluster_2	0.514624
