# Supplementary material for: RNA Polymerase II “Pause” Prepares Promoters for Upcoming Transcription during Drosophila Development
Source: Int J Mol Sci. 2022 Sep 13;23(18):10662. doi: 10.3390/ijms231810662 (PMC9503990; doi:10.3390/ijms231810662)
Supplement: Supplementary file 1 [file ijms-23-10662-s001.zip › Supplementary tables/Table S5. The set of í░WPP 24h genesí▒ which are induced at the WPP 24h APF stage by at least 5 times relative to WPP 12h APF stage.xlsx]

## Sheet: Table S5. The set of “WPP 24h g
chrX	5064232	5070772	NM_001038742	0	+	5065543	5069080	0	4	78,3329,663,1878,	0,220,3903,4662,
chrX	5048272	5070929	NM_001169202	0	+	5049130	5069080	0	4	1270,2795,663,2035,	0,16180,19863,20622,
chrX	14679567	14680931	NM_001298315	0	+	14679603	14680916	0	2	953,340,	0,1024,
chrX	18794519	18797687	NM_078682	0	-	18794964	18796293	0	3	1775,139,33,	0,2811,3135,
chrX	5064232	5070929	NM_080338	0	+	5065543	5069080	0	5	78,1461,1709,663,2035,	0,220,1840,3903,4662,
chrX	6200187	6202559	NM_132069	0	-	6200357	6202542	0	4	402,730,643,89,	0,465,1576,2283,
chrX	14679567	14681418	NM_132739	0	+	14679603	14680916	0	2	953,827,	0,1024,
chrX	21249975	21251148	NM_134599	0	-	21250182	21251025	0	1	1173,	0,
chrX	14846471	14848808	NM_139271	0	-	14846781	14848778	0	2	2025,166,	0,2171,
chrX	5048272	5070772	NM_167026	0	+	5049130	5069080	0	4	1270,2795,663,1878,	0,16180,19863,20622,
chrX	5063843	5070929	NM_167027	0	+	5063843	5069080	0	4	25,2795,663,2035,	0,609,4292,5051,
chrX	7011436	7012137	NM_167106	0	+	7011602	7011903	0	2	320,320,	0,381,
chrX	7011356	7012137	NM_167107	0	+	7011602	7011903	0	3	52,263,320,	0,137,461,
chrX	18794519	18796614	NM_167633	0	-	18794964	18796293	0	1	2095,	0,
chrX	18794245	18797687	NM_167634	0	-	18794964	18796293	0	2	2049,357,	0,3085,
chrX	18794519	18796580	NM_167635	0	-	18794964	18796293	0	2	1775,78,	0,1983,
chr2L	560567	563347	NM_001272906	0	-	560793	563181	0	2	2622,71,	0,2709,
chr2L	560567	563347	NM_001272907	0	-	560793	563181	0	1	2780,	0,
chr2L	2008413	2009072	NM_001272964	0	+	2008529	2008855	0	2	128,400,	0,259,
chr2L	10686123	10687066	NM_001273432	0	-	10686461	10686947	0	1	943,	0,
chr2L	560567	563819	NM_001298620	0	-	560793	563181	0	2	2622,561,	0,2691,
chr2L	11015619	11016571	NM_001298900	0	+	11015644	11016403	0	2	804,78,	0,874,
chr2L	19540606	19541540	NM_001299158	0	+	19540692	19541343	0	3	387,178,252,	0,442,682,
chr2L	11015619	11016571	NM_057980	0	+	11015644	11016403	0	2	804,82,	0,870,
chr2L	560567	563347	NM_134688	0	-	560793	563181	0	2	2622,94,	0,2686,
chr2L	9598879	9600872	NM_135457	0	-	9598939	9600853	0	4	247,454,214,907,	0,304,816,1086,
chr2L	10686390	10686989	NM_135593	0	-	10686461	10686947	0	1	599,	0,
chr2L	11071026	11071532	NM_135638	0	+	11071060	11071423	0	1	506,	0,
chr2L	12114359	12129896	NM_135708	0	+	12125097	12129629	0	6	291,624,336,81,2448,1379,	0,10202,11061,11464,11606,14158,
chr2L	19540606	19541426	NM_136141	0	+	19540692	19541343	0	3	387,178,138,	0,442,682,
chr2L	20376980	20382356	NM_136186	0	-	20377382	20381932	0	6	611,476,256,212,313,644,	0,821,1408,1785,2299,4732,
chr2L	2008455	2008966	NM_144095	0	+	2008529	2008855	0	2	86,294,	0,217,
chr2L	2006762	2007193	NM_144096	0	-	2006903	2007146	0	2	291,59,	0,372,
chr2L	18841399	18844579	NM_176059	0	-	18841477	18844426	0	4	1759,289,92,161,	0,1819,2858,3019,
chr2L	6744999	6745078	NR_003757	0	+	6745078	6745078	0	1	79,	0,
chr2R	25167658	25169855	NM_001038886	0	+	25167933	25169760	0	4	462,192,271,261,	0,1344,1599,1936,
chr2R	6831295	6831793	NM_001103734	0	-	6831393	6831762	0	2	201,243,	0,255,
chr2R	25167658	25169855	NM_001259590	0	+	25167933	25169760	0	4	360,192,271,261,	0,1344,1599,1936,
chr2R	19646482	19647645	NM_001274166	0	-	19646660	19647568	0	3	179,527,278,	0,270,885,
chr2R	11310334	11318676	NM_001299383	0	-	11310650	11317493	0	19	333,188,264,170,652,140,179,182,460,129,261,113,187,143,133,282,348,201,117,	0,824,1081,1397,1624,2332,2548,2801,3070,4504,4688,5020,5416,5772,5984,6174,6513,7086,8225,
chr2R	18539968	18548969	NM_001299648	0	+	18543920	18547008	0	7	325,150,1133,402,291,101,2120,	0,3945,4151,5354,5922,6288,6881,
chr2R	11310334	11318676	NM_080092	0	-	11310650	11317493	0	20	333,188,264,170,652,140,179,182,460,753,129,261,113,187,143,133,282,348,201,117,	0,824,1081,1397,1624,2332,2548,2801,3070,3638,4504,4688,5020,5416,5772,5984,6174,6513,7086,8225,
chr2R	13375974	13377731	NM_137024	0	-	13376180	13377688	0	2	522,936,	0,821,
chr2R	18539584	18548969	NM_137498	0	+	18543920	18547008	0	7	709,153,1133,402,285,101,2120,	0,4326,4535,5738,6312,6672,7265,
chr2R	19646482	19647645	NM_137592	0	-	19646588	19647568	0	3	182,527,278,	0,270,885,
chr2R	19697722	19698508	NM_137598	0	+	19697769	19698428	0	2	107,440,	0,346,
chr2R	20288370	20291945	NM_137626	0	-	20288863	20291833	0	2	1141,118,	0,3457,
chr2R	21798016	21799195	NM_144388	0	-	21798071	21799166	0	1	1179,	0,
chr2R	11310334	11318676	NM_165821	0	-	11310612	11317493	0	20	333,126,264,170,652,140,179,182,460,753,129,261,113,187,143,133,282,348,201,117,	0,886,1081,1397,1624,2332,2548,2801,3070,3638,4504,4688,5020,5416,5772,5984,6174,6513,7086,8225,
chr2R	11310334	11317609	NM_165822	0	-	11310650	11317493	0	19	333,188,264,170,652,140,179,182,460,753,129,261,113,187,143,133,282,348,189,	0,824,1081,1397,1624,2332,2548,2801,3070,3638,4504,4688,5020,5416,5772,5984,6174,6513,7086,
chr2R	21717803	21718832	NM_166483	0	+	21717930	21718734	0	1	1029,	0,
chr2R	23986614	23987308	NM_166645	0	+	23986719	23987283	0	1	694,	0,
chr2R	11310334	11317609	NM_206096	0	-	11310612	11317493	0	19	333,126,264,170,652,140,179,182,460,753,129,261,113,187,143,133,282,348,189,	0,886,1081,1397,1624,2332,2548,2801,3070,3638,4504,4688,5020,5416,5772,5984,6174,6513,7086,
chr3L	1602953	1617355	NM_001031926	0	+	1603030	1604633	0	12	296,93,1599,364,73,311,815,155,898,155,245,527,	0,353,504,2205,2635,2767,3132,4006,4216,5180,13564,13875,
chr3L	1602953	1617355	NM_001031927	0	+	1603030	1604633	0	10	296,93,1599,364,73,311,815,155,1119,838,	0,353,504,2205,2635,2767,3132,4006,4216,13564,
chr3L	16261184	16261605	NM_001104147	0	-	16261256	16261576	0	2	315,38,	0,383,
chr3L	16939099	16942949	NM_001104157	0	-	16939237	16942723	0	4	1484,182,138,354,	0,1536,2501,3496,
chr3L	2631714	2641984	NM_001144404	0	+	2631811	2633743	0	9	202,145,272,2486,258,246,180,349,973,	0,262,1823,5353,7900,8311,8622,8863,9297,
chr3L	14622795	14627983	NM_001169971	0	+	14626872	14627793	0	5	140,54,107,161,428,	0,4045,4224,4539,4760,
chr3L	16262739	16263247	NM_001202188	0	+	16262836	16263120	0	2	109,325,	0,183,
chr3L	3291458	3299000	NM_001259669	0	+	3296048	3298702	0	3	291,318,2626,	0,4539,4916,
chr3L	4161665	4167464	NM_001274479	0	-	4161994	4165588	0	9	652,278,901,915,153,297,150,173,135,	0,711,1047,2004,2978,3219,3577,3799,5664,
chr3L	16259036	16259722	NM_001275004	0	-	16259084	16259426	0	2	306,314,	0,372,
chr3L	21690611	21706365	NM_001275259	0	-	21693602	21706153	0	2	3110,1818,	0,13936,
chr3L	16923913	16927434	NM_001300161	0	-	16924692	16925984	0	3	949,1067,200,	0,1005,3321,
chr3L	16939099	16957689	NM_001316452	0	-	16939237	16940783	0	5	1484,182,138,207,665,	0,1536,2501,16226,17925,
chr3L	3510973	3512681	NM_057232	0	-	3511201	3512602	0	1	1708,	0,
chr3L	4161665	4167464	NM_079195	0	-	4161994	4165588	0	9	652,278,901,915,156,297,150,173,135,	0,711,1047,2004,2978,3219,3577,3799,5664,
chr3L	19298622	19337609	NM_079434	0	-	19298925	19337430	0	6	515,155,560,59,167,268,	0,773,1015,14533,20161,38719,
chr3L	11958871	11966131	NM_079919	0	-	11959121	11965177	0	9	1022,126,541,3303,165,104,59,136,79,	0,1392,1582,2177,5536,5763,5933,6234,7181,
chr3L	1720615	1723153	NM_139394	0	-	1720742	1723025	0	1	2538,	0,
chr3L	3294747	3299000	NM_139542	0	+	3295005	3298702	0	3	330,318,2626,	0,1250,1627,
chr3L	4263718	4277778	NM_139626	0	+	4272110	4277379	0	6	250,118,316,238,163,3102,	0,8361,10062,10441,10737,10958,
chr3L	14622795	14628174	NM_140453	0	+	14627036	14627793	0	4	238,107,161,619,	0,4224,4539,4760,
chr3L	16263342	16264151	NM_140597	0	+	16263371	16264071	0	2	44,524,	0,285,
chr3L	16277434	16278180	NM_140601	0	+	16277486	16277978	0	2	64,613,	0,133,
chr3L	16278457	16279271	NM_140602	0	-	16278657	16279209	0	2	623,71,	0,743,
chr3L	16362602	16363750	NM_140625	0	+	16362649	16363675	0	1	1148,	0,
chr3L	16924337	16927434	NM_140678	0	-	16924692	16925984	0	3	525,1067,200,	0,581,2897,
chr3L	16333312	16333782	NM_144157	0	+	16333334	16333702	0	2	37,365,	0,105,
chr3L	16259036	16259460	NM_144164	0	-	16259084	16259426	0	2	306,52,	0,372,
chr3L	14622795	14628174	NM_168590	0	+	14626872	14627793	0	5	112,54,107,161,619,	0,4045,4224,4539,4760,
chr3L	19307993	19337609	NM_168793	0	-	19307999	19337430	0	7	185,155,245,318,59,167,268,	0,247,461,762,5162,10790,29348,
chr3L	21691928	21706365	NM_168935	0	-	21693602	21706153	0	3	1793,189,1818,	0,2387,12619,
chr3L	19300400	19337609	NM_176351	0	-	19300505	19337430	0	6	281,155,560,59,167,268,	0,363,570,12755,18383,36941,
chr3L	19301550	19337609	NM_176352	0	-	19301671	19337430	0	5	323,560,59,167,268,	0,385,11605,17233,35791,
chr3L	19302504	19337609	NM_176353	0	-	19302639	19337430	0	6	323,155,560,59,167,268,	0,379,605,10651,16279,34837,
chr3L	19303671	19337609	NM_176354	0	-	19303882	19337430	0	6	402,155,563,59,167,268,	0,468,688,9484,15112,33670,
chr3L	19305254	19337609	NM_176355	0	-	19305327	19337430	0	6	300,155,560,59,167,268,	0,485,698,7901,13529,32087,
chr3L	19306650	19337609	NM_176356	0	-	19306718	19337430	0	6	235,155,557,59,167,268,	0,297,673,6505,12133,30691,
chr3L	19309330	19337609	NM_176357	0	-	19309454	19337430	0	6	354,155,842,59,167,268,	0,410,621,3825,9453,28011,
chr3L	19309330	19337609	NM_176358	0	-	19309454	19337430	0	6	354,155,845,59,167,268,	0,410,621,3825,9453,28011,
chr3L	19310893	19337609	NM_176359	0	-	19310971	19337430	0	5	418,566,59,167,268,	0,725,2262,7890,26448,
chr3L	21692802	21706365	NM_206422	0	-	21693602	21706153	0	3	919,252,1818,	0,1513,11745,
chr3R	24984383	25022867	NM_001260371	0	+	25001405	25021359	0	8	74,225,107,39,198,255,7771,1611,	0,1375,17009,27498,28438,28702,29020,36873,
chr3R	19972897	19979569	NM_001275823	0	+	19972930	19979012	0	9	251,460,1765,1302,210,292,636,66,1038,	0,302,821,2677,4156,4427,4779,5502,5634,
chr3R	4189691	4190260	NM_080106	0	-	4189807	4190233	0	1	569,	0,
chr3R	12375732	12376572	NM_080175	0	+	12375763	12376414	0	1	840,	0,
chr3R	12225281	12226339	NM_141909	0	-	12225363	12226338	0	3	238,602,95,	0,300,963,
chr3R	12452463	12453196	NM_141947	0	+	12452535	12452955	0	1	733,	0,
chr3R	20406614	20407871	NM_142629	0	-	20406669	20407823	0	2	960,238,	0,1019,
chr3R	22392188	22394104	NM_142778	0	-	22392489	22393518	0	2	1337,98,	0,1818,
chr3R	24861658	24862165	NM_143043	0	-	24861732	24862131	0	1	507,	0,
chr3R	24985590	25022867	NM_143061	0	+	25001405	25021359	0	7	393,107,39,198,255,7771,1611,	0,15802,26291,27231,27495,27813,35666,
chr3R	19212153	19215442	NM_169852	0	+	19212340	19215362	0	4	329,344,920,303,	0,1330,1830,2986,
chr3R	19972897	19979569	NM_169881	0	+	19972930	19979012	0	10	251,460,1765,1302,210,292,636,66,495,463,	0,302,821,2677,4156,4427,4779,5502,5634,6209,
chr3R	24881465	24894605	NM_170179	0	-	24881601	24885138	0	8	367,281,121,470,1370,132,134,421,	0,440,782,991,1517,3095,3542,12719,
chr3R	24881465	24891835	NM_170180	0	-	24881601	24885138	0	8	367,281,121,470,1370,132,134,261,	0,440,782,991,1517,3095,3542,10109,
