# Supplementary material for: RNA Polymerase II “Pause” Prepares Promoters for Upcoming Transcription during Drosophila Development
Source: Int J Mol Sci. 2022 Sep 13;23(18):10662. doi: 10.3390/ijms231810662 (PMC9503990; doi:10.3390/ijms231810662)
Supplement: Supplementary file 1 [file ijms-23-10662-s001.zip › Supplementary tables/Table S6. The set of genes stably induced by 20-hydroxyecdysone in 41 various cell lines according to (Stoiber et al).xlsx]

## Sheet: Table S6. The set of genes stab
chrX	9626294	9659145	NM_001014728	0	-	9629105	9643722	0	9	3038,208,230,161,902,231,411,166,299,	0,3101,3373,3668,3899,17362,17662,31706,32552,
chrX	9628721	9639028	NM_001014729	0	-	9629105	9630864	0	7	611,208,230,161,902,270,113,	0,674,946,1241,1472,9471,10194,
chrX	1941939	2005462	NM_001038734	0	+	1997586	2002540	0	11	65,467,186,94,49,58,2824,149,1389,119,3003,	0,487,11341,25956,34632,44458,55642,58614,58831,60295,60520,
chrX	10206592	10212374	NM_001103466	0	-	10207230	10207575	0	2	1702,222,	0,5560,
chrX	1608868	1649378	NM_001144672	0	+	1624521	1648713	0	8	613,570,189,454,274,140,51,2014,	0,15269,26963,27227,27770,28131,28415,38496,
chrX	1612307	1649378	NM_001169167	0	+	1624521	1649106	0	8	496,570,189,454,274,140,51,2014,	0,11830,23524,23788,24331,24692,24976,35057,
chrX	7969702	7986085	NM_001169226	0	+	7982446	7985527	0	6	278,281,421,570,249,652,	0,12668,14285,14767,15405,15731,
chrX	1523553	1618155	NM_001201595	0	-	1524307	1558172	0	8	765,126,2926,114,877,115,53,124,	0,29057,31114,34105,34361,60587,81182,94478,
chrX	1612340	1664869	NM_001201596	0	+	1624521	1654642	0	9	463,570,189,454,274,140,51,1599,6082,	0,11797,23491,23755,24298,24659,24943,42051,46447,
chrX	1622731	1645162	NM_001201597	0	+	1624521	1643765	0	8	257,570,189,454,274,140,51,2278,	0,1406,13100,13364,13907,14268,14552,20153,
chrX	1575131	1645162	NM_001201598	0	+	1624521	1643765	0	8	590,570,189,454,274,140,51,2278,	0,49006,60700,60964,61507,61868,62152,67753,
chrX	9626294	9650225	NM_001201644	0	-	9629105	9649741	0	8	3038,208,230,161,902,231,411,487,	0,3101,3373,3668,3899,17362,17662,23444,
chrX	9628721	9639028	NM_001201645	0	-	9629105	9630864	0	7	611,208,230,161,902,273,113,	0,674,946,1241,1472,9471,10194,
chrX	1575148	1645162	NM_001258533	0	+	1624521	1643765	0	9	573,22,570,189,454,274,140,51,2095,	0,29777,48989,60683,60947,61490,61851,62135,67919,
chrX	2782905	2790567	NM_001258580	0	-	2783311	2789300	0	9	520,380,218,140,130,119,141,99,323,	0,861,1364,1642,2094,5588,6332,7153,7339,
chrX	1612340	1649378	NM_001272205	0	+	1624521	1648713	0	9	463,80,570,189,454,274,140,51,2014,	0,1525,11797,23491,23755,24298,24659,24943,35024,
chrX	1941939	2005462	NM_001272227	0	+	1942864	2002540	0	12	65,467,186,94,49,58,980,2824,149,1389,122,3003,	0,487,11341,25956,34632,44458,51270,55642,58614,58831,60292,60520,
chrX	1992299	2005462	NM_001272228	0	+	1994624	2002540	0	7	436,497,2824,149,1389,119,3003,	0,2102,5282,8254,8471,9935,10160,
chrX	1992299	2005462	NM_001272229	0	+	1993222	2002540	0	6	1890,2824,149,1389,119,3003,	0,5282,8254,8471,9935,10160,
chrX	1941939	2005462	NM_001272230	0	+	1989922	2002540	0	12	65,467,186,94,49,58,190,2824,149,1389,122,3003,	0,487,11341,25956,34632,44458,47818,55642,58614,58831,60292,60520,
chrX	1941939	2005462	NM_001272231	0	+	1997586	2003572	0	11	65,467,186,94,49,58,2824,149,1389,122,3003,	0,487,11341,25956,34632,44458,55642,58614,58831,60292,60520,
chrX	1941939	2005462	NM_001272232	0	+	1997586	2004420	0	12	65,467,186,94,49,58,2824,149,1389,122,1093,1842,	0,487,11341,25956,34632,44458,55642,58614,58831,60292,60520,61681,
chrX	1941939	2005462	NM_001272233	0	+	1993222	2002540	0	11	954,186,94,49,58,1175,2824,149,1389,122,3003,	0,11341,25956,34632,44458,51075,55642,58614,58831,60292,60520,
chrX	1941939	2007956	NM_001272234	0	+	1993222	2002540	0	12	65,467,186,94,49,58,1651,2824,149,1389,122,5497,	0,487,11341,25956,34632,44458,50599,55642,58614,58831,60292,60520,
chrX	9628721	9640624	NM_001272457	0	-	9629105	9630864	0	6	611,208,230,161,902,91,	0,674,946,1241,1472,11812,
chrX	10205291	10212374	NM_001272465	0	-	10207230	10207575	0	2	2384,222,	0,6861,
chrX	10205291	10210183	NM_001272466	0	-	10207230	10207575	0	3	2384,317,176,	0,2686,4716,
chrX	10205291	10209880	NM_001272467	0	-	10207230	10207575	0	3	2384,317,357,	0,2686,4232,
chrX	1552278	1668788	NM_001297860	0	-	1552390	1558172	0	9	249,1953,2926,114,877,115,53,189,296,	0,332,2389,5380,5636,31862,52457,111839,116214,
chrX	2782905	2789322	NM_001297905	0	-	2783311	2789300	0	7	520,380,218,140,130,119,85,	0,861,1364,1642,2094,5588,6332,
chrX	1612340	1655625	NM_001382013	0	+	1624521	1655032	0	8	463,570,189,454,274,140,51,1234,	0,11797,23491,23755,24298,24659,24943,42051,
chrX	7964023	7986085	NM_078521	0	+	7982446	7985527	0	6	149,281,421,570,249,652,	0,18347,19964,20446,21084,21410,
chrX	1612340	1645162	NM_080020	0	+	1624521	1643765	0	8	463,570,189,454,274,140,51,2278,	0,11797,23491,23755,24298,24659,24943,30544,
chrX	1552278	1618155	NM_130571	0	-	1552390	1558172	0	8	249,1953,2926,114,877,115,53,124,	0,332,2389,5380,5636,31862,52457,65753,
chrX	1940306	1941536	NM_130609	0	+	1940386	1941411	0	3	345,347,413,	0,403,817,
chrX	2782905	2789865	NM_130673	0	-	2783311	2789300	0	8	520,380,218,140,130,119,202,157,	0,861,1364,1642,2094,5588,6332,6803,
chrX	6969917	6972265	NM_132143	0	+	6970017	6972159	0	2	1059,1181,	0,1167,
chrX	9628721	9650776	NM_132348	0	-	9629105	9650598	0	8	611,208,230,161,902,231,411,292,	0,674,946,1241,1472,14935,15235,21763,
chrX	10206592	10212374	NM_132381	0	-	10207230	10207575	0	3	1083,317,222,	0,1385,5560,
chrX	1612340	1655625	NM_166893	0	+	1624521	1654642	0	8	463,570,189,454,274,140,51,1234,	0,11797,23491,23755,24298,24659,24943,42051,
chrX	1612340	1664869	NM_166894	0	+	1624521	1659602	0	8	463,570,189,454,274,140,51,6082,	0,11797,23491,23755,24298,24659,24943,46447,
chrX	1613656	1649378	NM_166895	0	+	1624521	1648713	0	8	289,570,189,454,274,140,51,2014,	0,10481,22175,22439,22982,23343,23627,33708,
chrX	1612340	1653062	NM_166896	0	+	1624521	1648713	0	8	463,570,189,454,274,140,51,5698,	0,11797,23491,23755,24298,24659,24943,35024,
chrX	1610511	1649378	NM_166897	0	+	1624521	1648713	0	8	175,570,189,454,274,140,51,2014,	0,13626,25320,25584,26127,26488,26772,36853,
chrX	1612340	1645162	NM_166898	0	+	1624521	1643765	0	8	463,570,189,454,274,140,51,2095,	0,11797,23491,23755,24298,24659,24943,30727,
chrX	2782905	2789942	NM_166952	0	-	2783311	2789300	0	8	520,380,218,140,130,119,141,197,	0,861,1364,1642,2094,5588,6332,6840,
chrX	7969702	7986601	NM_167142	0	+	7982446	7985527	0	7	59,353,281,421,570,249,1168,	0,316,12668,14285,14767,15405,15731,
chrX	7969702	7986601	NM_167143	0	+	7982446	7985527	0	6	669,281,421,570,249,1168,	0,12668,14285,14767,15405,15731,
chrX	9628721	9659145	NM_167197	0	-	9629105	9658870	0	8	611,208,230,161,902,231,411,299,	0,674,946,1241,1472,14935,15235,30125,
chrX	9628721	9645925	NM_167198	0	-	9629105	9645749	0	8	611,208,230,161,902,231,411,215,	0,674,946,1241,1472,14935,15235,16989,
chrX	9626293	9640624	NM_167199	0	-	9629105	9630864	0	7	3039,208,230,161,902,273,91,	0,3102,3374,3669,3900,11899,14240,
chrX	2782905	2789865	NM_206617	0	-	2783311	2789300	0	8	520,380,218,140,130,119,202,120,	0,861,1364,1642,2094,5588,6332,6840,
chr2L	5305649	5310610	NM_001144320	0	+	5306024	5309720	0	3	517,348,2590,	0,1915,2371,
chr2L	19133815	19179758	NM_001201913	0	+	19168145	19177523	0	5	461,51,274,3157,2315,	0,11978,32269,34279,43628,
chr2L	5547085	5549614	NM_001258965	0	+	5547814	5549070	0	7	20,180,105,128,542,60,171,	0,147,722,887,1082,1931,2358,
chr2L	5547202	5549614	NM_001258966	0	+	5547814	5549494	0	5	210,105,128,542,171,	0,605,770,965,2241,
chr2L	5547202	5549279	NM_001258967	0	+	5547814	5548742	0	5	210,31,105,128,1112,	0,523,605,770,965,
chr2L	5547202	5549419	NM_001258968	0	+	5547814	5549070	0	5	210,105,128,542,403,	0,605,770,965,1814,
chr2L	5547289	5549614	NM_001258969	0	+	5547814	5549494	0	5	467,105,128,542,171,	0,518,683,878,2154,
chr2L	1359982	1361735	NM_001272938	0	-	1360083	1361657	0	6	391,99,80,131,121,95,	0,509,674,813,1475,1658,
chr2L	5547202	5549614	NM_001273172	0	+	5547814	5549070	0	7	210,105,128,542,60,83,171,	0,605,770,965,1814,1933,2241,
chr2L	9984644	9995538	NM_001273384	0	+	9984949	9994781	0	5	502,167,127,208,2272,	0,2144,2956,7610,8622,
chr2L	11013205	11057464	NM_001273443	0	-	11014199	11055377	0	7	1447,693,481,471,754,157,1053,	0,15789,16737,17459,22310,42117,43206,
chr2L	11028783	11057464	NM_001273444	0	-	11028852	11055377	0	7	156,693,481,471,754,157,1053,	0,211,1159,1881,6732,26539,27628,
chr2L	16245834	16251788	NM_001273558	0	-	16247074	16248950	0	6	1352,132,167,876,78,548,	0,1418,2767,2996,4246,5406,
chr2L	16245834	16256155	NM_001273559	0	-	16247074	16248950	0	6	1352,132,167,261,78,106,	0,1418,2767,2996,4246,10215,
chr2L	19454864	19457723	NM_001273652	0	+	19456432	19457593	0	6	116,160,95,345,179,248,	0,1544,1765,1959,2363,2611,
chr2L	20066390	20073719	NM_001273687	0	+	20066760	20073454	0	5	508,257,138,293,342,	0,2657,2986,5963,6987,
chr2L	1359836	1361821	NM_001298631	0	-	1360146	1361657	0	6	537,99,80,131,121,181,	0,655,820,959,1621,1804,
chr2L	5288943	5310996	NM_001298694	0	+	5307779	5309720	0	3	566,348,2976,	0,18621,19077,
chr2L	5305649	5311223	NM_001298695	0	+	5306024	5309720	0	3	517,348,3203,	0,1915,2371,
chr2L	8161795	8162452	NM_001298815	0	-	8161920	8162325	0	3	268,115,142,	0,327,515,
chr2L	11028783	11066998	NM_001298899	0	-	11028852	11055377	0	7	156,693,481,471,754,157,454,	0,211,1159,1881,6732,26539,37761,
chr2L	18952205	18954431	NM_001299142	0	-	18952338	18953560	0	4	792,180,387,160,	0,952,1198,2066,
chr2L	18952205	18954431	NM_001299143	0	-	18952338	18953560	0	5	792,180,170,117,160,	0,952,1198,1468,2066,
chr2L	19165866	19172567	NM_001299154	0	+	19168145	19171259	0	3	122,274,4473,	0,218,2228,
chr2L	9984644	9995538	NM_057489	0	+	9984949	9994658	0	5	502,167,127,208,2272,	0,2144,2956,7610,8622,
chr2L	19133815	19171852	NM_057597	0	+	19168145	19171259	0	4	461,51,274,3758,	0,11978,32269,34279,
chr2L	5305649	5310996	NM_057843	0	+	5306024	5309720	0	3	517,348,2976,	0,1915,2371,
chr2L	3334874	3354829	NM_079909	0	-	3335656	3353392	0	9	978,267,157,639,256,412,210,1239,239,	0,1039,1367,1586,2288,2608,3352,17601,19716,
chr2L	11013205	11066998	NM_080362	0	-	11014199	11055377	0	7	1447,693,481,471,754,157,454,	0,15789,16737,17459,22310,42117,53339,
chr2L	19158539	19172567	NM_134302	0	+	19168145	19171259	0	3	216,274,4473,	0,7545,9555,
chr2L	3294925	3303130	NM_134916	0	-	3295337	3301615	0	8	1014,492,147,239,336,118,631,85,	0,1068,1618,1830,2127,2521,6197,8120,
chr2L	3334874	3354829	NM_134924	0	-	3335656	3353392	0	9	978,267,157,639,256,412,210,1239,991,	0,1039,1367,1586,2288,2608,3352,17601,18964,
chr2L	5547202	5549614	NM_135094	0	+	5547814	5549070	0	6	210,105,128,542,60,171,	0,605,770,965,1814,2241,
chr2L	7430529	7433516	NM_135275	0	-	7430672	7433176	0	4	326,462,275,111,	0,549,2407,2876,
chr2L	8161795	8162418	NM_135343	0	-	8161920	8162325	0	3	268,115,108,	0,327,515,
chr2L	9521209	9540060	NM_135449	0	+	9533581	9538654	0	9	231,181,238,1022,855,415,152,130,2256,	0,1953,12304,13677,14785,15702,16183,16403,16595,
chr2L	11151505	11155721	NM_135652	0	-	11151670	11155601	0	6	521,133,220,155,51,204,	0,633,829,1904,3577,4012,
chr2L	16245834	16257606	NM_135936	0	-	16247074	16248950	0	6	1352,132,167,876,78,531,	0,1418,2767,2996,4246,11241,
chr2L	16816659	16826964	NM_135969	0	+	16820122	16826716	0	10	133,364,129,92,53,109,144,311,273,482,	0,3452,3871,4058,4218,8750,8919,9119,9490,9823,
chr2L	18952205	18954431	NM_136076	0	-	18952338	18953560	0	4	792,180,170,160,	0,952,1198,2066,
chr2L	19455677	19457723	NM_136124	0	+	19456180	19457593	0	6	506,160,95,345,179,248,	0,731,952,1146,1550,1798,
chr2L	20066390	20073719	NM_136176	0	+	20066760	20072672	0	4	508,257,138,1366,	0,2657,2986,5963,
chr2L	5299646	5310625	NM_164639	0	+	5307779	5309720	0	3	105,348,2605,	0,7918,8374,
chr2L	5547289	5549614	NM_164649	0	+	5547814	5549070	0	5	623,128,542,65,171,	0,683,878,1727,2154,
chr2L	9521209	9540060	NM_164857	0	+	9533581	9538654	0	9	286,181,238,1022,855,415,152,130,2256,	0,1953,12304,13677,14785,15702,16183,16403,16595,
chr2L	16245834	16251788	NM_165150	0	-	16247074	16248950	0	6	1352,132,167,876,78,165,	0,1418,2767,2996,4246,5789,
chr2L	16816659	16826964	NM_165194	0	+	16820122	16826716	0	10	60,364,129,92,53,109,144,311,273,482,	0,3452,3871,4058,4218,8750,8919,9119,9490,9823,
chr2L	16816659	16826964	NM_165195	0	+	16820122	16826716	0	10	380,364,129,92,53,109,144,311,273,482,	0,3452,3871,4058,4218,8750,8919,9119,9490,9823,
chr2L	19454255	19457723	NM_165301	0	+	19456432	19457593	0	7	308,250,160,95,345,179,248,	0,475,2153,2374,2568,2972,3220,
chr2L	19455677	19457723	NM_165302	0	+	19456432	19457593	0	6	180,160,95,345,179,248,	0,731,952,1146,1550,1798,
chr2L	1359982	1361735	NM_175946	0	-	1360146	1361657	0	6	391,99,80,131,121,95,	0,509,674,813,1475,1658,
chr2L	3334874	3354829	NM_205900	0	-	3335656	3353392	0	9	978,267,157,639,256,412,210,1239,356,	0,1039,1367,1586,2288,2608,3352,17601,19599,
chr2L	9534747	9540060	NM_205945	0	+	9534899	9538654	0	7	46,1022,855,415,152,130,2256,	0,139,1247,2164,2645,2865,3057,
chr2L	9521209	9540045	NM_205946	0	+	9533581	9538654	0	8	286,238,1022,855,415,152,130,2241,	0,12304,13677,14785,15702,16183,16403,16595,
chr2L	16817107	16826964	NM_206002	0	+	16820122	16826716	0	10	352,364,129,92,53,109,144,311,273,482,	0,3004,3423,3610,3770,8302,8471,8671,9042,9375,
chr2L	19158539	19179758	NM_206004	0	+	19168145	19171259	0	3	150,274,11664,	0,7545,9555,
chr2R	12915993	12923734	NM_001038854	0	+	12918397	12923057	0	4	71,2865,1826,856,	0,2001,4991,6885,
chr2R	10205453	10237348	NM_001103786	0	-	10208007	10237040	0	9	2675,151,244,147,104,164,169,228,351,	0,2737,2947,3252,3467,3647,3986,4426,31544,
chr2R	18532389	18534623	NM_001103897	0	+	18532861	18534553	0	2	67,1952,	0,282,
chr2R	8600414	8612295	NM_001169618	0	+	8600581	8610888	0	6	815,99,210,345,393,2382,	0,7742,7897,8635,9040,9499,
chr2R	11619478	11632515	NM_001169647	0	-	11620844	11625192	0	8	1562,302,855,1372,137,1135,44,575,	0,1637,2138,3052,4485,4682,9912,12462,
chr2R	12386959	12390057	NM_001169656	0	+	12387056	12388626	0	6	136,46,27,151,569,804,	0,422,953,1340,1558,2294,
chr2R	10203994	10227957	NM_001259307	0	-	10208007	10222606	0	10	4134,151,244,147,104,170,169,228,1548,629,	0,4196,4406,4711,4926,5106,5445,5885,18482,23334,
chr2R	11619849	11640941	NM_001259338	0	-	11620844	11625192	0	8	1191,302,855,1372,137,1135,44,796,	0,1266,1767,2681,4114,4311,9541,20296,
chr2R	10205453	10227957	NM_001273925	0	-	10207881	10222606	0	10	2675,151,244,147,104,170,169,228,1548,635,	0,2737,2947,3252,3467,3647,3986,4426,17023,21869,
chr2R	19367247	19373702	NM_001274159	0	-	19367478	19370614	0	11	399,283,212,326,181,384,155,121,85,677,113,	0,460,800,1074,1463,1707,2156,2368,2550,2696,6342,
chr2R	12386959	12390057	NM_001299415	0	+	12387056	12389695	0	6	136,46,151,16,164,804,	0,422,1340,1558,1963,2294,
chr2R	12386959	12390057	NM_001299416	0	+	12387056	12389695	0	6	136,136,151,16,164,804,	0,422,1340,1558,1963,2294,
chr2R	12386665	12390057	NM_001299417	0	+	12387056	12389695	0	6	430,136,151,16,164,804,	0,716,1634,1852,2257,2588,
chr2R	23978800	23985177	NM_001299872	0	+	23980211	23985019	0	2	1945,1634,	0,4743,
chr2R	24987782	24990489	NM_001299945	0	+	24988214	24990295	0	7	44,283,92,228,273,592,547,	0,405,748,897,1179,1509,2160,
chr2R	10203994	10234607	NM_001347757	0	-	10208007	10233311	0	9	4134,151,244,147,104,164,169,228,2584,	0,4196,4406,4711,4926,5106,5445,5885,28029,
chr2R	11619849	11640941	NM_001382201	0	-	11620721	11625192	0	8	1191,302,855,1372,137,1135,44,796,	0,1266,1767,2681,4114,4311,9541,20296,
chr2R	23979098	23985177	NM_057546	0	+	23980211	23985019	0	2	1647,1634,	0,4445,
chr2R	23979894	23985177	NM_134290	0	+	23980211	23985019	0	2	851,1634,	0,3649,
chr2R	11620187	11632515	NM_136844	0	-	11620844	11625192	0	8	853,302,855,1372,137,1135,44,575,	0,928,1429,2343,3776,3973,9203,11753,
chr2R	12386959	12390057	NM_136928	0	+	12387056	12389695	0	7	136,46,27,151,16,164,804,	0,422,953,1340,1558,1963,2294,
chr2R	18527429	18535749	NM_137497	0	+	18527765	18534553	0	2	371,3078,	0,5242,
chr2R	19367247	19373243	NM_137571	0	-	19367478	19370614	0	11	399,283,212,326,181,384,155,121,85,677,253,	0,460,800,1074,1463,1707,2156,2368,2550,2696,5743,
chr2R	24295398	24298111	NM_138062	0	+	24295649	24297991	0	3	451,1477,429,	0,509,2284,
chr2R	24986043	24990489	NM_138148	0	+	24988214	24990295	0	7	1144,283,92,228,273,592,547,	0,2144,2487,2636,2918,3248,3899,
chr2R	12917857	12923734	NM_143770	0	+	12920107	12923057	0	4	47,2865,1826,856,	0,137,3127,5021,
chr2R	8600414	8611238	NM_165611	0	+	8600581	8610888	0	5	815,210,345,393,1325,	0,7897,8635,9040,9499,
chr2R	12386959	12390057	NM_165892	0	+	12387056	12389695	0	7	136,136,27,151,16,164,804,	0,422,953,1340,1558,1963,2294,
chr2R	12915993	12923734	NM_165961	0	+	12920107	12923057	0	4	71,2865,1826,856,	0,2001,4991,6885,
chr2R	24294096	24298111	NM_166666	0	+	24294220	24297991	0	4	125,277,1477,429,	0,1476,1811,3586,
chr2R	10205453	10234607	NM_176121	0	-	10208007	10232780	0	9	2675,151,244,147,104,164,169,228,2584,	0,2737,2947,3252,3467,3647,3986,4426,26570,
chr2R	10205453	10227957	NM_176123	0	-	10208007	10222606	0	10	2675,151,244,147,104,170,169,228,1548,635,	0,2737,2947,3252,3467,3647,3986,4426,17023,21869,
chr3L	17558671	17576320	NM_001014590	0	-	17561769	17575831	0	4	4087,255,369,1528,	0,5934,6685,16121,
chr3L	8054332	8056375	NM_001169904	0	-	8054644	8056064	0	3	1107,298,67,	0,1543,1976,
chr3L	3248014	3249044	NM_001259665	0	+	3248663	3248810	0	2	234,689,	0,341,
chr3L	17560157	17619325	NM_001259887	0	-	17561769	17598952	0	8	2601,255,369,508,282,613,709,675,	0,4448,5199,37302,38029,38663,42517,58493,
chr3L	17953357	18061453	NM_001259892	0	-	17953640	18059584	0	8	1692,1009,239,145,89,2038,129,508,	0,1857,6024,16005,39550,104879,107064,107588,
chr3L	17950952	18064696	NM_001259893	0	-	17953640	18059584	0	8	4097,1009,239,145,89,2038,433,186,	0,4262,8429,18410,41955,107284,109469,113558,
chr3L	21226608	21265613	NM_001259933	0	+	21227472	21264423	0	7	198,1134,233,142,641,276,1568,	0,649,4271,4560,36387,37103,37437,
chr3L	21226608	21265106	NM_001259934	0	+	21227472	21264423	0	7	54,1134,233,142,641,276,1061,	0,649,4271,4560,36387,37103,37437,
chr3L	737679	755489	NM_001274293	0	-	737863	755415	0	2	1053,114,	0,17696,
chr3L	7979045	8054147	NM_001274626	0	+	7980818	8049923	0	9	128,171,583,130,56,592,202,94,4279,	0,464,1354,60829,66845,67524,68200,68461,70823,
chr3L	18068727	18070150	NM_001275073	0	-	18068807	18070115	0	3	143,563,534,	0,196,889,
chr3L	18072361	18073863	NM_001275075	0	-	18072522	18073829	0	3	215,557,530,	0,267,972,
chr3L	19092669	19094760	NM_001275104	0	+	19092809	19094564	0	3	651,42,1098,	0,729,993,
chr3L	9384062	9385694	NM_001300072	0	+	9384185	9384827	0	1	1632,	0,
chr3L	18072459	18073863	NM_001300175	0	-	18072522	18073829	0	3	117,557,530,	0,169,874,
chr3L	18618304	18622129	NM_001300177	0	-	18619164	18621491	0	5	903,815,111,402,758,	0,1072,1954,2126,3067,
chr3L	17953357	18026032	NM_001316451	0	-	17953640	18025415	0	6	1692,1009,239,145,89,702,	0,1857,6024,16005,39550,71973,
chr3L	7979045	8050333	NM_001370048	0	+	7980818	8049950	0	8	128,583,130,56,592,202,94,465,	0,1354,60829,66845,67524,68200,68461,70823,
chr3L	7979045	8050333	NM_079243	0	+	7980818	8048076	0	9	128,583,130,56,592,202,94,374,465,	0,1354,60829,66845,67524,68200,68461,69024,70823,
chr3L	9371510	9372497	NM_079270	0	-	9371717	9372317	0	1	987,	0,
chr3L	9384062	9385282	NM_079276	0	+	9384185	9384827	0	1	1220,	0,
chr3L	9968478	9971002	NM_079293	0	+	9968887	9970749	0	2	856,1159,	0,1365,
chr3L	17952161	17971439	NM_079409	0	-	17953640	17970909	0	5	2888,1009,239,145,1796,	0,3053,7220,17201,17482,
chr3L	18618805	18622129	NM_079416	0	-	18619164	18621491	0	5	402,815,111,402,758,	0,571,1453,1625,2566,
chr3L	19092669	19094760	NM_079430	0	+	19092809	19094564	0	2	651,1098,	0,993,
chr3L	21226918	21266503	NM_079471	0	+	21227472	21264423	0	6	1473,233,142,641,276,2458,	0,3961,4250,36077,36793,37127,
chr3L	737679	739349	NM_138213	0	-	737863	739120	0	2	1053,362,	0,1308,
chr3L	8054332	8058713	NM_139912	0	-	8054644	8058046	0	4	1107,298,167,253,	0,1543,3547,4128,
chr3L	20231668	20233255	NM_140938	0	+	20231719	20233072	0	2	828,699,	0,888,
chr3L	7979045	8050333	NM_168248	0	+	7980818	8049923	0	9	128,171,583,130,56,592,202,94,465,	0,464,1354,60829,66845,67524,68200,68461,70823,
chr3L	7979045	8050333	NM_168249	0	+	7980818	8049923	0	8	635,583,130,56,592,202,94,465,	0,1354,60829,66845,67524,68200,68461,70823,
chr3L	7979045	8050333	NM_168250	0	+	7980818	8049923	0	8	128,583,130,56,592,202,94,465,	0,1354,60829,66845,67524,68200,68461,70823,
chr3L	7979045	8052669	NM_168251	0	+	7980818	8048076	0	10	128,171,583,130,56,592,202,94,374,2801,	0,464,1354,60829,66845,67524,68200,68461,69024,70823,
chr3L	7979045	8050333	NM_168252	0	+	7980818	8048076	0	9	635,583,130,56,592,202,94,374,465,	0,1354,60829,66845,67524,68200,68461,69024,70823,
chr3L	17560157	17619325	NM_168739	0	-	17561769	17599024	0	8	2601,255,369,508,282,613,709,675,	0,4448,5199,37302,38029,38663,42517,58493,
chr3L	17560157	17619325	NM_168740	0	-	17561769	17598907	0	8	2601,255,369,508,282,613,709,675,	0,4448,5199,37302,38029,38663,42517,58493,
chr3L	17560157	17576626	NM_168741	0	-	17561769	17575831	0	4	2601,255,369,1834,	0,4448,5199,14635,
chr3L	17953357	18059598	NM_168755	0	-	17953640	18059584	0	6	1692,1009,239,145,89,1362,	0,1857,6024,16005,39550,104879,
chr3L	17952161	17999821	NM_168756	0	-	17953640	17999131	0	6	2888,1009,239,145,89,1399,	0,3053,7220,17201,40746,46261,
chr3L	17953357	17961814	NM_168757	0	-	17953640	17961068	0	4	1692,1009,239,810,	0,1857,6024,7647,
chr3L	21240346	21266503	NM_168892	0	+	21263111	21264423	0	4	457,641,276,2458,	0,22649,23365,23699,
chr3L	3249339	3252400	NR_048218	0	+	3252400	3252400	0	1	3061,	0,
chr3L	14976625	14977631	NR_048275	0	-	14977631	14977631	0	2	763,151,	0,855,
chr3L	14976944	14977631	NR_048276	0	-	14977631	14977631	0	1	687,	0,
chr3L	3244905	3245340	NR_124767	0	+	3245340	3245340	0	1	435,	0,
chr3L	3244995	3245340	NR_124768	0	+	3245340	3245340	0	1	345,	0,
chr3L	3249589	3254504	NR_124769	0	+	3254504	3254504	0	1	4915,	0,
chr3L	3250593	3251002	NR_133165	0	+	3251002	3251002	0	1	409,	0,
chr3R	15080452	15095631	NM_001104326	0	-	15081197	15094926	0	5	931,787,601,361,765,	0,993,1848,2666,14414,
chr3R	20782982	20806223	NM_001104378	0	+	20791746	20806122	0	13	598,119,313,242,136,134,129,141,107,95,284,262,277,	0,8762,8954,9331,10733,14161,14362,14553,14764,15332,17034,19307,22964,
chr3R	20756728	20806223	NM_001104379	0	+	20757236	20806122	0	11	521,119,313,242,136,134,129,141,107,95,277,	0,35016,35208,35585,36987,40415,40616,40807,41018,41586,49218,
chr3R	21949113	22006803	NM_001104395	0	+	21960813	22006504	0	7	289,233,144,252,218,458,2844,	0,526,11650,46406,46724,47216,54846,
chr3R	6389161	6405895	NM_001144543	0	-	6389558	6392007	0	10	524,176,114,105,121,506,65,1438,180,518,	0,596,849,1040,1227,1426,1999,2143,4570,16216,
chr3R	6389161	6405895	NM_001144544	0	-	6389558	6391593	0	12	524,176,114,105,121,506,65,684,80,180,283,154,	0,596,849,1040,1227,1426,1999,2143,3718,4570,16216,16580,
chr3R	6389161	6405895	NM_001170060	0	-	6389558	6393873	0	11	524,176,114,105,121,506,65,684,180,106,347,	0,596,849,1040,1227,1426,1999,2143,4570,16216,16387,
chr3R	17673731	17679876	NM_001275749	0	-	17674888	17678120	0	6	1092,123,459,663,1342,230,	0,1157,1343,2355,3105,5915,
chr3R	17673731	17682515	NM_001275750	0	-	17674888	17678120	0	7	1092,123,459,96,663,1342,59,	0,1157,1343,1910,2355,3105,8725,
chr3R	20756728	20805511	NM_001275847	0	+	20757236	20804708	0	13	521,87,119,313,242,136,134,129,141,107,95,262,837,	0,16067,35016,35208,35585,36987,40415,40616,40807,41018,41586,45561,47946,
chr3R	20789985	20806223	NM_001275848	0	+	20790208	20806122	0	13	347,119,313,242,136,134,129,141,107,119,284,262,277,	0,1759,1951,2328,5153,7158,7359,7550,7761,8305,10031,12304,15961,
chr3R	20756728	20810726	NM_001275849	0	+	20757236	20806122	0	14	521,87,119,313,242,136,134,129,141,107,119,284,262,4780,	0,16067,35016,35208,35585,36987,40415,40616,40807,41018,41562,43288,45561,49218,
chr3R	20756728	20805511	NM_001275850	0	+	20757236	20804712	0	14	521,87,119,313,242,136,134,129,141,107,95,284,262,837,	0,16067,35016,35208,35585,38410,40415,40616,40807,41018,41586,43288,45561,47946,
chr3R	20778894	20805511	NM_001275851	0	+	20791746	20804712	0	13	1933,119,313,242,136,134,129,141,107,95,284,262,837,	0,12850,13042,13419,14821,18249,18450,18641,18852,19420,21122,23395,25780,
chr3R	20789985	20805511	NM_001275852	0	+	20790208	20804708	0	12	347,119,313,242,136,134,129,141,107,95,262,837,	0,1759,1951,2328,3730,7158,7359,7550,7761,8329,12304,14689,
chr3R	20782982	20805511	NM_001275853	0	+	20791746	20804712	0	13	598,119,313,242,136,134,129,141,107,95,284,262,837,	0,8762,8954,9331,10733,14161,14362,14553,14764,15332,17034,19307,21692,
chr3R	20789985	20806223	NM_001275854	0	+	20790208	20806122	0	13	347,119,313,242,136,134,129,141,107,119,284,262,277,	0,1759,1951,2328,3730,7158,7359,7550,7761,8305,10031,12304,15961,
chr3R	20778894	20805511	NM_001275855	0	+	20791746	20804708	0	12	1933,119,313,242,136,134,129,141,107,95,262,837,	0,12850,13042,13419,14821,18249,18450,18641,18852,19420,23395,25780,
chr3R	21972378	22014539	NM_001275888	0	+	21976029	22006573	0	6	83,429,252,218,458,10580,	0,3247,23141,23459,23951,31581,
chr3R	15079319	15095631	NM_001300404	0	-	15081197	15094926	0	5	2064,787,601,361,765,	0,2126,2981,3799,15547,
chr3R	20756728	20805511	NM_001369986	0	+	20757236	20804712	0	14	521,87,119,313,242,136,134,129,141,107,95,284,262,837,	0,16067,35016,35208,35585,36987,40415,40616,40807,41018,41586,43288,45561,47946,
chr3R	20756728	20805511	NM_001369987	0	+	20757236	20804887	0	13	521,87,119,313,242,136,134,129,141,107,95,284,837,	0,16067,35016,35208,35585,36987,40415,40616,40807,41018,41586,43288,47946,
chr3R	20789985	20805511	NM_001369988	0	+	20790208	20804887	0	12	347,119,313,242,136,134,129,141,107,95,284,837,	0,1759,1951,2328,3730,7158,7359,7550,7761,8329,10031,14689,
chr3R	6763403	6765261	NM_057231	0	+	6763839	6764841	0	2	113,1429,	0,429,
chr3R	6389161	6405895	NM_141397	0	-	6389558	6392007	0	11	524,176,114,105,121,506,65,1438,80,180,154,	0,596,849,1040,1227,1426,1999,2143,3718,4570,16580,
chr3R	12950041	12961643	NM_141983	0	-	12950195	12961517	0	6	286,111,177,157,1025,201,	0,366,6900,9030,9251,11401,
chr3R	13008383	13011310	NM_141995	0	-	13008683	13011180	0	6	763,112,113,69,82,179,	0,820,998,1175,1305,2748,
chr3R	17674185	17682243	NM_142388	0	-	17674888	17678120	0	7	638,123,459,96,663,1342,149,	0,703,889,1456,1901,2651,7909,
chr3R	20778894	20810726	NM_142656	0	+	20791746	20806122	0	13	1933,119,313,242,136,134,129,141,107,95,284,262,4780,	0,12850,13042,13419,14821,18249,18450,18641,18852,19420,21122,23395,27052,
chr3R	22520086	22528663	NM_142801	0	-	22520316	22526872	0	6	300,185,756,116,296,268,	0,417,948,1947,6701,8309,
chr3R	23933911	23935964	NM_142939	0	+	23934026	23935633	0	5	149,174,369,269,601,	0,259,652,1117,1452,
chr3R	28883692	28886015	NM_143389	0	+	28883692	28885816	0	1	2323,	0,
chr3R	21972378	22014539	NM_143745	0	+	21976029	22006504	0	6	83,429,252,218,458,10580,	0,3247,23141,23459,23951,31581,
chr3R	29200453	29201770	NM_143789	0	+	29200520	29201756	0	3	112,677,387,	0,197,930,
chr3R	6389161	6405895	NM_169141	0	-	6389558	6392007	0	11	524,176,114,105,121,506,65,1438,80,180,518,	0,596,849,1040,1227,1426,1999,2143,3718,4570,16216,
chr3R	6762592	6765261	NM_169160	0	+	6762979	6764841	0	2	404,1429,	0,1240,
chr3R	12950041	12967712	NM_169482	0	-	12950195	12967600	0	7	286,111,177,157,1025,219,259,	0,366,6900,9030,9251,17118,17412,
chr3R	17674185	17679287	NM_169768	0	-	17674888	17678120	0	6	638,123,459,663,1342,144,	0,703,889,1901,2651,4958,
chr3R	17674185	17678703	NM_169769	0	-	17674888	17678120	0	6	638,123,459,663,1342,52,	0,703,889,1901,2651,4466,
chr3R	17674185	17682515	NM_169770	0	-	17674888	17678120	0	6	638,123,459,663,1342,114,	0,703,889,1901,2651,8216,
chr3R	17674185	17682515	NM_169771	0	-	17674888	17678120	0	6	638,123,459,663,1342,59,	0,703,889,1901,2651,8271,
chr3R	20789985	20810726	NM_169925	0	+	20790208	20806122	0	11	347,119,313,242,136,134,129,141,107,95,4780,	0,1759,1951,2328,3730,7158,7359,7550,7761,8329,15961,
chr3R	20789985	20805511	NM_169926	0	+	20790208	20804712	0	13	347,119,313,242,136,134,129,141,107,95,284,262,837,	0,1759,1951,2328,3730,7158,7359,7550,7761,8329,10031,12304,14689,
chr3R	20756728	20806223	NM_169927	0	+	20757236	20806122	0	12	521,87,119,313,242,136,134,129,141,107,95,277,	0,16067,35016,35208,35585,36987,40415,40616,40807,41018,41586,49218,
chr3R	20779780	20806223	NM_169928	0	+	20791746	20806122	0	11	1047,119,313,242,136,134,129,141,107,95,277,	0,11964,12156,12533,15358,17363,17564,17755,17966,18534,26166,
chr3R	20782982	20810726	NM_169929	0	+	20791746	20806122	0	11	598,119,313,242,136,134,129,141,107,95,4780,	0,8762,8954,9331,10733,14161,14362,14553,14764,15332,22964,
chr3R	6763403	6765261	NM_176412	0	+	6763839	6764841	0	2	97,1429,	0,429,
chr3R	17674185	17682515	NM_206505	0	-	17674888	17678120	0	6	638,123,459,663,1342,57,	0,703,889,1901,2651,8273,
